# Supplementary material for: A Catalogus Immune Muris of the mouse immune responses to diverse pathogens
Source: Cell Death Dis. 2021 Aug 17;12(9):798. doi: 10.1038/s41419-021-04075-y (PMC8370971; doi:10.1038/s41419-021-04075-y)
Supplement: Supplementary file 2 — Supplementary Table S1 [file 41419_2021_4075_MOESM2_ESM.xlsx]

## Sheet: Sheet1
Accession	Pathogen	Pathogen type	Time point	Tissue	Cell type
					Macrophages	Monocytes	NK cells	DC cells	B cells	T cells
GSE102160	Salmonella typhimurium	Bacteria	2h	Bone marrow	X
			4h		X
			8h		X
GSE111731	Candida albicans	Fungi	2h	Bone marrow	X
GSE120000	LPS Ecoli	Bacteria component	3d	Lung	X
			6d		X
GSE125044	Candida albicans	Fungi	1d	Lymph Node		X	X	X	X	X
			2d		X	X	X	X	X	X
			5d			X	X	X	X	X
	Mycobacterium smegmatis	Bacteria	1d		X	X	X	X	X	X
			2d		X	X	X	X	X	X
			4d			X	X	X
			7d			X	X	X	X	X
	Nippostrongylus brasiliensis	Parasite	1d		X	X	X	X	X	X
			2d		X	X	X	X	X	X
			4d			X	X	X	X	X
			7d			X	X	X	X	X
GSE13009	LCMV	Virus	2d	Lymph Node					X	X
	VSV		2d						X
GSE89405	LCMV	Virus	2d	Spleen						X
PRJEB14043	F-MLV	Virus	7d	Spleen						X
GSE81197	Plasmodium chabaudi	Parasite	6d	Blood						X
GSE129740	Propionibacterium acnes	Bacteria	60d	Skin				X
GSE54006	LPS Ecoli	Bacteria component	2h	Spleen	X			X
GSE65528	Salmonella typhimurium	Bacteria	2.5h	Bone marrow	X
			4h		X
			8h		X
GGSE65529	LPS S. enterica	Bacteria component	4h	Bone marrow	X
GSE79363	Salmonella typhimurium	Bacteria	20h	Bone marrow	X
E-MTAB-4388	Plasmodium chabaudi	Parasite	2d	Blood						X
			3d			X		X
			4d							X
			7d							X
GSE107947	Influenza A PR8	Virus	48h	Lung		X	X	X	X	X
	Influenza A PR8	Virus	72h	Lung		X	X	X	X	X
GSE149443	LCMV	Virus	24h	Lymph Node		X	X	X		X
			72h	Spleen		X		X	X	X
	VSV		24h	Lymph Node		X	X	X		X
GSE103753	Influenza A PR8	Virus	3d	Lymph Node						X
GSE134157	LCMV	Virus	37d	Spleen						X
GSE146626	LCMV	Virus	37d	Liver						X
			9d	Lung / Lymph Node						X
			14d							X
			30d							X
GSE132394	MCMV	Virus	4d	Bone Marrow			X
E-MTAB-3857	Salmonella typhimurum	Bacteria	14d	Spleen						X
			49d							X
Number of datasets (total 114)					17	17	16	19	15	30
