# Supplementary material for: A Catalogus Immune Muris of the mouse immune responses to diverse pathogens
Source: Cell Death Dis. 2021 Aug 17;12(9):798. doi: 10.1038/s41419-021-04075-y (PMC8370971; doi:10.1038/s41419-021-04075-y)
Supplement: Supplementary file 3 — Supplementary Table S2 [file 41419_2021_4075_MOESM3_ESM.xlsx]

## Sheet: Sheet1
Dataset	Cell State ID (ref Table S3)	Module ID (ref Table S3)	Type of module (ref Table S3)	TFs	DOI	Functional enrichment		DOI
						Processes	Pathways
GSE120000, LPS Ecoli, 6d	NA	M1	Intermediate [CS7,CS8,CS9,CS10,CS11]	Dach1, Arid2, Bach2		B1 Ribosome_biogenesis;L4 Protein_translation_Ubiquitination	Signal transduction_mTORC2 upstream signaling; Transcription_Negative regulation of HIF1A function; Ubiquinone metabolism; Proteolysis_Putative ubiquitin pathway; GTP-XTP metabolism; Transport_RAN regulation pathway; Translation_Regulation of translation initiation; Translation_Role of Retinoic acid signaling in the initiation of translation; Development_Regulation of telomere length and cellular…	https://doi.org/10.1016/j.chom.2012.09.006 https://doi.org/10.1155/2014/708193
	CS6	M2	Characterizing CS6	Myt1, Thap4, Zfpm2		B1 Ribosome_biogenesis;L9 Ribosomal_functions_Other	Signal transduction_mTORC2 upstream signaling; Transcription_Negative regulation of HIF1A function; Ubiquinone metabolism; Proteolysis_Putative ubiquitin pathway; GTP-XTP metabolism; Protein folding and maturation_Bradykinin / Kallidin maturation; Blood coagulation_Blood coagulation; Cytoskeleton remodeling_Regulation of actin cytoskeleton organization by the kinase effectors of Rho GTPases; Ubiq…	https://doi.org/10.1016/j.chom.2012.09.006 https://doi.org/10.1155/2014/708193
	NA	M3	Intermediate [CS8,CS9,CS10,CS11]	Lcorl, Zfp800, Mxl1		B18 Myeloid_cells_Granulocytes;L16 Ribosomal_&_metabolic_process;B1 Ribosome_biogenesis	Immune response_Antigen presentation by MHC class I: cross-presentation; Development_Transcription regulation of granulocyte development; TNF-alpha and IL-1 beta induce hyperglycemia in obesity and type 2 diabetes in adipocytes; Neutrophil chemotaxis in asthma; Cell adhesion_Integrin inside-out signaling in neutrophils; Ubiquinone metabolism; Signal transduction_mTORC2 upstream signaling; Cell cy…	https://doi.org/10.1016/j.chom.2012.09.006 https://doi.org/10.1155/2014/708193
	CS7	M4	Characterizing CS7	Myt1l, Bhlhe40, Fosl2		B32 Histone_modification	Stem cells_Stimulation of differentiation of mouse embryonic fibroblasts into adipocytes by extracellular factors; Regulation and signaling of HGF receptor (Met) and MSP receptor (RON) in lung cancer; Transcription_Epigenetic regulation of gene expression; Development_Ligand-independent activation of ESR1 and ESR2; Development_Thrombopoietin-regulated cell processes; Development_TGF-beta receptor…	https://doi.org/10.1038/s41423-019-0315-0 https://doi.org/10.1155/2016/6591703
	NA	M5	Intermediate [CS9,CS10,CS11]	Cnbp, Sp3, Esrrg		B1 Ribosome_biogenesis	Signal transduction_mTORC2 upstream signaling; Transcription_Negative regulation of HIF1A function; Ubiquinone metabolism; Proteolysis_Putative ubiquitin pathway; GTP-XTP metabolism	https://doi.org/10.1016/j.chom.2012.09.006 https://doi.org/10.1155/2014/708193
	CS8	M6	Characterizing CS8	Nfyc, Creb1, Zfp800	10.4049/jimmunol.1001829	B32 Histone_modification	Stem cells_Stimulation of differentiation of mouse embryonic fibroblasts into adipocytes by extracellular factors; Regulation and signaling of HGF receptor (Met) and MSP receptor (RON) in lung cancer; Transcription_Epigenetic regulation of gene expression; Development_Ligand-independent activation of ESR1 and ESR2; Development_Thrombopoietin-regulated cell processes; Development_TGF-beta receptor…	https://doi.org/10.1038/s41423-019-0315-0 https://doi.org/10.1155/2016/6591703
	CS9	M7	Characterizing CS9	Plek, Zeb2, Jarid2	https://doi.org/10.1016/j.immuni.2018.07.004	B32 Histone_modification	Stem cells_Stimulation of differentiation of mouse embryonic fibroblasts into adipocytes by extracellular factors; Regulation and signaling of HGF receptor (Met) and MSP receptor (RON) in lung cancer; Transcription_Epigenetic regulation of gene expression; Development_Ligand-independent activation of ESR1 and ESR2; Development_Thrombopoietin-regulated cell processes; Development_TGF-beta receptor…	https://doi.org/10.1038/s41423-019-0315-0 https://doi.org/10.1155/2016/6591703
	NA	M8	Intermediate [CS10,CS11]	Atf4, Gm6871, Ncor1		B32 Histone_modification;B3 Mitochondria_Oxidative_phosphorylation	Stem cells_Stimulation of differentiation of mouse embryonic fibroblasts into adipocytes by extracellular factors; Regulation and signaling of HGF receptor (Met) and MSP receptor (RON) in lung cancer; Transcription_Epigenetic regulation of gene expression; Development_Ligand-independent activation of ESR1 and ESR2; Development_Thrombopoietin-regulated cell processes; Development_TGF-beta receptor…	https://doi.org/10.3389/fimmu.2019.02461 https://doi.org/10.1038/s41423-019-0315-0 https://doi.org/10.1155/2016/6591703
	CS10	M9	Characterizing CS10	Glis3, Zfp592, Gm4924		L2 Inflammation_Metabolism	Influence of multiple myeloma cells on bone marrow stromal cells; Macrophage and dendritic cell phenotype shift in cancer; Th2 cytokine- and TNF-alpha-induced inflammatory response in asthmatic airway fibroblasts; Immune response_TLR2 and TLR4 signaling pathways; Apoptosis and survival_APRIL and BAFF signaling	https://doi.org/10.3389/fimmu.2020.01078 10.1038/s41577-019-0124-9
	CS11	M10	Characterizing CS11	Ybx1, Runx1, Csde1, Bclaf1	https://doi.org/10.1016/j.kint.2017.03.035 https://doi.org/10.1038/sj.onc.1208657	B32 Histone_modification	Stem cells_Stimulation of differentiation of mouse embryonic fibroblasts into adipocytes by extracellular factors; Regulation and signaling of HGF receptor (Met) and MSP receptor (RON) in lung cancer; Transcription_Epigenetic regulation of gene expression; Development_Ligand-independent activation of ESR1 and ESR2; Development_Thrombopoietin-regulated cell processes; Development_TGF-beta receptor…	https://doi.org/10.1038/s41423-019-0315-0 https://doi.org/10.1155/2016/6591703
GSE125044, Candida albicans, 2d	CS12	M11	Characterizing CS12	Egr1, Irf1, Junb	https://doi.org/10.1155/2013/731023	B18 Myeloid_cells_Granulocytes;L12 Inflammation_IL-1_signaling_Myeloid_cells	Immune response_Antigen presentation by MHC class I: cross-presentation; Development_Transcription regulation of granulocyte development; TNF-alpha and IL-1 beta induce hyperglycemia in obesity and type 2 diabetes in adipocytes; Neutrophil chemotaxis in asthma; Cell adhesion_Integrin inside-out signaling in neutrophils; Tau pathology in Alzheimer disease; Signal transduction_PTMs in IL-17-induced…	10.1111/imr.12621
	CS13	M12	Characterizing CS13	Nr1h3, Son, Zfp362		B18 Myeloid_cells_Granulocytes;B7 Myeloid_cells_Granulocytes	Immune response_Antigen presentation by MHC class I: cross-presentation; Development_Transcription regulation of granulocyte development; TNF-alpha and IL-1 beta induce hyperglycemia in obesity and type 2 diabetes in adipocytes; Neutrophil chemotaxis in asthma; Cell adhesion_Integrin inside-out signaling in neutrophils; Immune response_Alternative complement pathway; Alternative complement cascad…	https://doi.org/10.3389/fimmu.2020.01276
GSE125044,Mycobacterium smegmatis, 1d	CS14	M13	Characterizing CS14	Aebp2, Elk3, Fosb		B3 Mitochondria_Oxidative_phosphorylation;L7 Ifng_Stat1_Gbp_Antigen_presentation	Ubiquinone metabolism; Immune response_Antigen presentation by MHC class I, classical pathway; Immune response_IFN-alpha/beta signaling via JAK/STAT; Attenuation of IFN type I signaling in melanoma cells; Putative pathways of MHC class I-dependent postsynaptic long-term depression in major depressive disorder; HSP70 and HSP40-dependent folding in Huntington's disease;	https://doi.org/10.3389/fimmu.2019.02461
	NA	M14	Intermediate [CS15,CS16,CS17]	Stat1, Irf7, Irf8	https://doi.org/10.1155/2013/731023	B1 Ribosome_biogenesis;B14 IFN_signaling	Signal transduction_mTORC2 upstream signaling; Transcription_Negative regulation of HIF1A function; Ubiquinone metabolism; Proteolysis_Putative ubiquitin pathway; GTP-XTP metabolism; Immune response_IFN-alpha/beta signaling via JAK/STAT; Putative pathways of MHC class I-dependent postsynaptic long-term depression in major depressive disorder; Attenuation of IFN type I signaling in melanoma cells;…	https://doi.org/10.1016/j.chom.2012.09.006 https://doi.org/10.1155/2014/708193
	NA	M15	Intermediate [CS16,CS17]	Jund, Klf6, Nfe2l2		B12 Oxidative_phosphorylation;L4 Protein_translation_Ubiquitination	Ubiquinone metabolism; DeltaF508-CFTR traffic / ER-to-Golgi in CF; wtCFTR traffic / ER-to-Golgi (normal); Possible regulation of HSF-1/ chaperone pathway in Huntington's disease; Epithelial cell apoptosis in COPD; Transport_RAN regulation pathway; Translation_Regulation of translation initiation; Translation_Role of Retinoic acid signaling in the initiation of translation; Development_Regulation …	https://doi.org/10.3389/fimmu.2019.02461
	CS15	M16	Characterizing CS15	Bach1, Baz2b, Tcf25		L3 Leukocytes_Myeloid_Signaling_Il10;B35 Integrins_Platelets_Histones;B13 Stress_response_Protein_folding_Ubiquitination	Cell adhesion_Integrin inside-out signaling in neutrophils; Down-regulation of mast cell functions through ITIM-containing inhibitory receptors in asthma; Immune response _CCR3 signaling in eosinophils; Immune response_Antigen presentation by MHC class I: cross-presentation; SLE genetic marker-specific pathways in B cells; Role of platelets in the initiation of in-stent restenosis; Development_Tr…	10.1038/nri.2016.62
	CS16	M17	Characterizing CS16	Zfp513, Nfix, Zfp207		B13 Stress_response_Protein_folding_Ubiquitination	Putative pathways of activation of monoclonal protein secretion in multiple myeloma; HSP70 and HSP40-dependent folding in Huntington's disease; CFTR folding and maturation (normal and CF); Transcription_Negative regulation of HIF1A function; Possible regulation of HSF-1/ chaperone pathway in Huntington's disease	https://doi.org/10.1155/2014/708193
	CS17	M18	Characterizing CS17	Cnbp, Atf4, Mbd2		L16 Ribosomal_&_metabolic_process;B3 Mitochondria_Oxidative_phosphorylation;L2 Inflammation_Metabolism;L3 Leukocytes_Myeloid_Signaling_Il10	Ubiquinone metabolism; Signal transduction_mTORC2 upstream signaling; Cell cycle_Regulation of G1/S transition (part 2); Stem cells_Role of TGF-beta 1 in fibrosis development after myocardial infarction; Cell cycle_Nucleocytoplasmic transport of CDK/Cyclins;	https://doi.org/10.3389/fimmu.2019.02461 https://doi.org/10.1155/2014/708193 https://doi.org/10.1016/j.chom.2012.09.006
GSE125044, Nippostrongylus brasiliensis, 1d	NA	M19	Intermediate [CS20,CS21]	Klf6, Nfic, Zfp36l1	https://doi.org/10.1016/j.cell.2018.12.036	L7 Ifng_Stat1_Gbp_Antigen_presentation	Immune response_Antigen presentation by MHC class I, classical pathway; Immune response_IFN-alpha/beta signaling via JAK/STAT; Attenuation of IFN type I signaling in melanoma cells; Putative pathways of MHC class I-dependent postsynaptic long-term depression in major depressive disorder; HSP70 and HSP40-dependent folding in Huntington's disease;	https://doi.org/10.3389/fimmu.2020.01276
	CS19	M20	Characterizing CS19	Zfp706, Junb, Usf2		B1 Ribosome_biogenesis;B18 Myeloid_cells_Granulocytes;L16 Ribosomal_&_metabolic_process;L3 Leukocytes_Myeloid_Signaling_Il10;B11 IFN_signaling_Il10	Signal transduction_mTORC2 upstream signaling; Transcription_Negative regulation of HIF1A function; Ubiquinone metabolism; Proteolysis_Putative ubiquitin pathway; GTP-XTP metabolism; Immune response_Antigen presentation by MHC class I: cross-presentation; Development_Transcription regulation of granulocyte development; TNF-alpha and IL-1 beta induce hyperglycemia in obesity and type 2 diabetes in…	https://doi.org/10.1016/j.chom.2012.09.006 https://doi.org/10.1155/2014/708193
	CS20	M21	Characterizing CS20	Zfp36l1, Klf6, Nfic		L3 Leukocytes_Myeloid_Signaling_Il10	Cell adhesion_Integrin inside-out signaling in neutrophils; Down-regulation of mast cell functions through ITIM-containing inhibitory receptors in asthma; Immune response _CCR3 signaling in eosinophils; Immune response_Antigen presentation by MHC class I: cross-presentation; SLE genetic marker-specific pathways in B cells	10.1093/emboj/17.4.1006 https://doi.org/10.3389/fimmu.2020.01276
	CS21	M22	Characterizing CS21	Spic, Etv5, Znfx1		L14 Myeloid_cells_and_signaling	TGF-beta signaling via kinase cascades in breast cancer; Cytoskeleton remodeling_Regulation of actin cytoskeleton nucleation and polymerization by Rho GTPases; Development_Transcription regulation of granulocyte development; Development_G-CSF signaling; Immune response_IL-5 signaling via JAK/STAT	https://doi.org/10.3389/fimmu.2020.01276
GSE125044, Nippostrongylus brasiliensis, 2d	NA	M23	Intermediate [CS23,CS24,CS25,CS26,CS27]	Nfic, Bach1, Litaf	https://doi.org/10.1016/j.cell.2018.12.036	B18 Myeloid_cells_Granulocytes;L14 Myeloid_cells_and_signaling	Immune response_Antigen presentation by MHC class I: cross-presentation; Development_Transcription regulation of granulocyte development; TNF-alpha and IL-1 beta induce hyperglycemia in obesity and type 2 diabetes in adipocytes; Neutrophil chemotaxis in asthma; Cell adhesion_Integrin inside-out signaling in neutrophils; TGF-beta signaling via kinase cascades in breast cancer; Cytoskeleton remodel…	https://doi.org/10.3389/fimmu.2020.01276
	CS22	M24	Characterizing CS22	Sub1, Cbfb, Thyn1		L4 Protein_translation_Ubiquitination;B11 IFN_signaling_Il10	Transport_RAN regulation pathway; Translation_Regulation of translation initiation; Translation_Role of Retinoic acid signaling in the initiation of translation; Development_Regulation of telomere length and cellular immortalization; NALP3 inflammasome activation in age-related macular degeneration (AMD); Immune response_Antigen presentation by MHC class I, classical pathway; Development_Slit-Rob…	https://doi.org/10.1093/emboj/17.4.1006 https://doi.org/10.1038/s41598-019-46526-9
	NA	M25	Intermediate [CS24,CS25<CS26,CS27]	Ncor1, Nfatc1, Tax1bp1		B34 Autophagy_Erythrocyte_function_Heme	Transcription_Transcription regulation of aminoacid metabolism; Autophagy_Autophagy; Transcription_Role of AP-1 in regulation of cellular metabolism; Oxidative stress_Role of Sirtuin1 and PGC1-alpha in activation of antioxidant defense system; HSP22 and BAG-3-dependend macroautophagy in Huntington's disease	https://doi.org/10.3389/fimmu.2017.01483 https://doi.org/10.1155/2014/825463
	CS23	M26	Characterizing CS23	Nfic, Pur, Relb	https://doi.org/10.1016/j.cell.2018.12.036	L3 Leukocytes_Myeloid_Signaling_Il10	Cell adhesion_Integrin inside-out signaling in neutrophils; Down-regulation of mast cell functions through ITIM-containing inhibitory receptors in asthma; Immune response _CCR3 signaling in eosinophils; Immune response_Antigen presentation by MHC class I: cross-presentation; SLE genetic marker-specific pathways in B cells	10.1093/emboj/17.4.1006 https://doi.org/10.3389/fimmu.2020.01276
	CS24	M27	Characterizing CS24	Srebf1, Stat5b, Jun	10.4049/jimmunol.1401595; www.pnas.org/cgi/doi/10.1073/pnas.1912774117	B6 Myeloid_cells_Lipid_metabolism;B12 Oxidative_phosphorylation	Influence of low doses of Arsenite on glucose uptake in adipocytes; Transcription_CoREST complex-mediated epigenetic gene silencing; Immune response_Sublytic effects of membrane attack complex; Sphingolipid metabolism; Involvement of VEGF signaling in the progression of lung cancer; Ubiquinone metabolism; DeltaF508-CFTR traffic / ER-to-Golgi in CF; wtCFTR traffic / ER-to-Golgi (normal); Possible …	https://doi.org/10.3389/fimmu.2019.02461
	NA	M28	Intermediate [CS25,CS26,CS27]	Bclaf1, Smad2, Sub1		B12 Oxidative_phosphorylation	Ubiquinone metabolism; DeltaF508-CFTR traffic / ER-to-Golgi in CF; wtCFTR traffic / ER-to-Golgi (normal); Possible regulation of HSF-1/ chaperone pathway in Huntington's disease; Epithelial cell apoptosis in COPD	https://doi.org/10.1016/j.cmet.2006.05.011 https://doi.org/10.1038/cr.2015.68 https://doi.org/10.1002/eji.201445427
	NA	M29	Intermediate [CS26,CS27]	Nr2f6, Gtf2i, Sp110		L8 Glycolysis;B13 Stress_response_Protein_folding_Ubiquitination	Glycolysis and gluconeogenesis; Transcription_HIF-1 targets; Development_Slit-Robo signaling; Cell adhesion_Alpha-4 integrins in cell migration and adhesion; Cell adhesion_Role of tetraspanins in the integrin-mediated cell adhesion; Putative pathways of activation of monoclonal protein secretion in multiple myeloma; HSP70 and HSP40-dependent folding in Huntington's disease; CFTR folding and matur…	10.1038/nri.2016.62
	CS25	M30	Characterizing CS25	Nr1h3, Id2, Zbtb7a		L14 Myeloid_cells_and_signaling	TGF-beta signaling via kinase cascades in breast cancer; Cytoskeleton remodeling_Regulation of actin cytoskeleton nucleation and polymerization by Rho GTPases; Development_Transcription regulation of granulocyte development; Development_G-CSF signaling; Immune response_IL-5 signaling via JAK/STAT	https://doi.org/10.3389/fimmu.2020.01276
	CS26	M31	Characterizing CS26	Ctcf, Srf, Irf9		L4 Protein_translation_Ubiquitination	Transport_RAN regulation pathway; Translation_Regulation of translation initiation; Translation_Role of Retinoic acid signaling in the initiation of translation; Development_Regulation of telomere length and cellular immortalization; NALP3 inflammasome activation in age-related macular degeneration (AMD)	https://doi.org/10.3389/fimmu.2017.01483 https://doi.org/10.1155/2014/825463
	CS27	M32	Characterizing CS27	Nfkb1, Bclaf1, Sub1		B13 Stress_response_Protein_folding_Ubiquitination	Putative pathways of activation of monoclonal protein secretion in multiple myeloma; HSP70 and HSP40-dependent folding in Huntington's disease; CFTR folding and maturation (normal and CF); Transcription_Negative regulation of HIF1A function; Possible regulation of HSF-1/ chaperone pathway in Huntington's disease	https://doi.org/10.1155/2014/708193
GSE65528, Salmonella typhimurium, 4h	CS30	M33	Characterizing CS30	Cdc5l, Zfp398, Zfp995		B10 Cell_cycle_DNA_replication;L6 Cell_cycle_Stem_cells_Chemokine_receptors	Cell cycle_The metaphase checkpoint; Cell cycle_Role of APC in cell cycle regulation; Cell cycle_Start of DNA replication in early S phase; Cell cycle_Chromosome condensation in prometaphase; Cell cycle_Spindle assembly and chromosome separation; Cell cycle_The metaphase checkpoint; Cell cycle_Start of DNA replication in early S phase; Cell cycle_Chromosome condensation in prometaphase; Cell cycl…	https://doi.org/10.4049/jimmunol.174.11.7226 https://doi.org/10.1111/j.1601-0825.2010.01667.x
	NA	M34	Intermediate [CS31,CS32]	Irf1, Sp110, Sp140, Stat2, Atf3	https://doi.org/10.1101/2020.08.10.239475 https://doi.org/10.3389/fimmu.2018.02151 https://doi.org/10.4049/jimmunol.1500204	B10 Cell_cycle_DNA_replication;L5 Type_I_IFN_Ifit_Oas;L7 Ifng_Stat1_Gbp_Antigen_presentation	Cell cycle_The metaphase checkpoint; Cell cycle_Role of APC in cell cycle regulation; Cell cycle_Start of DNA replication in early S phase; Cell cycle_Chromosome condensation in prometaphase; Cell cycle_Spindle assembly and chromosome separation; Immune response_IFN-alpha/beta signaling via JAK/STAT; Immune response_IFN-alpha/beta signaling via MAPKs; Immune response_Antiviral actions of Interfer…	https://doi.org/10.4049/jimmunol.174.11.7226 https://doi.org/10.1111/j.1601-0825.2010.01667.x
	CS31	M35	Characterizing CS31	Irf9, Vezf1, Nfe2		B10 Cell_cycle_DNA_replication	Cell cycle_The metaphase checkpoint; Cell cycle_Role of APC in cell cycle regulation; Cell cycle_Start of DNA replication in early S phase; Cell cycle_Chromosome condensation in prometaphase; Cell cycle_Spindle assembly and chromosome separation	https://doi.org/10.4049/jimmunol.174.11.7226 https://doi.org/10.1111/j.1601-0825.2010.01667.x
	CS32	M36	Characterizing CS32	Csde1, Spi1, Plek		B10 Cell_cycle_DNA_replication;B8 Oxidative_phosphorylation_Metabolism_ATP	Cell cycle_The metaphase checkpoint; Cell cycle_Role of APC in cell cycle regulation; Cell cycle_Start of DNA replication in early S phase; Cell cycle_Chromosome condensation in prometaphase; Cell cycle_Spindle assembly and chromosome separation; CTP/UTP metabolism; ATP/ITP metabolism; GTP-XTP metabolism; Ubiquinone metabolism; TTP metabolism	https://doi.org/10.1016/j.cmet.2006.05.011 https://doi.org/10.1038/cr.2015.68 https://doi.org/10.1002/eji.201445427
GSE65528, Salmonella typhimurium, 8h	CS33	M37	Characterizing CS33	Irf7, Zfp275, Hmga1, Stat1	https://doi.org/10.1155/2013/731023	L15 Myeloid_cells_Other_signaling;B9 Ribosome_Mitochondrial_activty	Apoptosis and survival_Anti-apoptotic TNFs/NF-kB/Bcl-2 pathway; Signal transduction_NF-kB activation pathways; Immune response_IL-4-induced regulators of cell growth, survival, differentiation and metabolism; NF-kB pathway in multiple myeloma; Immune response_IL-9 signaling pathway; Neurophysiological process_Dynein-dynactin motor complex in axonal transport in neurons; Cell cycle_The metaphase c…	https://doi.org/10.3389/fimmu.2019.02461 https://doi.org/10.1016/j.chom.2012.09.006
	CS34	M38	Characterizing CS34	Zfp597, Zfp180, Zbtb38		B31 RNA_and_DNA_processes	Neuroprotective action of lithium; Signal transduction_JNK pathway; Development_WNT5A signaling; Role of activation of WNT signaling in the progression of lung cancer; Immune response_Delta-type opioid receptor signaling in T-cells	10.1111/imr.12213
