# Supplementary material for: A Catalogus Immune Muris of the mouse immune responses to diverse pathogens
Source: Cell Death Dis. 2021 Aug 17;12(9):798. doi: 10.1038/s41419-021-04075-y (PMC8370971; doi:10.1038/s41419-021-04075-y)
Supplement: Supplementary file 4 — Supplementary Table S3 [file 41419_2021_4075_MOESM4_ESM.xlsx]

## Sheet: Summary
Table S3. Catalogus Immune Muris cell states and genes modules
Summary
Cell type	Number of cell states	Number of modules (total)	Number of Intermediate Modules	Number of Terminal Modules
B cells	16	2	0	2
Dendritic cells (DCs)	36	34	15	19
Macrophages	36	38	12	26
Monocytes	43	52	19	33
Natural Killer cells (NKs)	17	2	0	2
T cells	147	234	102	132

## Sheet: Bcells
B cells
Dataset	Infection	Time Point	FunPart Splitting	Cell States # (CS)	CS ID	Level	Branch	Module # (M)	M ID	Module type	TFs	Target Genes	Processes Enriched	Pathways Enriched
GSE125044	Candida albicans	1d	FALSE	1	CS1	NA	NA	NA	NA	NA	NA	NA	NA	NA
GSE125044	Candida albicans	2d	FALSE	1	CS2	NA	NA	NA	NA	NA	NA	NA	NA	NA
GSE125044	Candida albicans	5d	FALSE	1	CS3	NA	NA	NA	NA	NA	NA	NA	NA	NA
GSE125044	Mycobacterium smegmatis	1d	FALSE	1	CS4	NA	NA	NA	NA	NA	NA	NA	NA	NA
GSE125044	Mycobacterium smegmatis	2d	FALSE	1	CS5	NA	NA	NA	NA	NA	NA	NA	NA	NA
GSE125044	Mycobacterium smegmatis	7d	FALSE	1	CS6	NA	NA	NA	NA	NA	NA	NA	NA	NA
GSE13009	LCMV	2d	FALSE	1	CS7	NA	NA	NA	NA	NA	NA	NA	NA	NA
GSE13009	VSV	2d	FALSE	1	CS8	NA	NA	NA	NA	NA	NA	NA	NA	NA
GSE107947	Influenza A PR8	48h	FALSE	1	CS9	NA	NA	NA	NA	NA	NA	NA	NA	NA
GSE107947	Influenza A PR8	72h	FALSE	1	CS10	NA	NA	NA	NA	NA	NA	NA	NA	NA
GSE149443	LCMV	72h	TRUE	2	CS11	1|0	0	2	M1	Characterizing CS11	Irf5,Tcf25,Tcf4	Gm5239,Rpl14-ps1,Gm15772,Rpl37rt,Eef1g,Rps11-ps1,AC151846.1,Rps16-ps2,Gm20430,Rps10-ps1,Gm15536,Rpl28-ps3,Gm8451,Hspa5,Rps11,Gm9701,Rpl37,Gm7434,Tmem123,Evl,Cxcr5,Arl6ip1,Slfn1,Prdx1,Gm9800,Rps27,Lgals3bp,Fam111a,Atp5a1,Helz2,Mtdh,Rpl21-ps11,Gm6472,Gm2000,AC151730.1,Dynll1,Rnu73b,Actr2,Rpl36al,Gm6023,Gm4366,Gm10443,Rps27a,Gm12630,Eif2ak2,Rps6-ps1,H2-Q5,Eif5a,Ccnd2,Gm6863,Son,Eif3f	B1:Ribosome_biogenesis,L16:Ribosomal_&_metabolic_process,B12:Oxidative_phosphorylation	Signal transduction_mTORC2 upstream signaling, Transcription_Negative regulation of HIF1A function, Ubiquinone metabolism,Proteolysis_Putative ubiquitin pathway, GTP-XTP metabolism,Ubiquinone metabolism, Signal transduction_mTORC2 upstream signaling, Cell cycle_Regulation of G1/S transition (part 2), Stem cells_Role of TGF-beta 1 in fibrosis development after myocardial infarction, Cell cycle_Nuc…
					CS12		1		M2	Characterizing CS12	Irf2,Rere,Sp140	Rpl14-ps1,Psmb1,Hspa5,Gm14586,Eif4g2,Arhgap30,AC099934.3,Gm10136,Vasp,Lyn,Chchd2,Rpl36a-ps1,Gm8451,Rap1b,Gm10443,Pml,Fau,Ifit2,Gm12254,Atp5b,Hint1,Sell,Lyz2,Gm11808,Serpina3g,Psmb4,Lgals3bp,Gm5559,Capg,Atp5f1,Xaf1,Gm5905,Rps25-ps1,Ccnd2,Cnp,Isg20,Usp18,Arpc1b,Actr2,Gm6794,Ddx24,Rpl10a,Mir5117,AL589661.1,Cox6a1,Gm9493	L5:Type_I_IFN_Ifit_Oas,L3:Leukocytes_Myeloid_Signaling_Il10,B1:Ribosome_biogenesis	Immune response_IFN-alpha/beta signaling via JAK/STAT, Immune response_IFN-alpha/beta signaling via MAPKs, Immune response_Antiviral actions of Interferons, SLE genetic marker-specific pathways in antigen-presenting cells (APC), Immune response_Innate immune response to RNA viral infection,Cell adhesion_Integrin inside-out signaling in neutrophils, Down-regulation of mast cell functions through I…
GSE125044	Nippostrongylus brasiliensis	1d	FALSE	1	CS13	NA	NA	NA	NA	NA	NA	NA	NA	NA
GSE125044	Nippostrongylus brasiliensis	2d	FALSE	1	CS14	NA	NA	NA	NA	NA	NA	NA	NA	NA
GSE125044	Nippostrongylus brasiliensis	4d	FALSE	1	CS15	NA	NA	NA	NA	NA	NA	NA	NA	NA
GSE125044	Nippostrongylus brasiliensis	7d	FALSE	1	CS16	NA	NA	NA	NA	NA	NA	NA	NA	NA

## Sheet: DCs
DCs
Dataset	Infection	Time Point	FunPart Splitting	Cell States # (CS)	CS ID	Level	Branch	Module # (M)	M ID	Module type	TFs	Target Genes	Processes Enriched	Pathways Enriched
GSE125044	Candida albicans	1d	FALSE	1	CS1	NA	NA	NA	NA	NA	NA	NA	NA	NA
GSE125044	Candida albicans	2d	FALSE	1	CS2	NA	NA	NA	NA	NA	NA	NA	NA	NA
GSE125044	Candida albicans	5d	FALSE	1	CS3	NA	NA	NA	NA	NA	NA	NA	NA	NA
GSE125044	Mycobacterium smegmatis	1d	TRUE	2	CS4	1|0	0	2	M1	Characterizing CS4	Irf8,Zfp706,Fos	Atp5c1,Rpl14-ps1,Gm6252,Sec11c,Gdi2,H2afy,Gm9000,Cox6a1,Rps25-ps1,Calr,Stat1,Edf1,Serbp1,Psma2,Cotl1,Pomp,Oaz1,Gm12254,Gm12630,Rpl24,Eif4b,Gm6030,Ghitm,Rgs10,H2-T22,Psmb9,Stk4,Gm6863,Tubb5,Relb,H2-Q7,Shfm1,Gadd45b,Rgs1,Eef1g,Uqcrh,Rpl30,Cacnb3,H2-T23,Gm13192,Tceb2,Gm11518,Gm10294,Syngr2,Fau,Eif1	L7:Ifng_Stat1_Gbp_Antigen_presentation,B1:Ribosome_biogenesis,B14:IFN_signaling,L4:Protein_translation_Ubiquitination	Immune response_Antigen presentation by MHC class I, classical pathway, Immune response_IFN-alpha/beta signaling via JAK/STAT, Attenuation of IFN type I signaling in melanoma cells, Putative pathways of MHC class I-dependent postsynaptic long-term depression in major depressive disorder, HSP70 and HSP40-dependent folding in Huntington's disease, ,Signal transduction_mTORC2 upstream signaling, Tra…
					CS5		1		M2	Characterizing CS5	Irf1,Etv3,Zfp36l1,Relb,Mxd1	Edf1,Taldo1,Calr,Atp5j,Gltp,Arf1,Gm9493,Gm10443,Gm12254,Atp5c1,Gnb1,Shfm1,Prr13,Coro1b,Capzb,Hnrnpab,Rpl3,Cox8a,Gm10012,Fgl2,Gm13192,AC119211.1,Gm10119,Tpm3,M6pr,Mthfs,Myh9,Hspe1,Nme2,Nap1l1,Rpl3-ps1,Tbca,Psma7,Pkm2,Atp5a1,Ywhae,Atox1,Clta,Atp5j2,Ftl1,Mcl1,Cacnb3,Gm15590,Psmb7,Socs2,Ttll3,Ppp1ca,Traf1,Dusp1,Sema4a,Psme2b-ps,Psme2,Actg1,Rps11,Gm9843,Rps26,Rhoa,Arpc5,Anxa2,Gm15459,Coro1a,Clic4,Ctsh…	B11:IFN_signaling_Il10,B13:Stress_response_Protein_folding_Ubiquitination,L12:Inflammation_IL-1_signaling_Myeloid_cells,B12:Oxidative_phosphorylation	Immune response_Antigen presentation by MHC class I, classical pathway, Development_Slit-Robo signaling, Cytoskeleton remodeling_Regulation of actin cytoskeleton organization by the kinase effectors of Rho GTPases,Immune response_IL-11 signaling pathway via MEK/ERK and PI3K/AKT cascades, Chemotaxis_Lipoxin inhibitory action on Formyl-Met-Leu-Phe-induced neutrophil chemotaxis,Putative pathways of …
GSE125044	Mycobacterium smegmatis	2d	FALSE	1	CS6	NA	NA	NA	NA	NA	NA	NA	NA	NA
GSE125044	Mycobacterium smegmatis	4d	TRUE	2	CS7	1|0	0	2	M3	Characterizing CS7	Mxd1,Zfp36l1,Etv3	Mdh1,Plbd1,Gm13192,Arpc1b,Snx3,Wdfy4,Aif1,Erp29,Clta,Herpud1,Arsb,Cd8a,Mbnl1,Cox7b,Hspa5,H2-DMa,Taldo1,Hsp90aa1,Gm12165,5430435G22Rik,Tsc22d3,Use1,Rtn4,Mcl1,Kif5b,Gm13532,Etv3,Rps26-ps1,Arl6ip1,Cd180,Wbp1,Spop,Tmem134,Rap1b,Celf2,Zc3hav1,Cpne3,Dnajc8,Rps19-ps11,Pnp,Pbx2,Ap2m1,Ly6a,Itgb2,Slc24a6,Ptprc,Ube2d3,Nfkbib,Mknk2,Son	B11:IFN_signaling_Il10	Immune response_Antigen presentation by MHC class I, classical pathway, Development_Slit-Robo signaling, Cytoskeleton remodeling_Regulation of actin cytoskeleton organization by the kinase effectors of Rho GTPases,Immune response_IL-11 signaling pathway via MEK/ERK and PI3K/AKT cascades, Chemotaxis_Lipoxin inhibitory action on Formyl-Met-Leu-Phe-induced neutrophil chemotaxis
					CS8		1		M4	Characterizing CS8	Runx3,Nr1h2,Irf8	Cox6b1,Pfkfb3,Ccnd1,Gm14586,Gm12481,Rpl36al,Csf2rb2,Grb2,Ttyh3,Tmem176b,6330578E17Rik,Gm8624,Sbno1,Uqcrq,1500032L24Rik,Pitpna,Psma2,Rps27,Park7,Arhgap30,Csde1,Gm6202,Nckap1l,Rala,Akr1a4,Nme2,Rpl3-ps1,Rps26-ps1,Ass1,Tpm3,Cox17,Hspa5,Anpep,Dnajc8,Ifi205,Pld4,Iigp1,Usp7,Herpud1,Irf5,Ivns1abp,Mapkapk2,H2-DMa,Cops6,Plbd1,Nmt1	L7:Ifng_Stat1_Gbp_Antigen_presentation	Immune response_Antigen presentation by MHC class I, classical pathway, Immune response_IFN-alpha/beta signaling via JAK/STAT, Attenuation of IFN type I signaling in melanoma cells, Putative pathways of MHC class I-dependent postsynaptic long-term depression in major depressive disorder, HSP70 and HSP40-dependent folding in Huntington's disease,
GSE125044	Mycobacterium smegmatis	7d	TRUE	4	CS9	1|0	0	6	M5	Characterizing CS9	Foxk2,Irf5,Pbx2	Gm10119,Hprt,Rabac1,M6pr,Dazap2,Gm15459,Rgs2,Psma1,Psmb10,Klf2,Rac1,Gm10126,Naca,Atp5c1,Gm11361,Atp5g3,Edf1,Stat1,H2-DMb1,BC035044,Cd44,Rpl36a-ps1,Mpeg1,Xcr1,Plbd1,H2-DMa,Rpl18a-ps1,Btg2,Napsa,Ppt1,Myl12b,Nedd8,Gm6202,Sfpi1,Rps11,Psme1,Ifi30,Ubb,Cnn2,Rpl38-ps2,Cdc42,Hsp90ab1,Npc2,Akr1a4,Rpl38	L7:Ifng_Stat1_Gbp_Antigen_presentation,B12:Oxidative_phosphorylation	Immune response_Antigen presentation by MHC class I, classical pathway, Immune response_IFN-alpha/beta signaling via JAK/STAT, Attenuation of IFN type I signaling in melanoma cells, Putative pathways of MHC class I-dependent postsynaptic long-term depression in major depressive disorder, HSP70 and HSP40-dependent folding in Huntington's disease, ,Ubiquinone metabolism, DeltaF508-CFTR traffic / ER…
			TRUE		NA		1		M6	Intermediate [CS10,CS11,CS12,CS13,CS14]	Mxd1,Nfkb2,Tsc22d4	Rps6ka1,Hdgf,Mapkapk2,Mtpn,Rad23b,Gm13493,Nek6,Gm14586,Gm12481,Vcp-rs,Ramp1,Ptpn6,Foxk2,Yif1b,Impa1,Snrpc,Arrb2,Gm4204,2010106G01Rik,Cbfb,Mtch2,Atrx,Plekhb2,Rcc2,Ece1,Gtpbp4,Celf1,Agpat1,Edem2,Leprot,Atp2a2,Nus1,Vti1b,Cope,Fxr1,Cox5b,Manf,Map2k2,Tceb2,Magt1,Hnrpdl	B13:Stress_response_Protein_folding_Ubiquitination	Putative pathways of activation of monoclonal protein secretion in multiple myeloma, HSP70 and HSP40-dependent folding in Huntington's disease, CFTR folding and maturation (normal and CF), Transcription_Negative regulation of HIF1A function, Possible regulation of HSF-1/ chaperone pathway in Huntington's disease
			TRUE		NA	1_1|0	1_0		M7	Intermediate [CS11,CS12]	Aff1,Bcl11a,Egr1	D930015E06Rik,Mrpl42,Pkib,Arhgap30,Copg,1810027O10Rik,Rtn3,Ece1,Smagp,Lrp10,Plek,Rpl27a,Nfkbib,Stx4a,Pim1,Ap2s1,Egr1,Dek,Hhex,Psma2,Tbcb,Cct5,Vasp,Gm17241,Rpl12,Sugt1,Ccni,Nmt1,Ep400,Cbfa2t3,Dennd5a,Rasa4,Serf2,BC004004,B4galnt1	L9:Ribosomal_functions_Other	Protein folding and maturation_Bradykinin / Kallidin maturation, Blood coagulation_Blood coagulation, Cytoskeleton remodeling_Regulation of actin cytoskeleton organization by the kinase effectors of Rho GTPases,Ubiquinone metabolism, Putative pathways of activation of monoclonal protein secretion in multiple myeloma
			TRUE		CS10		1_1		M8	Characterizing CS10	Foxk2,Pbx2,Rbck1	Gdi2,Ssr3,Etfa,Plbd1,Gm2a,Mtpn,Rbm39,Sema4a,Glud1,Gm2000,Esd,Atg3,Rpl18,Ppt1,Il2rg,Sh3bp1,Ifngr2,Tceb1,Fxr1,Cd82,Mrpl52,Eif3m,Hprt,AC119211.1,Tceb2,Tnfaip8l2,Scpep1,Lman2,Cct2,Kdelr1,Rpl17,1810006K21Rik,mmu-mir-689-2,Eif4g2,Csrp1,Eif3i,Amica1,Hspa5,Rac1	L16:Ribosomal_&_metabolic_process,L4:Protein_translation_Ubiquitination	Ubiquinone metabolism, Signal transduction_mTORC2 upstream signaling, Cell cycle_Regulation of G1/S transition (part 2), Stem cells_Role of TGF-beta 1 in fibrosis development after myocardial infarction, Cell cycle_Nucleocytoplasmic transport of CDK/Cyclins,Transport_RAN regulation pathway, Translation_Regulation of translation initiation, Translation_Role of Retinoic acid signaling in the initia…
			TRUE		CS11	1_0_1|0	1_0_0		M9	Characterizing CS11	Aebp2,Mta1,Zmiz2	Pik3ap1,Dbnl,Rps19-ps3,Cyfip2,Gm10443,Dcaf7,Ppp1r15b,Dcxr,Ccng1,Gm5879,Acadl,Commd6,Mrps21,Sssca1,Lsm6,Dnaja2,Ndufa5,Serf2,O3far1,Nap1l1,Uhmk1,Ncf4,Mdh2,Gas5,Set,Tln1,Atp5j,Sept6,Ndufc1,Pbx2,Rab11a,Gm17241,Gpr65	L16:Ribosomal_&_metabolic_process,B12:Oxidative_phosphorylation	Ubiquinone metabolism, Signal transduction_mTORC2 upstream signaling, Cell cycle_Regulation of G1/S transition (part 2), Stem cells_Role of TGF-beta 1 in fibrosis development after myocardial infarction, Cell cycle_Nucleocytoplasmic transport of CDK/Cyclins, DeltaF508-CFTR traffic / ER-to-Golgi in CF, wtCFTR traffic / ER-to-Golgi (normal), Possible regulation of HSF-1/ chaperone pathway in Huntin…
			TRUE		CS12		1_0_1		M10	Characterizing CS12	Stat1,Junb,Cnbp	Ndufa5,4933426M11Rik,Dcaf7,Dcxr,Ppp1r15b,Ccng1,Srsf6,Fam168b,Dad1,Gm4294,Lgals1,Sumo3,Bloc1s1,Ran,Trmt2a,Osgep,Tspan13,P4hb,Mdh1,Efr3a,D17H6S56E-5,Ranbp1,Nadk,Ctage5,Ap2m1,Tbc1d10b	B13:Stress_response_Protein_folding_Ubiquitination	Putative pathways of activation of monoclonal protein secretion in multiple myeloma, HSP70 and HSP40-dependent folding in Huntington's disease, CFTR folding and maturation (normal and CF), Transcription_Negative regulation of HIF1A function, Possible regulation of HSF-1/ chaperone pathway in Huntington's disease
GSE125044	Nippostrongylus brasiliensis	1d	FALSE	1	CS13	NA	NA	NA	NA	NA	NA	NA	NA	NA
GSE125044	Nippostrongylus brasiliensis	2d	FALSE	1	CS14	NA	NA	NA	NA	NA	NA	NA	NA	NA
GSE125044	Nippostrongylus brasiliensis	4d	FALSE	1	CS15	NA	NA	NA	NA	NA	NA	NA	NA	NA
GSE125044	Nippostrongylus brasiliensis	7d	FALSE	1	CS16	NA	NA	NA	NA	NA	NA	NA	NA	NA
GSE129740	Propionibacterium acnes	60d	FALSE	1	CS17	NA	NA	NA	NA	NA	NA	NA	NA	NA
GSE54006	LPS Ecoli	2h	FALSE	1	CS18	NA	NA	NA	NA	NA	NA	NA	NA	NA
E-MTAB-4388	Plasmodium chabaudi	3d	FALSE	1	CS19	NA	NA	NA	NA	NA	NA	NA	NA	NA
GSE107947	Influenza A PR8	48h	TRUE	9	NA	1|0	0	16	M11	Intermediate [CS20,CS21,CS24,CS27,CS28]	Bcl11a,Tcf4,Irf8	Hck,Rab14,Pik3ap1,AA467197,Hn1,Ms4a6b,Snx20,Pip4k2a,Cd274,Rab8a,Slc25a3,Dek,Mbd2,Cmpk2,Arf1,Ubl3,Tmem176b,Fxyd5,Lamp2,Fmnl1,Ifngr1,Ttll3,2010106G01Rik,Slamf7,Atf3,Ldha,Actg1,Arpc5,Eif5a,Atox1,Cdkn1a,Myo1g,Pfn1,Psma7,Lrrc58,Sfpi1,Wdr1,Capzb,Mkrn1,Ass1,Rpl21-ps8,AW112010,Psma5,S100a4,Arpc1b,Irf1,M6pr,Capza2,2900073G15Rik,Gp49a,Tgfbi,Ccrl2,Pbxip1,Fermt3,Pgk1,Fes,Sdcbp,Chmp5,Spg21,Clic1,Gm8017,Csf2ra…	L3:Leukocytes_Myeloid_Signaling_Il10,B11:IFN_signaling_Il10,B12:Oxidative_phosphorylation	Cell adhesion_Integrin inside-out signaling in neutrophils, Down-regulation of mast cell functions through ITIM-containing inhibitory receptors in asthma, Immune response _CCR3 signaling in eosinophils, Immune response_Antigen presentation by MHC class I: cross-presentation, SLE genetic marker-specific pathways in B cells,Immune response_Antigen presentation by MHC class I, classical pathway, Dev…
					NA		1		M12	Intermediate [CS22,CS23,CS25,CS26]	Irf5,Id2,Stat4	Itgb1,Tapbpl,Basp1,Cd83,Dyrk1a,Id2,Pdcd4,Mthfd2,Lims1,Traf1,H2afz,Ctnna1,2310036O22Rik,Pacsin2,Cep110,Wac,Psmb1,Mlf2,Gm4750,Hnrnpd,Atp5e,Eif2s2,Cd274,Rab8a,Eif4a1,Ctsc,Tax1bp1,Rpl6,Ppp1ca,Ifi35,Ifit1,1500032L24Rik,Clk1,Cltc,Oasl1,Rhog,H2-DMa,Slc25a3,Rnf213,Zmiz2,Rnf114,Msn,Ywhab,Capns1,Psma6,Rasa4,Celf2,Chd4,B2m,H2-K1,Fth1,Irf7,Gm14456,Cd74,Cst3,Plac8,Ly6e,Calm1,Ifi27l2b,Cfl1,mmu-mir-703,Srgn,H3f…	L7:Ifng_Stat1_Gbp_Antigen_presentation,L5:Type_I_IFN_Ifit_Oas,B14:IFN_signaling,B11:IFN_signaling_Il10,B13:Stress_response_Protein_folding_Ubiquitination	Immune response_Antigen presentation by MHC class I, classical pathway, Immune response_IFN-alpha/beta signaling via JAK/STAT, Attenuation of IFN type I signaling in melanoma cells, Putative pathways of MHC class I-dependent postsynaptic long-term depression in major depressive disorder, HSP70 and HSP40-dependent folding in Huntington's disease, ,Immune response_IFN-alpha/beta signaling via JAK/S…
					NA	0_1|0	0_0		M13	Intermediate [CS20,CS21]	Irf5,Atf3,Id2	Mlf2,Adrbk2,Smarce1,Zfp207,Hspe1,Cd300lf,Hint1,Gm10443,Mier1,Mll5,Ankrd11,Hmgn3,St3gal1,Sfpi1,Rbms1,Atp5h,Sash3,Azi2,Sec11a,Rpl35,Calm2,Mdp1,Sqstm1,Pgls,Ifi44,1110054O05Rik,Pla2g16,Gpi1,Gas5,Sdhb,Atf4,Prdx5,Sec61b,Rpl3-ps1,Rhoa,Chd4,Spcs2,Ms4a6d,Ccdc72,Il10ra,Lrrc33,Frmd4a,Irf2,Celf2,Oasl1,Dctn2,Irf1,Lgals9,Psma6	B18:Myeloid_cells_Granulocytes	Immune response_Antigen presentation by MHC class I: cross-presentation, Development_Transcription regulation of granulocyte development, TNF-alpha and IL-1 beta induce hyperglycemia in obesity and type 2 diabetes in adipocytes, Neutrophil chemotaxis in asthma, Cell adhesion_Integrin inside-out signaling in neutrophils
					NA		0_1		M14	Intermediate [CS24,CS27,CS28]	Bcl11a,Gtf2i,Tcf4	Cd274,Cflar,Snx20,Atf3,Sat1,Pnrc1,Gpr141,Ptafr,Son,Pik3ap1,Slamf8,Pak2,Lars2,Ccl4,Ndufa1,2010106G01Rik,Gm10250,Sema4d,Hck,Irf5,Slc25a12,Tnpo2,Dlst,Msl1,Lrrc59,Cyp51,Myeov2,Ldlr,Mepce,Tmed2,Naca,Arf5,Sept9,Golga7,Imp3,Pa2g4,Cxcl2,Pip5k1c,Tifab,Ddx39b,Ccdc53,Gm5812,Eif6,Usf2,Psmd11,Ass1,Cotl1,Snx6,Mtap7d1,Pten,Flot1,Hspd1,Azi2,Rpl30,1600014C10Rik	B13:Stress_response_Protein_folding_Ubiquitination,L15:Myeloid_cells_Other_signaling,L3:Leukocytes_Myeloid_Signaling_Il10,L16:Ribosomal_&_metabolic_process	Putative pathways of activation of monoclonal protein secretion in multiple myeloma, HSP70 and HSP40-dependent folding in Huntington's disease, CFTR folding and maturation (normal and CF), Transcription_Negative regulation of HIF1A function, Possible regulation of HSF-1/ chaperone pathway in Huntington's disease,Apoptosis and survival_Anti-apoptotic TNFs/NF-kB/Bcl-2 pathway, Signal transduction_N…
					NA	1_1|0	1_0		M15	Intermediate [CS22,CS23]	Fos,Ikzf1,Xbp1	Bcl3,Gm10269,Tcf12,Peli1,Ppp3cb,Cox5b,Rap1a,Tspan31,Rfwd2,Rpl3,Cldn25,Atp6ap2,Arl6ip1,Xrn2,Fam195b,Gm12630,Hspa1a,Etv3,Ptger4,Tcf3,Cd83,Tapbpl,Sp140,Cxcl9,Emd,Il2ra,Rnf19b,Hbb-b1,Wac,2410015M20Rik,Id2,Rbm39,Ctnna1,Sepw1,Hat1,Nfkb2,I830012O16Rik,Irf9,Atp6v0d1,H2-Q6,Tmem131,Gm6863,Khsrp,Laptm4a,U4atac,Cmpk1,Txnip,Epb4.1,Kdm2a,Rnf114	B18:Myeloid_cells_Granulocytes,L2:Inflammation_Metabolism,L7:Ifng_Stat1_Gbp_Antigen_presentation	Immune response_Antigen presentation by MHC class I: cross-presentation, Development_Transcription regulation of granulocyte development, TNF-alpha and IL-1 beta induce hyperglycemia in obesity and type 2 diabetes in adipocytes, Neutrophil chemotaxis in asthma, Cell adhesion_Integrin inside-out signaling in neutrophils,Influence of multiple myeloma cells on bone marrow stromal cells, Macrophage a…
					NA		1_1		M16	Intermediate [CS25,CS26]	Id2,Etv3,Rel,Nr4a3	Itga4,Rnaset2a,Sin3b,Ncl,Cep350,Map1lc3b,Gm9493,Xaf1,Cd69,Slc25a22,1810035L17Rik,Gm13226,Eif4h,Trafd1,BC094916,Lrrk1,Nfkbib,Gm8203,Rap1a,Hnrpdl,Pdia3,Use1,Vps28,Gm14586,Son,Sla,Fyn,Nr1h2,Rps6ka1,Zfp622,Ankrd44,Asah1,Rpl36a-ps1,Zfp207,Gm11518,Snx20,Rassf3,Cotl1,AI662270,2010107E04Rik,Inpp5d,Ssb,Tceb2,Fcgr1,Atp5j,Cpne3,H2-T10,Srp19,Pim1,Rala,Elovl5,Sirt7,Ndufb9,Slfn5,Ier2,Ddit4,H2-DMb1,Mcmbp,Tmem18…	L2:Inflammation_Metabolism	Influence of multiple myeloma cells on bone marrow stromal cells, Macrophage and dendritic cell phenotype shift in cancer, Th2 cytokine- and TNF-alpha-induced inflammatory response in asthmatic airway fibroblasts, Immune response_TLR2 and TLR4 signaling pathways, Apoptosis and survival_APRIL and BAFF signaling
					CS20	0_0_1|0	0_0_0		M17	Characterizing CS20	Pbrm1,Stat6,Tcf12	Trpv2,Ndufb7,Cyth4,Chmp5,Fus,Marcks,Supt5h,Itpa,Zfand3,Spg7,Clec2i,Mprip,Mafg,Ythdf2,Sertad1,Gm17383,Ssr1,Tmem111,Rpl9,Cd24a,Smg5,4933407C03Rik,C3,Mical1,Atp5k,Eif4b,Eif2a,Samm50,Aim1,Stard3,Mtap7d1,Gm5812,Pdzd8,Sarnp,Dennd4b,Fli1,Samd8	B3:Mitochondria_Oxidative_phosphorylation	Ubiquinone metabolism
					CS21		0_0_1		M18	Characterizing CS21	Klf6,Runx3,Parp12	Nsf,Itgb1bp1,0610031J06Rik,Lrp1,Cwc25,Lsg1,Ifrd1,Etv3,Car13,Tnfaip2,Mrpl33,Degs1,Cd63,Vdac3,B4galnt1,Arhgap27,Rnasek,Tdrd7,Eif3i,Tkt,Gas5,Rgs10,Map2k1,Hhex,Sulf2,Smad2,Taok2,Cap1,Rnaset2a,March1,Gnb1,Fam105b,Ccnd3,Samd8,AF251705,Polr2e,Gm10053,Brd7,Itgam,Sh3bp1,Gm15590,Adrbk1,Spag9,Man2b1,Tnfrsf1a	L15:Myeloid_cells_Other_signaling,B14:IFN_signaling	Apoptosis and survival_Anti-apoptotic TNFs/NF-kB/Bcl-2 pathway, Signal transduction_NF-kB activation pathways,Immune response_IL-4-induced regulators of cell growth, survival, differentiation and metabolism, NF-kB pathway in multiple myeloma, Immune response_IL-9 signaling pathway,Immune response_IFN-alpha/beta signaling via JAK/STAT, Putative pathways of MHC class I-dependent postsynaptic long-t…
					CS22	1_0_1|0	1_0_0		M19	Characterizing CS22	Irf1,Junb,Zfp36l1	Il4i1,Pcbp2,Samsn1,H3f3a,Stk4,Ttll3,Gm12715,Rpl22,Coro1b,Ctsz,Slc25a3,Rab8a,Myo1g,Gm15459,Zfp36,Ubxn1,Irf9,Actg1,Zfp36l1,Traf1,Rtn4,Rps3a,Rpl19-ps7,Lrp10,Rbm3,Snrpg,Tnrc6b,1110004F10Rik,Tceb2,Actn1,Plekhf2,Krcc1,Ttyh3,Stxbp3a,Serpinb9,Adar,Zmiz2,Itgb1,Ddx6,Rbm39,Wac,Rab43,Tacc1,Erlin1,Snrpb2,Atp5k,Hif1a,Rala,Rock1	B33:Hormone_receptor_signaling,L14:Myeloid_cells_and_signaling	Transcription_N-CoR/ SMRT complex-mediated epigenetic gene silencing, Cytoskeleton remodeling_Regulation of actin cytoskeleton organization by the kinase effectors of Rho GTPases,Development_Negative regulation of STK3/4 (Hippo) pathway and positive regulation of YAP/TAZ function,Development_Osteopontin signaling in osteoclasts, Transcription_Sin3 and NuRD in transcription regulation,TGF-beta sig…
					CS23		1_0_1		M20	Characterizing CS23	Klf13,Atf3,Nr3c1	Ppp1r14b,A230046K03Rik,Psmd7,Gm11353,Unc50,Sec61a1,Itpr1,Snrpb,Srrm2,Rpl21,Ndufa13,Brd4,Rpl12,Gm10059,Gm9858,0610007C21Rik,Mtmr4,Ccm2,Cd3d,Pdcl3,Fam32a,Tpp2,Snrpe,Dbnl,Rpl10a-ps1,Lrrc58,Dusp5,Arhgdia,Rpl38,Arpc1b,Cpne2,Synj1,Pnrc1,Snx5,Pomp,Aif1,Aftph,Cbfa2t3,Gdi2,Lyn	B11:IFN_signaling_Il10,B1:Ribosome_biogenesis	Immune response_Antigen presentation by MHC class I, classical pathway, Development_Slit-Robo signaling, Cytoskeleton remodeling_Regulation of actin cytoskeleton organization by the kinase effectors of Rho GTPases,Immune response_IL-11 signaling pathway via MEK/ERK and PI3K/AKT cascades, Chemotaxis_Lipoxin inhibitory action on Formyl-Met-Leu-Phe-induced neutrophil chemotaxis,Signal transduction_m…
					NA	0_1_1|0	0_1_0		M21	Intermediate [CS27,CS28]	Irf2,Rara,Atf4	Wbp4,Dync1i2,Cd274,Snrpb2,Dync1h1,Tubb5,Gm7079,Dek,Eml4,Cnot6,Parp9,H2-Q7,Cdkn1a,2010107E04Rik,Trafd1,Aggf1,Spib,Snrpb,Pak2,Gadd45b,Gm8430,Bclaf1,Phax,Gtpbp4,Fkbp8,Pomp,Rbm25,Vdac2,Ssr3,Hint1,2310014H01Rik,Cct5,Cox5a,Rpl28-ps1	L7:Ifng_Stat1_Gbp_Antigen_presentation,L2:Inflammation_Metabolism,B12:Oxidative_phosphorylation	Immune response_Antigen presentation by MHC class I, classical pathway, Immune response_IFN-alpha/beta signaling via JAK/STAT, Attenuation of IFN type I signaling in melanoma cells, Putative pathways of MHC class I-dependent postsynaptic long-term depression in major depressive disorder, HSP70 and HSP40-dependent folding in Huntington's disease, ,Influence of multiple myeloma cells on bone marrow…
					CS24		0_1_1		M22	Characterizing CS24	Id2,Stat4,Irf5	Slfn2,Rab6,Ptcd2,Erap1,4930523C07Rik,Fam105a,Tnfaip2,Ubap2l,Cited2,Nsa2,Ywhah,Nfkb1,Myadm,Fgl2,Rbms1,Tomm7,Tmem134,Mlf2,Isy1,3110003A17Rik,Stk4,Clic4,Rassf2,Arhgef2,Swap70,Rap2b,Fam49a,Ids,Capza1,Myd88,Dek,Scamp2,Sc4mol,Cirbp,Pak2,Ddx47,Nt5c3,Parp12,Mapk1,Lman2,Tubb2c	B17:Myeloid_cells_Granulocytes	Cytoskeleton remodeling_Regulation of actin cytoskeleton organization by the kinase effectors of Rho GTPases, The innate immune response to contact allergens, Cell adhesion_Tight junctions, Th2-cytokine-induced airway epithelium mucous metaplasia in COPD, Th2-cytokines-induced mucous metaplasia in asthma,
					CS25	1_1_1|0	1_1_0		M23	Characterizing CS25	Parp12,Myc,Zfp385a,Irf2	Polr1d,Traf7,Gm3511,Casp1,Usp4,Rara,Sun2,Tmem160,Slc35c2,Emb,Stra13,Diap1,Ivns1abp,Hint1,Senp6,Pdap1,Gm6202,Atp5a1,Gm9493,Rnh1,Acadl,Mbd2,Apobec3,Gm10269,Tsc22d3,Gm13826,Reep5,Ywhag,Gm11741,Taldo1,Gng10,Dpysl2,Rac2,Gm6863,Olfm1,Rpl6,Gm5963,Ndufa3,H2afy,Gm9703,Psmd8,Gm10294,Pip4k2a,Cd164,Ly86,Mrpl52,Psma4,Mrpl43,Prickle4,Sos1,Enpp4,Adam9,Runx2,Trim12a,Asb13	B13:Stress_response_Protein_folding_Ubiquitination	Putative pathways of activation of monoclonal protein secretion in multiple myeloma, HSP70 and HSP40-dependent folding in Huntington's disease, CFTR folding and maturation (normal and CF), Transcription_Negative regulation of HIF1A function, Possible regulation of HSF-1/ chaperone pathway in Huntington's disease
					CS26		1_1_1		M24	Characterizing CS26	Fos,Atf3,Xbp1	Gm5812,Plekha2,Psme3,Med28,Glrx3,Dazap1,Hnrnpm,Skap2,Tcfe3,Atp5g3,Hn1,Itm2c,Fes,Amigo3,Fbrsl1,Cd274,Anxa1,Hnrnpu,2310014H01Rik,Rpl21-ps11,5430427O19Rik,2900053A13Rik,Actn1,H2afv,Hcfc1r1,Psen1,St3gal2,Pptc7,Npepps,Tlk2	B18:Myeloid_cells_Granulocytes	Immune response_Antigen presentation by MHC class I: cross-presentation, Development_Transcription regulation of granulocyte development, TNF-alpha and IL-1 beta induce hyperglycemia in obesity and type 2 diabetes in adipocytes, Neutrophil chemotaxis in asthma, Cell adhesion_Integrin inside-out signaling in neutrophils
					CS27	0_1_0_1|0	0_1_0_0		M25	Characterizing CS27	Tsc22d1,Ddit3,Jun	Tm9sf3,Hmgn3,Suclg1,Gm10397,Gna13,Api5,Ndufb11,Rps17,Cct3,Slfn2,Mlf2,Zeb2,AW112010,Map4k1,Laptm4a,Lemd2,Zdhhc3,Tsg101,Actn4,Ppm1h,Egr1,Tmem167,Apbb1ip,Ddb1,Ogfr,Mier1,Irf2bp2,Oasl1,Mthfr,Rnf114,Chd4,Atp6v0e,Cd37,Ccdc72	B14:IFN_signaling	Immune response_IFN-alpha/beta signaling via JAK/STAT, Putative pathways of MHC class I-dependent postsynaptic long-term depression in major depressive disorder, Attenuation of IFN type I signaling in melanoma cells, Immune response_Antiviral actions of Interferons, Immune response_Antigen presentation by MHC class I, classical pathway
					CS28		0_1_0_1		M26	Characterizing CS28	Irf9,Runx2,Klf6	Gltp,Arhgdia,Dazap2,Taf10,Zyx,Arpp19,2310014H01Rik,Coro1b,Cyba,Necap2,Nsd1,Gpsm3,Eef1d,Srrm1,Chchd2,Rps27a,Tex2,Son,Mtmr4,Rad50,Csnk2a1,Ivns1abp,Clec4n,Hdgf,Aif1,Lsg1,Ccdc115,Gpr132,Ppt1	L3:Leukocytes_Myeloid_Signaling_Il10	Cell adhesion_Integrin inside-out signaling in neutrophils, Down-regulation of mast cell functions through ITIM-containing inhibitory receptors in asthma, Immune response _CCR3 signaling in eosinophils, Immune response_Antigen presentation by MHC class I: cross-presentation, SLE genetic marker-specific pathways in B cells
GSE107947	Influenza A PR8	72h	FALSE	1	CS29	NA	NA	NA	NA	NA	NA	NA	NA	NA
GSE149443	LCMV	24h	TRUE	4	CS30	1|0	0	6	M27	Characterizing CS30	Irf8,Id2,Stat4	Glipr2,Ccr7,Rgs1,Tbc1d4,Actn1,Net1,Aebp2,Samsn1,Rps27l,Gm20390,Pnp,Arpc3,Rpl35,Samd9l,Gpx1,Coro2a,Ifit3b,Unc93b1,Napsa,Phf11d,Pcbp1,Cox6a1,Tyrobp,Cbfa2t3,Uba52,Rps23-ps2,Dazap2,Rps11-ps1,Atp5a1,Gm27935,Rpl28-ps3,Rps25,Rps16-ps2,Vdac2,Atp6v1b2,Pim1,Pak2,Hspa5,Anxa3,Gm11478	B18:Myeloid_cells_Granulocytes	Immune response_Antigen presentation by MHC class I: cross-presentation, Development_Transcription regulation of granulocyte development, TNF-alpha and IL-1 beta induce hyperglycemia in obesity and type 2 diabetes in adipocytes, Neutrophil chemotaxis in asthma, Cell adhesion_Integrin inside-out signaling in neutrophils
					NA		1		M28	Intermediate [CS31,CS32,CS33]	Nfkb2,Spi1,Znfx1	Ly6a,Gm29094,Prkcd,Acadl,Tes,Sppl2a,Sp110,Rap1b,Mllt6,Atp6v1d,Gpx1,Usp25,Evi2a,Napsa,Trim30a,Hspa5,Tbc1d8,Rhoa,Grn,Gfpt1,Phf11d,Apobec3,Kpna3,Ube2r2,Nfkbie,Iqgap1,Coro1b,Filip1l,Swap70,Ogfr,Capzb,Nfkbib,Gm5559,Psma7,Ddx17,Ncoa7,Cox6a1,Arhgap30,Tpt1,Gm10288,Ubl5,Hsp90aa1,Atp6v0e,Calr,Gm8995,Pak2,Herc6,Hnrnpc,Rpl17-ps10,Cd86,Lgals3,Lgals9,Klrk1	L5:Type_I_IFN_Ifit_Oas,L7:Ifng_Stat1_Gbp_Antigen_presentation,B11:IFN_signaling_Il10	Immune response_IFN-alpha/beta signaling via JAK/STAT, Immune response_IFN-alpha/beta signaling via MAPKs, Immune response_Antiviral actions of Interferons, SLE genetic marker-specific pathways in antigen-presenting cells (APC), Immune response_Innate immune response to RNA viral infection,Immune response_Antigen presentation by MHC class I, classical pathway, Immune response_IFN-alpha/beta signa…
					NA	1_1|0	1_0		M29	Intermediate [CS32,CS33]	Rel,Nfkb2,Stat3	Atp5g3,Tmpo,Pfn1,Smarce1,Slfn1,Ppa1,Sar1a,Sema4a,Snap23,Sfr1,Rps25,Ifi214,Gm29094,Eloc,Snx20,Gm10288,Ptpn6,Il15,Sdc3,Prkcd,Clic1,Slfn2,Pnp,Atp6v0e,Ifi205,Ly6a,Psma4,Ap3b1,Jak1,Dtx3l,BC005537,Phyh,H2afz,Gm8995,Plxnc1,Eef2,Gm11518,Atxn7l3b,Celf2,Bbx,Mvp	L3:Leukocytes_Myeloid_Signaling_Il10,B12:Oxidative_phosphorylation,L7:Ifng_Stat1_Gbp_Antigen_presentation	Cell adhesion_Integrin inside-out signaling in neutrophils, Down-regulation of mast cell functions through ITIM-containing inhibitory receptors in asthma, Immune response _CCR3 signaling in eosinophils, Immune response_Antigen presentation by MHC class I: cross-presentation, SLE genetic marker-specific pathways in B cells,Ubiquinone metabolism, DeltaF508-CFTR traffic / ER-to-Golgi in CF, wtCFTR t…
					CS31		1_1		M30	Characterizing CS31	Sp100,Nfkb2,Zmiz2	Mob1a,Tln1,Plxnc1,Dnaja2,Psma5,Adap1,Taldo1,Ogfr,Ifngr2,Rps24-ps3,Eif5a,Cldnd1,Akap2,Rab7,Rpl7,Snx20,Gm29094,Gm10288,Ptpn6,Il15,Sdc3,Prkcd,Clic1,Slfn2,Pnp,Atp6v0e,Ifi205,Ly6a,Psma4,Irf5,Lgals3,Pml,Arhgap30,Ifi44,Ncoa7,Atox1,Canx,Herc6,Hck,Snord73a,Hspa5,Eif1a,Ece1,Nono,Hsp90aa1,Cox6a1	L5:Type_I_IFN_Ifit_Oas,L3:Leukocytes_Myeloid_Signaling_Il10,B13:Stress_response_Protein_folding_Ubiquitination,L7:Ifng_Stat1_Gbp_Antigen_presentation	Immune response_IFN-alpha/beta signaling via JAK/STAT, Immune response_IFN-alpha/beta signaling via MAPKs, Immune response_Antiviral actions of Interferons, SLE genetic marker-specific pathways in antigen-presenting cells (APC), Immune response_Innate immune response to RNA viral infection,Cell adhesion_Integrin inside-out signaling in neutrophils, Down-regulation of mast cell functions through I…
					CS32	1_0_1|0	1_0_0		M31	Characterizing CS32	Znfx1,Creb1,Irf5	Rpl18-ps1,Mir7067,Tpm3-rs7,Iqgap1,Sp110,BC005537,Coro1b,Rpl35a,Ctsh,Sem1,Ifi207,Oas3,Hnrnpk,Ybx1,Cnn2,Irf1,Tlr9,Wipf1,AC160123.2,Pvr,Ssb,Copb1,Arl6ip1,Adar,Prrc2c,Rps3a2,Gramd3,C130026I21Rik,Gm21658,Zbp1,Irf5,Gm22213,Gm4149,Snord47,Atp6v1f,Rpl13,Pik3ap1,Sppl2a,Gabarap,Bcl2l14,Nt5c3,Ube2d3	L7:Ifng_Stat1_Gbp_Antigen_presentation,L5:Type_I_IFN_Ifit_Oas,B14:IFN_signaling,B7:Myeloid_cells_Granulocytes	Immune response_Antigen presentation by MHC class I, classical pathway, Immune response_IFN-alpha/beta signaling via JAK/STAT, Attenuation of IFN type I signaling in melanoma cells, Putative pathways of MHC class I-dependent postsynaptic long-term depression in major depressive disorder, HSP70 and HSP40-dependent folding in Huntington's disease, ,Immune response_IFN-alpha/beta signaling via JAK/S…
					CS33		1_0_1		M32	Characterizing CS33	Nfkb2,Prdm2,Sp110,Pias1	Rpl37rt,Rpl28-ps3,Xaf1,Gm9457,Myh9,Gltp,Pabpc1,Gm10051,Phf11d,Rcsd1,Gnb4,Helz2,Rpl18a,Rpl13,Sct,Rps28,Ifi207,Gm22213,Gm5963,Gm11942,Gm15427,Gm27390,Rab14,Rps21,Tbc1d8,Rhoa,March5,Rpl35a,Tpt1,Rps13-ps1,Pfdn5,Rpl10,Coro1b,Snord47,Ybx1,Sri,Rpl14,Spint2,Snord35b,Triobp,Psmd7,Gnb1,H2-Q6,Atp5a1,Zc3hav1,H2afz,Gm10288,Gm5075,Serpinb9,Gfpt1	B1:Ribosome_biogenesis	Signal transduction_mTORC2 upstream signaling, Transcription_Negative regulation of HIF1A function, Ubiquinone metabolism,Proteolysis_Putative ubiquitin pathway, GTP-XTP metabolism
GSE149443	LCMV	72h	TRUE	2	CS34	1|0	0	2	M33	Characterizing CS34	Sp140,Hivep1,Litaf	Hspe1,Pitpna,Gm37486,Gm10080,Lman2,Isg20,Ddx58,Tomm70a,Actr1a,Eif4a1,Xaf1,Minos1,Pnp,Tmem59,Cd53,Pfdn5,Nap1l1,Fyb,Nab1,Susd6,Api5,P4hb,Rab14,Pdap1,Sfpq,Sept7,Rpl18,Hnrnpf,Pip4k2a,Elf1,Ctsd,Nop53,Elob,Psma6,Rpl6,Map2k1,Dnaja2,Chd4,Otud5,Chmp4b,Rpl21-ps11,Dtx3l,H2-DMa,Sp100,Sumo1	L5:Type_I_IFN_Ifit_Oas	Immune response_IFN-alpha/beta signaling via JAK/STAT, Immune response_IFN-alpha/beta signaling via MAPKs, Immune response_Antiviral actions of Interferons, SLE genetic marker-specific pathways in antigen-presenting cells (APC), Immune response_Innate immune response to RNA viral infection
					CS35		1		M34	Characterizing CS35	Rel,Gpbp1,Mbd2	Gm6863,S100a4,Gm10157,Myd88,Swi5,Lst1,Atp5e,Plxnc1,Spcs2,Slfn5,Gm13408,Fam49a,Uba52,Gm27506,Rps18,Rab21,Rps2,Ccnd2,Rps25,Rpsa-ps10,Gm10036,Atp5b,Mir682,Bmp2k,Arpc1b,Cox4i1,Gm11478,Phf11b,Spi1,Spop,Mir8094,Vhl,Gm10080,Sharpin,Ncoa7,Mir5117,Sdc3,Gm11836,Bcap31,Abca7,Gm22357,Rps11,Cox8a,Sqstm1	B1:Ribosome_biogenesis,L5:Type_I_IFN_Ifit_Oas,B34:Autophagy_Erythrocyte_function_Heme,L9:Ribosomal_functions_Other	Signal transduction_mTORC2 upstream signaling, Transcription_Negative regulation of HIF1A function, Ubiquinone metabolism,Proteolysis_Putative ubiquitin pathway, GTP-XTP metabolism,Immune response_IFN-alpha/beta signaling via JAK/STAT, Immune response_IFN-alpha/beta signaling via MAPKs, Immune response_Antiviral actions of Interferons, SLE genetic marker-specific pathways in antigen-presenting ce…
GSE149443	VSV	24h	FALSE	1	CS36	NA	NA	NA	NA	NA	NA	NA	NA	NA

## Sheet: Macrophages
Macrophages
Dataset	Infection	Time Point	FunPart Splitting	Cell States # (CS)	CS ID	Level	Branch	Module # (M)	M ID	Module type	TFs	Target Genes	Processes Enriched	Pathways Enriched
GSE102160	Salmonella typhimurium	2h	FALSE	1	CS1	NA	NA	NA	NA	NA	NA	NA	NA	NA
GSE102160	Salmonella typhimurium	4h	FALSE	1	CS2	NA	NA	NA	NA	NA	NA	NA	NA	NA
GSE102160	Salmonella typhimurium	8h	FALSE	1	CS3	NA	NA	NA	NA	NA	NA	NA	NA	NA
GSE111731	Candida albicans	2h	FALSE	1	CS4	NA	NA	NA	NA	NA	NA	NA	NA	NA
GSE120000	LPS Ecoli	3d	FALSE	1	CS5	NA	NA	NA	NA	NA	NA	NA	NA	NA
GSE120000	LPS Ecoli	6d	TRUE	6	NA	1|0	0	10	M1	Intermediate [CS7,CS8,CS9,CS10,CS11]	Dach1,Arid2,Bach2	Rpl23a,Gm16020,Olfr317,Hnrnpm,Col4a5,Rrm2b,Rpl23a-ps3,Cryl1,Hydin,Ezr,Gm44609,Gm26839,Gm16585,Unc13c,Ano4,Rps16,Chrm3,Ptprg,Pafah1b1,Gm8731,Gm10154,Pak2,Thada,Gm10036,Pclo,Olfm3,Atp5j,Gm8643,Gins1,Itpr1,Gm19243,Ccni,Gm6983,Nup210l,Mapkap1,Emc2,Gm12943,Mar-03,Cadps2,Clic4,Gm8623,P2ry14,Tpm4,Pkhd1l1,Gm37245,Eif3f,Gm10086,Nox4,Gpbp1,Cct6a,Cnih4,A830018L16Rik,Rpl31,Mtus2,Selenof,Dapk2,Papd4,Tmem106a,…	B1:Ribosome_biogenesis,L4:Protein_translation_Ubiquitination	Signal transduction_mTORC2 upstream signaling, Transcription_Negative regulation of HIF1A function, Ubiquinone metabolism,Proteolysis_Putative ubiquitin pathway, GTP-XTP metabolism,Transport_RAN regulation pathway, Translation_Regulation of translation initiation, Translation_Role of Retinoic acid signaling in the initiation of translation, Development_Regulation of telomere length and cellular i…
					CS6		1		M2	Characterizing CS6	Myt1,Thap4,Zfpm2	Gm8814,Gm9230,Rpl30-ps1,Gm45660,Gm7541,Eef1g,Rabac1,Tank,Rps19-ps5,Gm6520,Stt3a,Rarb,Dctn3,Nsd3,Rpl13-ps3,Hlcs,Entpd1,Gm14328,Rpl21-ps11,Fnip2,Gm42573,Ftl1-ps2,Gm20072,Gm7429,Gm34821,Prelid1,Gm5451,Gm11572,Cux1,Rpl21-ps3,Rac2,Rps19-ps4,Ece2,Rabif,Gm24098,M1ap,Gm43028,Slc31a1,Gabra6,Gm5558,Abce1,Plpp1,Rps19-ps3,Lsm4,Gm3355,Nin,Skp1a,Gm29736,Gm12854,Slc10a7,Dync1i1,Mrps9,Slain1os,Pfkp,Dhx32,Hspe1,G…	B1:Ribosome_biogenesis,L9:Ribosomal_functions_Other	Signal transduction_mTORC2 upstream signaling, Transcription_Negative regulation of HIF1A function, Ubiquinone metabolism,Proteolysis_Putative ubiquitin pathway, GTP-XTP metabolism,Protein folding and maturation_Bradykinin / Kallidin maturation, Blood coagulation_Blood coagulation, Cytoskeleton remodeling_Regulation of actin cytoskeleton organization by the kinase effectors of Rho GTPases,Ubiquin…
					NA	0_1|0	0_0		M3	Intermediate [CS8,CS9,CS10,CS11]	Lcorl,Zfp800,Mxi1	Fcgr3,Slc6a6,Tbxas1,Arih1,Gm6654,Gm10180,Gm10736,Vti1a,Mcemp1,Clasp2,Galntl6,Gm13192,Nedd8,Alox5ap,Gm8430,Rpl34,Gm6023,Ptma,Rps26-ps1,Spag16,S100a8,Malrd1,Srp14,Pla2g7,Glul,Skint5,Nav3,Hspa8,Wwox,Khdrbs2,Cox6a1,Mier1,Cd63,Etv6,Gphn,S100a10,Tkt,Snrpd3,Tmem30a,Prdx6,Rpl38-ps2,Lrrc58,Usp7,Cpq,Dcdc5,Actr3,Cotl1,Kansl2,4932411K12Rik,Robo2,Rpl30,Nampt,Rbm39,Aoah,Pdlim5,Gm9800,Hnrnpa2b1,Eif4g2,Tnfaip2,A…	B18:Myeloid_cells_Granulocytes,L16:Ribosomal_&_metabolic_process,B1:Ribosome_biogenesis	Immune response_Antigen presentation by MHC class I: cross-presentation, Development_Transcription regulation of granulocyte development, TNF-alpha and IL-1 beta induce hyperglycemia in obesity and type 2 diabetes in adipocytes, Neutrophil chemotaxis in asthma, Cell adhesion_Integrin inside-out signaling in neutrophils,Ubiquinone metabolism, Signal transduction_mTORC2 upstream signaling, Cell cyc…
					CS7		0_1		M4	Characterizing CS7	Myt1l,Bhlhe40,Fosl2	Slc15a3,Eya3,Rlf,Rarb,Col11a1,Aox2,Setbp1,Gm5915,Dad1,Alas1,Gm14138,Golga4,Arl8b,Gm28928,Gm30835,Psmb10,Ext2,Gm11450,Csnk2a1,Sep-07,Rbm26,Kif13b,Rpl23a,Hsd17b4,Rpl13a-ps1,Lgals8,Epha3,Cadps2,4930445B16Rik,Ptprz1,Rrm2b,Arid4a,Nek5,Arl3,Zfp638,Gm22137,Smim4,Rgs20,Ppp4r3b,Rgs7,Zfhx4,Galnt14,Dusp1,Gm7266,Eya1,Sgk3,Gm6767,Cenpp,Gm12460,Lncpint,Adgrb3,Slc4a10,Gm7331,Atg7,Gm11836,Ep300,Gm6983,Peli1,Rpl2…	B32:Histone_modification	Stem cells_Stimulation of differentiation of mouse embryonic fibroblasts into adipocytes by extracellular factors,Regulation and signaling of HGF receptor (Met) and MSP receptor (RON) in lung cancer, Transcription_Epigenetic regulation of gene expression, Development_Ligand-independent activation of ESR1 and ESR2, Development_Thrombopoietin-regulated cell processes,Development_TGF-beta receptor s…
					NA	0_0_1|0	0_0_0		M5	Intermediate [CS9,CS10,CS11]	Cnbp,Sp3,Esrrg	Ralbp1,Rpl36a,Tap1,Col14a1,Zfp407,Prkd1,Ensa,Pde7b,Rps12-ps19,Nfatc3,Gm7204,Gm28928,Clic1,Nr3c2,Chsy3,Gm12318,Cenpp,Map2k5,Rps12-ps21,Rpl36a-ps1,Gm5621,Il10ra,Tmem260,Mif,Herpud1,Cpd,Sf3b2,Wdr1,Smim15,Rpl37,Ddx17,Esyt1,Txndc17,Sppl3,Gm6525,Rnf20,Gm12936,Ehbp1,Tprg,Hspa9,Tpt1-ps4,Pdcd6ip,Kbtbd3,Dnajc7,Gm5577,Rps12-ps10,Eif4h,Cntnap3,Btaf1,Gm15032,Ankhd1,Mrps14,Uqcr11,Setbp1,Ccl3,Psme2,Pcca,Gm45861…	B1:Ribosome_biogenesis	Signal transduction_mTORC2 upstream signaling, Transcription_Negative regulation of HIF1A function, Ubiquinone metabolism,Proteolysis_Putative ubiquitin pathway, GTP-XTP metabolism
					CS8		0_0_1		M6	Characterizing CS8	Nfyc,Creb1,Zfp800	Ifi27,Gm17214,Gm7867,Gm10051,Gm13629,Airn,Rnf213,Tango2,Zswim2,Gm12025,Gm9892,Gm17450,Abca12,Slc41a2,Filip1,Edf1,Gm12013,Srsf11,Cebpg,Map2,Klra4,Gm16111,Gm14441,Gm14633,Mt2,Sec24a,Slc31a1,Bmp2k,Cct8,Gm10268,Ankhd1,Hipk1,Gm13665,Rab7,Sema4a,Gm46209,Srp9,Zfand6,Rpl17-ps9,Rpl17,Ebf2,Ints10,Plekhf2,Micu2,Gm9719,Rptor,Tnip1,Ppia,Rps4x-ps,Carmil1,Ssb,F630206G17Rik,Cttnbp2,Gdpd4,Rsph3b,Gm42928,Gm6407,Nc…	B32:Histone_modification	Stem cells_Stimulation of differentiation of mouse embryonic fibroblasts into adipocytes by extracellular factors,Regulation and signaling of HGF receptor (Met) and MSP receptor (RON) in lung cancer, Transcription_Epigenetic regulation of gene expression, Development_Ligand-independent activation of ESR1 and ESR2, Development_Thrombopoietin-regulated cell processes,Development_TGF-beta receptor s…
					CS9	0_0_0_1|0	0_0_0_0		M7	Characterizing CS9	Plek,Zeb2,Jarid2	Gm7198,Gm13498,Reep3,Rpn2,Gm24272,Prrc2c,Eif4b,Mast2,Gm37245,Caln1,Sh3d19,Gm6133,Atp5l,Gm10221,Rbfox1,Trip11,Gm6136,Trip4,Herpud2,Fam107b,Psmd4,Ubn2,Rps11-ps3,Cflar,Id2,Ptpn1,1810058I24Rik,Gpatch8,Gm28911,Gpr158,Atp6v1c1,Slk,Shisa5,Fgf12,Ankfn1,1700011I03Rik,Bsdc1,Ndufs1,Zswim6,Gm13623,Fars2,Gm26904,Cntn3,Pola1,Gm10649,Pf4,Golga4,Gm15710,Frmd4b,Exoc3,Gm4859,Nap1l4,Arpp19,Nrcam,Gm15779,Rps8-ps1,Rp…	B32:Histone_modification	Stem cells_Stimulation of differentiation of mouse embryonic fibroblasts into adipocytes by extracellular factors,Regulation and signaling of HGF receptor (Met) and MSP receptor (RON) in lung cancer, Transcription_Epigenetic regulation of gene expression, Development_Ligand-independent activation of ESR1 and ESR2, Development_Thrombopoietin-regulated cell processes,Development_TGF-beta receptor s…
					NA		0_0_0_1		M8	Intermediate [CS10,CS11]	Atf4,Gm6871,Ncor1	Galnt13,Snx13,Ggh,Asic2,Rpl10,Dpy19l1,Gm10059,Rpsa-ps5,Gm13623,Rps16,Wdfy3,Mir692-1,2600014E21Rik,Gm24272,Rpl5,Tcf20,Gm7541,Herpud1,Tmem135,Rps15a-ps5,2310002F09Rik,Tnni3k,Ep300,Crebbp,Ntm,Gm9844,Bola2,Scaf8,Hltf,Gm6133,Gm14820,Ltc4s,Gm12132,Gm26445,Grk5,Hnrnpf,Ola1,Gm38256,Chsy3,Phf21a,Tmem14c,Nr3c2,Sod2,Airn,Pkhd1,Atp10d,Klra2,Fryl,Snx20,Bud31,Gm11970,Ddx46,L3mbtl4,Thoc2,Sorbs2,Arg1,Map2k5,Gm86…	B32:Histone_modification,B3:Mitochondria_Oxidative_phosphorylation	Stem cells_Stimulation of differentiation of mouse embryonic fibroblasts into adipocytes by extracellular factors,Regulation and signaling of HGF receptor (Met) and MSP receptor (RON) in lung cancer, Transcription_Epigenetic regulation of gene expression, Development_Ligand-independent activation of ESR1 and ESR2, Development_Thrombopoietin-regulated cell processes,Development_TGF-beta receptor s…
					CS10	0_0_0_1_1|0	0_0_0_1_0		M9	Characterizing CS10	Glis3,Zfp592,Gm4924	Spon1,Bcl2l11,Gm29051,Tcf12,Enpp1,Cd200r4,Fcor,Gm12003,Rpl31,Rpl31-ps10,Gm38256,Mpped2,Glg1,Hcls1,Ocln,St14,Polr2e,Med11,Pcyt1a,Dcaf13,Orai1,Tmem161b,Traf3,Antxr1,Ndfip2,Btbd8,Mavs,Ggh,Cep112,Bnip3l,Map7,Samd12,Babam2,Ppm1l,Itpkb,Lhfpl3,Gm14173,Gm13875,Tbca,Hnrnpa2b1,C530008M17Rik,Mbnl1,Atp6v1b2,Ptma,Dapk1,Myl12b,Myo1f,Zfand3,Ctnna2,Cobll1,Ncl,Gsr,Mtdh,Ywhae,Kmt2c,Rps15,Hspa8,Aox2,Kctd16,Arih1,Gm…	L2:Inflammation_Metabolism	Influence of multiple myeloma cells on bone marrow stromal cells, Macrophage and dendritic cell phenotype shift in cancer, Th2 cytokine- and TNF-alpha-induced inflammatory response in asthmatic airway fibroblasts, Immune response_TLR2 and TLR4 signaling pathways, Apoptosis and survival_APRIL and BAFF signaling
					CS11		0_0_0_1_1		M10	Characterizing CS11	Ybx1,Runx1,Csde1,Bclaf1	Phf20,Ddost,Rnf13,Chmp2a,Gm33680,Oca2,Pstpip2,Homer1,Dennd4a,7530416G11Rik,Eif4g1,Fundc2,Fbxl18,B230209E15Rik,H2-T-ps,Smarca2,Glrx5,Vcpip1,Tead1,Gm12728,AC166902.2,Gm12695,Adam17,Ikbkb,Clec4d,Gm7392,Foxp2,Ddah1,Gm8731,Gm6433,Gm281,Plpbp,Acaca,Trip4,Ddx31,Dpy19l1,Mcur1,4930587E11Rik,Sis,Rpl23a-ps3,Zbtb44,6430573F11Rik,Gm5915,Mon2,Slc7a13,Glipr2,Tlr7,Gm8894,Sema3a,Polr2f,Vmn2r112,Ankfy1,Ammecr1l,Rp…	B32:Histone_modification	Stem cells_Stimulation of differentiation of mouse embryonic fibroblasts into adipocytes by extracellular factors,Regulation and signaling of HGF receptor (Met) and MSP receptor (RON) in lung cancer, Transcription_Epigenetic regulation of gene expression, Development_Ligand-independent activation of ESR1 and ESR2, Development_Thrombopoietin-regulated cell processes,Development_TGF-beta receptor s…
GSE125044	Candida albicans	2d	TRUE	2	CS12	1|0	0	2	M11	Characterizing CS12	Egr1,Irf1,Junb	Sepx1,Tmem26,Spcs2,P4hb,Nucks1,Hnrnpk,Qk,Rnf149,Tmem59,Tap1,Ifitm3,Gm13493,Dusp1,Ak2,Pnrc2,Cox6c,Ptpn6,Gm7363,Eif2s2,Actn1,App,Fgr,Ndufa7,Zfp36l1,Fos,Ube2d3,Tpp1,Bcap31,Serbp1,Iqgap1,Il18bp,Sykb,Rpl36a-ps1,Ptpn1,Ccni,Hnrnpu,Slc24a6,Gm13826,Ms4a7,Atp6v1f,Ube2f,Limd2,Rpl24,Acsl5,Ccdc88a,Plxnb2,Epb4.1l3,Cdc42ep3,Rpl21-ps8,2810422J05Rik,Plxnd1,Hpcal1,Gm16247,Gsr,Prex1,Cox5b,Rpl9-ps6,Gm13341,Wnk1,Tnip…	B18:Myeloid_cells_Granulocytes,L12:Inflammation_IL-1_signaling_Myeloid_cells	Immune response_Antigen presentation by MHC class I: cross-presentation, Development_Transcription regulation of granulocyte development, TNF-alpha and IL-1 beta induce hyperglycemia in obesity and type 2 diabetes in adipocytes, Neutrophil chemotaxis in asthma, Cell adhesion_Integrin inside-out signaling in neutrophils,Tau pathology in Alzheimer disease, Signal transduction_PTMs in IL-17-induced …
					CS13		1		M12	Characterizing CS13	Nr1h3,Son,Zfp362	Lgals9,Cd38,Rgl1,Rpl9-ps6,Hnrnpk,Sfpi1,Myo1f,Tubb5,App,Csf2rb,Adipor1,Pdia3,Sqstm1,Fabp5,Npc1,Prdx5,Gm13826,Mmp2,Capns1,Fyb,Gm10288,Gm11478,Slc24a6,Glt25d1,Serpina3g,Pcbp1,Xbp1,Gnb2,Prkcd,Il18,Tram1,S100a6,Apobec3,Ehd4,Vcp,Asb2,Bcl3,Dhrs1,Nucb1,Spcs2,Dynll1,Calm2,Rpl18-ps1,Gm5805,Sri,Psmd8,Tor3a,Mcoln2,Slc6a6,Tmem59,Arl6ip1,Gm12630,Tsn,Rnaset2a,Actn1,Ms4a7,Itgb1,Etv5,Pnrc1,Cltc,Vasp,Laptm4a,Aes,I…	B18:Myeloid_cells_Granulocytes,B7:Myeloid_cells_Granulocytes	Immune response_Antigen presentation by MHC class I: cross-presentation, Development_Transcription regulation of granulocyte development, TNF-alpha and IL-1 beta induce hyperglycemia in obesity and type 2 diabetes in adipocytes, Neutrophil chemotaxis in asthma, Cell adhesion_Integrin inside-out signaling in neutrophils,Immune response_Alternative complement pathway, Alternative complement cascade…
GSE125044	Mycobacterium smegmatis	1d	TRUE	4	CS14	1|0	0	6	M13	Characterizing CS14	Aebp2,Elk3,Fosb	Il21r,Fgl2,Mbd2,Ipo5,Sykb,Rad23a,Ndufb5,Dnajb1,Irf2,Itga6,Stt3b,Adam10,Arf1,RP24-92H14.2,Prg3,2310028O11Rik,Rer1,Cept1,Gpr157,5033414D02Rik,Slc26a2,Nedd8,Adam9,Ube2k,Mbnl1,Lamp2,Cd2bp2,Nipbl,Clic4,Snx3,Vav1,Fam96a,Huwe1,Rp2h,Ndufa13,Rnf149,Mknk1,Fgr,Psmb3,Rasa4,Gak,Rpl12,Lrrc58,Mfsd1,Cd40,Atox1,Klf6,Myo1e,Psme2b-ps,Rsu1,Tgfbi,Uqcrh,Creg1,Rpl22l1,Ywhaz,Psmd8,Ssu72,Slamf8,Il18bp,Iqgap1,Rhog,Cxcl9,G…	B3:Mitochondria_Oxidative_phosphorylation,L7:Ifng_Stat1_Gbp_Antigen_presentation	Ubiquinone metabolism,Immune response_Antigen presentation by MHC class I, classical pathway, Immune response_IFN-alpha/beta signaling via JAK/STAT, Attenuation of IFN type I signaling in melanoma cells, Putative pathways of MHC class I-dependent postsynaptic long-term depression in major depressive disorder, HSP70 and HSP40-dependent folding in Huntington's disease,
					NA		1		M14	Intermediate [CS15,CS16,CS17]	Stat1,Irf7,Irf8	Lilrb3,Eef1a1,Lamp2,Gm15772,Tap1,Sqstm1,Snx3,Lcn2,Atpif1,Ssb,Rps12,Ptafr,Nceh1,Amfr,Gm10320,Cpne3,Uqcrq,Comt,Ndufa3,Tmem59,Rac2,Jund,Pion,Brd4,Adam17,Ifih1,BC031181,1600012H06Rik,Klraq1,Irf5,Ost4,Eif4a1,Eif4e,Rps26-ps1,Lasp1,Rpl36,Eif1ax,Slc15a4,Srp9,Lpl,Cyc1,Cyb5,Mapkapk2,Sec13,Pttg1ip,Tcf3,Pip5k1c,Dusp3,Rexo2,AC119211.1,Slc26a2,Uqcrb,Ccz1,Dbnl,Kif1b,Taok3,Rcc2,Itgb5,Mtpn,Cd302,Med28,Rpl14-ps1,E…	B1:Ribosome_biogenesis,B14:IFN_signaling	Signal transduction_mTORC2 upstream signaling, Transcription_Negative regulation of HIF1A function, Ubiquinone metabolism,Proteolysis_Putative ubiquitin pathway, GTP-XTP metabolism,Immune response_IFN-alpha/beta signaling via JAK/STAT, Putative pathways of MHC class I-dependent postsynaptic long-term depression in major depressive disorder, Attenuation of IFN type I signaling in melanoma cells, I…
					NA	1_1|0	1_0		M15	Intermediate [CS16,CS17]	Jund,Klf6,Nfe2l2	Poldip3,Gm15148,Atp5g3,Brp44,Gng10,Ywhag,Gm12338,Gsr,Myo1f,Snx18,Chmp4b,Ndufc2,Tm9sf2,Pfkfb3,Gbp8,Fkbp8,Eif3e,Gsn,Atp5g1,Gm10039,Chchd3,Psmb3,Gsto1,Eif4e,Gm12630,Gm6155,BC031181,Tor1b,Psma4,Tmco1,Hpcal1,Fam105a,Rnf130,Rpl28-ps1,Hmgn1,Psma2,Lmbrd1,Sms,Rest,Dpm2,Fam173a,Tifab,Taldo1	B12:Oxidative_phosphorylation,L4:Protein_translation_Ubiquitination	Ubiquinone metabolism, DeltaF508-CFTR traffic / ER-to-Golgi in CF, wtCFTR traffic / ER-to-Golgi (normal), Possible regulation of HSF-1/ chaperone pathway in Huntington's disease, Epithelial cell apoptosis in COPD,Transport_RAN regulation pathway, Translation_Regulation of translation initiation, Translation_Role of Retinoic acid signaling in the initiation of translation, Development_Regulation o…
					CS15		1_1		M16	Characterizing CS15	Bach1,Baz2b,Tcf25	Anpep,Hdgf,Aup1,Srsf3,Glrx,Nckap1l,Gna12,Edem1,Uqcrq,Cope,Dnm2,Ubash3b,2210016F16Rik,Rpl36,Msn,H2afy,Bmp2k,Rnf213,Prpf8,Ppp3cb,Gtf2i,Stat3,Ndufb10,Kidins220,Ube2b,Ikbkb,2310036O22Rik,Spcs1,Nfe2l2,4632428N05Rik,Pnrc1,Serp1,Rabac1,Sulf2,Pebp1,Vapb,Ppp2r1a,Uba1,Gm4294,Tln1,Sdhc,Skap2,Prkcsh,Cyfip2,Hnrnpc,Galnt1,Rogdi,Tbc1d15,Hsbp1,3110001D03Rik,Ninj1,1700017B05Rik,Rpl21-ps8	L3:Leukocytes_Myeloid_Signaling_Il10,B35:Integrins_Platelets_Histones,B13:Stress_response_Protein_folding_Ubiquitination	Cell adhesion_Integrin inside-out signaling in neutrophils, Down-regulation of mast cell functions through ITIM-containing inhibitory receptors in asthma, Immune response _CCR3 signaling in eosinophils, Immune response_Antigen presentation by MHC class I: cross-presentation, SLE genetic marker-specific pathways in B cells,Role of platelets in the initiation of in-stent restenosis, Development_Tra…
					CS16	1_0_1|0	1_0_0		M17	Characterizing CS16	Zfp513,Nfix,Zfp207	Gm13436,Rpl18-ps1,Rgl1,Gusb,Swi5,Chmp2a,Ifngr1,Tspan13,Rpl15-ps1,Hebp1,Tubb2a,Cox5b,Prkcd,Cltc,Hcls1,Trp53i11,Myo1f,BC005537,Tgfbi,Bcl2a1b,Rps19-ps7,Ppp1ca,Ndufa5,Glipr1,Ankrd13a,D6Wsu116e,Mcfd2,Atp6ap2,Gm12338,Mapkapk3,Lrp8,Ftsj3,Ms4a7,Tyrobp,Vasp,Rps26,Rpl14-ps1,Gm16247,Rps16-ps2,Rrbp1,Asah1,Ptpn1,Malat1,Gm16238,Atp6v0c,Ogfrl1,Atp6ap1,Lilrb4,Ctnnb1,Rap1a,Gm15427,Gm6202,Cd4,Atp5e,H2-DMa,Cox6a1,G…	B13:Stress_response_Protein_folding_Ubiquitination	Putative pathways of activation of monoclonal protein secretion in multiple myeloma, HSP70 and HSP40-dependent folding in Huntington's disease, CFTR folding and maturation (normal and CF), Transcription_Negative regulation of HIF1A function, Possible regulation of HSF-1/ chaperone pathway in Huntington's disease
					CS17		1_0_1		M18	Characterizing CS17	Cnbp,Atf4,Mbd2	Cmpk1,Csf2ra,Fgr,Tmbim4,BC005537,Abhd12,Rpl6,Amfr,Clec7a,Cox7c,Atp6ap2,Sh3bp1,Atp5k,Dennd3,Ehbp1l1,Abr,Gm11428,Rbms1,Asb2,Sdhc,Ost4,Tomm20,Psmd8,Ddb1,Hmox2,Uap1l1,Sec14l1,Anxa3,Ndufa1,Pafah1b2,Nfam1,Sdhd,Lipa,Dync1i2,Cd79b,Rnaset2b,Tcf4,Saa3,Tgfbr1,Mif,0610009D07Rik,Itgb5,Dusp6,Cox7b,Ighm,Srrm2,Gm13827,Clcc1,Ccar1	L16:Ribosomal_&_metabolic_process,B3:Mitochondria_Oxidative_phosphorylation,L2:Inflammation_Metabolism,L3:Leukocytes_Myeloid_Signaling_Il10	Ubiquinone metabolism, Signal transduction_mTORC2 upstream signaling, Cell cycle_Regulation of G1/S transition (part 2), Stem cells_Role of TGF-beta 1 in fibrosis development after myocardial infarction, Cell cycle_Nucleocytoplasmic transport of CDK/Cyclins,Influence of multiple myeloma cells on bone marrow stromal cells, Macrophage and dendritic cell phenotype shift in cancer, Th2 cytokine- and …
GSE125044	Mycobacterium smegmatis	2d	FALSE	1	CS18	NA	NA	NA	NA	NA	NA	NA	NA	NA
GSE125044	Nippostrongylus brasiliensis	1d	TRUE	3	NA	1|0	0	4	M19	Intermediate [CS20,CS21]	Klf6,Nfic,Zfp36l1	Cpeb4,Atp6v1a,Mob3c,Ighm,Tmed2,Ldha,Rab7,Ier5,Il6ra,Brd4,Gm10397,Gm10443,Usp12,Gm5805,Gm5239,Plekhg5,Taf10,Gpr108,Gsn,Hsd17b11,U4atac,Gatad2a,Lgmn,Pnp,Rpl28-ps3,Tubb2a,Ly6a,Arf4,Ppt1,H2-DMa,Gbp2,Eif2s2,Tuba1a,Psme2,Itgb2,Laptm4a,Tram1,Rod1,Tspan13,Tmem86a,Slc30a1,Fam108a,Cdc42se1,Gm15459,Sdhd,Rtn3,Tmem119,Rabac1,Sash1,Usp18,Rab2a,Rhob,Dhx9,Cd200,Daxx,Gm11741,Slc25a10,Gng10,Dnajc8	L7:Ifng_Stat1_Gbp_Antigen_presentation	Immune response_Antigen presentation by MHC class I, classical pathway, Immune response_IFN-alpha/beta signaling via JAK/STAT, Attenuation of IFN type I signaling in melanoma cells, Putative pathways of MHC class I-dependent postsynaptic long-term depression in major depressive disorder, HSP70 and HSP40-dependent folding in Huntington's disease,
					CS19		1		M20	Characterizing CS19	Zfp706,Junb,Usf2	Srgap2,Rnf213,Cxcl10,Atp5j2,Ifit2,Cmtm6,Cd38,Ifnar2,Xbp1,Ctage5,Mapre1,Nmt1,Bloc1s1,Eif4g2,Uba1,Itgb1,Metap2,Etv5,Lars2,Cd53,Tmem50a,Rpl23,Tubb5,Lpcat2,Tpm3,Abcg3,Cdc42ep3,Eif5a,Rtn3,Gngt2,Fam108a,Rpl38,Gm7331,Ucp2,Sec61b,Rpl13,Bsg,Bcl2a1b,Laptm4a,Il10rb,Camk1,Psma7,Fam105a,Adam17,Fscn1,Ptms,Eef1b2,Ppt2,Sh3bgrl3,Tgfbi,Cst7,Lamp2,Icam1,Rpl3-ps1,Tmem176a,Ehd1,Gm5244,Rpl37a,Tgfbr2,Ostf1,Pla2g7,Rgs1,…	B1:Ribosome_biogenesis,B18:Myeloid_cells_Granulocytes,L16:Ribosomal_&_metabolic_process,L3:Leukocytes_Myeloid_Signaling_Il10,B11:IFN_signaling_Il10	Signal transduction_mTORC2 upstream signaling, Transcription_Negative regulation of HIF1A function, Ubiquinone metabolism,Proteolysis_Putative ubiquitin pathway, GTP-XTP metabolism,Immune response_Antigen presentation by MHC class I: cross-presentation, Development_Transcription regulation of granulocyte development, TNF-alpha and IL-1 beta induce hyperglycemia in obesity and type 2 diabetes in a…
					CS20	0_1|0	0_0		M21	Characterizing CS20	Zfp36l1,Klf6,Nfic	Rab1,Tmem173,Fam105a,Cttnbp2nl,Ghitm,Hnrnpab,Selk,Sell,Fscn1,Rpl38,Necap2,AL663027.1,Hnrnpk,Gm14303,Capg,Evi2a,Ighm,Snx3,Lpcat2,Magt1,Smarcd2,Snx18,Slc44a2,Rcc2,Sod2,Rapgef1,Kars,Src,Sec63,Cwc15,Rpl31,Arf6,Klhl9,Surf4,Atp2b1,Ndufc2,Plekho2,Sec14l1,Rnaset2b,Slc11a1,Atp6v1d,Nckap1l,Edf1,Mmp14,Arpc5,Atp6ap2,Sykb,Gm13436,Celf2,Manf,Pak2,Rps10,Cnpy3	L3:Leukocytes_Myeloid_Signaling_Il10	Cell adhesion_Integrin inside-out signaling in neutrophils, Down-regulation of mast cell functions through ITIM-containing inhibitory receptors in asthma, Immune response _CCR3 signaling in eosinophils, Immune response_Antigen presentation by MHC class I: cross-presentation, SLE genetic marker-specific pathways in B cells
					CS21		0_1		M22	Characterizing CS21	Spic,Etv5,Znfx1	Lpcat2,Rap1b,Irf2bp2,Laptm4a,Ighm,Eif4b,Lrrc58,Ddx3x,Rpl31,Rps13-ps1,Pomp,Rpl35,Prex1,Gas5,Gm13408,Eef1a1,Man2b1,Rgl1,Fyb,Rps3a,Tpm3,Tns3,Dtx3l,Htra1,Sdhc,Uqcrb,Inpp5k,Ncf1,Pmaip1,Chmp5,Tmem66,Syf2,Dock2,Fnbp1,Psmb9,Sema4d,Epb4.1l2,Tapbpl,Slc15a3,Litaf,Cmklr1,Havcr2,Idh3g,Uba1,Tgm2,Slc38a2,Tm9sf4,Sec62,Myl12b,Baz1a,Rnf19b,Dennd3	L14:Myeloid_cells_and_signaling	TGF-beta signaling via kinase cascades in breast cancer, Cytoskeleton remodeling_Regulation of actin cytoskeleton nucleation and polymerization by Rho GTPases,Development_Transcription regulation of granulocyte development, Development_G-CSF signaling, Immune response_IL-5 signaling via JAK/STAT
GSE125044	Nippostrongylus brasiliensis	2d	TRUE	6	NA	1|0	0	10	M23	Intermediate [CS23,CS24,CS25,CS26,CS27]	Nfic,Bach1,Litaf	C1qbp,Plbd2,Gsn,Gm3788,Hpse,Klf6,Mrfap1,Vcp,Rab2a,Tmem147,Oxct1,Tpt1,Eif4g2,Irf7,Rpl18-ps1,Psme2b-ps,Tbc1d2b,H2afy,Nfic,Anp32b,Hnrnpu,Prkar1a,Wasf2,Lgals9,BC013712,Ptges3,Scand1,Uqcrq,0610031J06Rik,Actg1,Gm9000,Pycard,Arpp19,Ddx21,Aup1,Prdx5,Nptn,Mosc2,Fgr,Fos,Prkcd,Tap1,Rpl3,Ier2,Myc,Rasa4,Mapkapk2,Pgam1,Sptlc2,Clu,Srp14,Ccdc72,Clpb,Rab8b,Fyb,Son,Ndst1,Zfp36l1,Tnfrsf1b,Nfe2l2,Ubxn1,Ube2l3,Ube2d3…	B18:Myeloid_cells_Granulocytes,L14:Myeloid_cells_and_signaling	Immune response_Antigen presentation by MHC class I: cross-presentation, Development_Transcription regulation of granulocyte development, TNF-alpha and IL-1 beta induce hyperglycemia in obesity and type 2 diabetes in adipocytes, Neutrophil chemotaxis in asthma, Cell adhesion_Integrin inside-out signaling in neutrophils,TGF-beta signaling via kinase cascades in breast cancer, Cytoskeleton remodeli…
					CS22		1		M24	Characterizing CS22	Sub1,Cbfb,Thyn1	Atp6v1b2,Lrrfip1,2810405K02Rik,Dock8,Ranbp1,Dnajc15,Shisa5,Ndufa13,Cog8,Ubxn4,Tm9sf3,Rbm39,Calm2,Psma1,1810035L17Rik,Tax1bp1,Traf1,Pdcd6ip,Atp5j2,Atp5o,2700060E02Rik,Sec62,Serpinb6a,Herpud1,Ywhaz,Nfe2l1,Tgm1,Gm16580,Cd37,Tmem173,Erp44,Myo9a,Pik3ap1,Sft2d1,Rbm17,Ccl12,Rpl12,Bnip3l,BC005537,Man1a,Gm9844,Rab2a,Mapre1,Rpl36al,Nfkbie,H2-Q6,Rpl36a-ps1,Psmb9,Sykb,Cebpb,Lman2,Lims1,Eef1a1,Rps25-ps1,Glg1,…	L4:Protein_translation_Ubiquitination,B11:IFN_signaling_Il10	Transport_RAN regulation pathway, Translation_Regulation of translation initiation, Translation_Role of Retinoic acid signaling in the initiation of translation, Development_Regulation of telomere length and cellular immortalization, NALP3 inflammasome activation in age-related macular degeneration (AMD),Immune response_Antigen presentation by MHC class I, classical pathway, Development_Slit-Robo…
					NA	0_1|0	0_0		M25	Intermediate [CS24,CS25,CS26,CS27]	Ncor1,Nfatc1,Tax1bp1	Pfn1,Slc38a1,Eif4g2,Gaa,D4Wsu53e,Lrrc33,Spint2,Sdhb,2810407C02Rik,Slc15a4,Psma2,Clcn7,Nmt1,Ncf1,Ehbp1l1,Idh2,Rab32,Bcl2a1b,Tubb5,Atp5e,Atp6v1a,4933426M11Rik,Gm10397,Cd97,Adipor1,Tm9sf2,Kdm2a,Pnrc2,Tprgl,Eif3g,Bag1,Stk4,Cyb5,Mff,AI462493,Hagh,Uqcrc2,Anapc11,Rnf8,3830406C13Rik,Snx3,Dynlrb1,Atp6v0a1,Clec5a,Pitrm1,Lrrc25,Mrps24,Slc4a8,Usp47,Map3k7,Tgfb1,Dock2,Bnip2,Igsf8,Khsrp,Kdm5a,Gm5561,Arf3,Gm625…	B34:Autophagy_Erythrocyte_function_Heme	Transcription_Transcription regulation of aminoacid metabolism, Autophagy_Autophagy, Transcription_Role of AP-1 in regulation of cellular metabolism, Oxidative stress_Role of Sirtuin1 and PGC1-alpha in activation of antioxidant defense system, HSP22 and BAG-3-dependend macroautophagy in Huntington's disease
					CS23		0_1		M26	Characterizing CS23	Nfic,Purb,Relb	Psmd6,Hmox2,Ndufa9,Zfand5,Rogdi,Ccnd1,Ssr1,Kcnk6,Adipor1,Clic1,Etv5,Sri,Hnrnpf,Sept2,Tmem173,Gsr,Tcp1,Cd79b,Slc15a3,Ube2r2,Hdgf,Samhd1,G3bp1,Atp6v1b2,Skap2,Stt3b,Rac2,Pdia6,Zeb2,Rpl10a,Ighm,Nrp2,Ypel5,Lrrfip1,Ubap2l,Gm9892,Lpcat2,Atox1,Slc39a1,Ptpn6,Sft2d2,Tcn2,Pitpna,Gyg,Rnf187,Slfn2,Kcmf1,Trpc4ap,Il13ra1,Prkcsh,Ndufb4,Dbnl,Ergic3,Cox17,Dusp1,Chka,Rcc2,Dpp7,Cox7a2,Leprot,Gm13493	L3:Leukocytes_Myeloid_Signaling_Il10	Cell adhesion_Integrin inside-out signaling in neutrophils, Down-regulation of mast cell functions through ITIM-containing inhibitory receptors in asthma, Immune response _CCR3 signaling in eosinophils, Immune response_Antigen presentation by MHC class I: cross-presentation, SLE genetic marker-specific pathways in B cells
					CS24	0_0_1|0	0_0_0		M27	Characterizing CS24	Srebf1,Stat5b,Jun	Rhob,Prpf38b,Atp6v1b2,Serpinb6a,Tmem127,Ndufb10,Gspt1,Ndufb8,Gm6023,Tnfsf12,Atp6v1g1,Traf1,Tomm20,Taok3,Gnai3,Cs,Srsf3,Pgam1,Nfkbie,Ctdsp2,Cebpg,Leprot,Arap2,Ppp1r14b,Ubxn4,Rps19-ps7,Cdc37,Nubp1,Erap1,Phf17,Zmiz2,Irf1,Aff1,Twistnb,Fuca2,Jkamp,Cab39,D19Bwg1357e,Ddx17,Mtap7d1,2410006H16Rik,Pfdn1,Mfsd11,Psen1,Srsf6,Vps25,Kif1b	B6:Myeloid_cells_Lipid_metabolism,B12:Oxidative_phosphorylation	Influence of low doses of Arsenite on glucose uptake in adipocytes, Transcription_CoREST complex-mediated epigenetic gene silencing,Immune response_Sublytic effects of membrane attack complex, Sphingolipid metabolism, Involvement of VEGF signaling in the progression of lung cancer,Ubiquinone metabolism, DeltaF508-CFTR traffic / ER-to-Golgi in CF, wtCFTR traffic / ER-to-Golgi (normal), Possible re…
					NA		0_0_1		M28	Intermediate [CS25,CS26,CS27]	Bclaf1,Smad2,Sub1	Ggta1,Ddx24,Fam53b,Gm6023,Ankle2,Trim28,Ythdf2,Psmd8,H2-T22,Copz1,Lrrc8c,Was,Fam100a,Abcd1,Gga1,Anapc11,Pcnp,Sec22b,Srebf1,Ppp3ca,Ccdc12,Srrm1,Ttc3,Vapa,Pxn,Comt,Gnb2,Skap2,Wapal,Bccip,Slc3a2,Med13,Clic1,Ppig,Psma6,Eif4a3,Nfix,Trpc4ap,Epb4.1l3,Hsbp1,Chd4,Spint2,Nat15,Eif3l,Arhgef6,Gpr157,Arid1a,Psme2b-ps,Sepw1,Ppm1g,Fam3c,Clk1,Osbpl9	B12:Oxidative_phosphorylation	Ubiquinone metabolism, DeltaF508-CFTR traffic / ER-to-Golgi in CF, wtCFTR traffic / ER-to-Golgi (normal), Possible regulation of HSF-1/ chaperone pathway in Huntington's disease, Epithelial cell apoptosis in COPD
					NA	0_0_1_1|0	0_0_1_0		M29	Intermediate [CS26,CS27]	Nr2f6,Gtf2i,Sp110	Gng2,Gm15536,Igf2r,Cnot1,Gpr146,Sgk3,Dda1,Elovl1,Mrpl43,Bag1,Tmed9,Ptges3,Golim4,Adrbk1,Top1,Hp1bp3,Adnp,Prpf8,Pa2g4,Plekho2,Ddx3x,Ppa2,6720456H20Rik,0610007L01Rik,Clec4n,Nckap1l,Psmb6,Gm10136,Ralbp1,Eif3b,Eif2s1,Higd2a,Stat6,Cmklr1,Ddhd1,B630005N14Rik,Utp11l,Zdhhc3,Psmb3,Nostrin,Psmc3,Gm6863,Usf2,Ostc,Tmed5,Psmd4,Tprgl,AI413582,Clptm1l	L8:Glycolysis,B13:Stress_response_Protein_folding_Ubiquitination	Glycolysis and gluconeogenesis, Transcription_HIF-1 targets, Development_Slit-Robo signaling, Cell adhesion_Alpha-4 integrins in cell migration and adhesion, Cell adhesion_Role of tetraspanins in the integrin-mediated cell adhesion,Putative pathways of activation of monoclonal protein secretion in multiple myeloma, HSP70 and HSP40-dependent folding in Huntington's disease, CFTR folding and matura…
					CS25		0_0_1_1		M30	Characterizing CS25	Nr1h3,Id2,Zbtb7a	Cdc42se2,Atp6v1b2,Ddx58,Pgam1,Amfr,Eif4e2,Nckap1l,Calm2,Adrbk1,Tlr2,1110001A16Rik,Cul3,Cox17,Nras,Mll1,Prkx,Atp13a1,Idh3b,Rasa4,Sdf2l1,Mybbp1a,Kcmf1,Atf6,Zfp385a,Atxn3,Ndufa5,Gsdmd,Ddx21,Mapk1,Twf1,Tnfaip8l2,Mgat2,Leprot,Lrrc8c,Rpl21-ps8,Dbnl,Rpl21,Mfhas1,Eef1d,Cln5,Rbpms,Eif5,Rcc2,Actn4,1810037I17Rik,Eml4,Aqr,Prkab1	L14:Myeloid_cells_and_signaling	TGF-beta signaling via kinase cascades in breast cancer, Cytoskeleton remodeling_Regulation of actin cytoskeleton nucleation and polymerization by Rho GTPases,Development_Transcription regulation of granulocyte development, Development_G-CSF signaling, Immune response_IL-5 signaling via JAK/STAT
					CS26	0_0_1_0_1|0	0_0_1_0_0		M31	Characterizing CS26	Ctcf,Srf,Irf9	Rnf34,Opa3,Ncaph2,Snrpd3,Mrps18c,Coro7,Dnajc15,Ccpg1,Gm13476,Gadd45gip1,4932438A13Rik,Tbl1xr1,Erp44,Tor3a,Zfp91,Abcf1,Atg5,Atxn7l1,Il4ra,Tnfaip8,Zmat2,Pom121,Vps35,Secisbp2l,Sec11c,Sec14l1,Fos,Arf4,Pgcp,Hdgf,Wasf2,Frmd4b,Eif4g1,Por,Igsf8,Skap2	L4:Protein_translation_Ubiquitination	Transport_RAN regulation pathway, Translation_Regulation of translation initiation, Translation_Role of Retinoic acid signaling in the initiation of translation, Development_Regulation of telomere length and cellular immortalization, NALP3 inflammasome activation in age-related macular degeneration (AMD)
					CS27		0_0_1_0_1		M32	Characterizing CS27	Nfkb1,Bclaf1,Sub1	Cs,Ssr3,Rpl18-ps1,Sel1l,Rtf1,Bax,Rab12,Eif3b,1700020I14Rik,Znfx1,Igbp1,Psme2,Bcl2a1d,Coro1a,Psmb6,AC115697.1,Gm13192,Rps27a,Ech1,Sp1,Slfn2,Ranbp1,Myeov2,Rnaset2b,Celf2,Pld4,Plbd2,Nucks1,Gna13,Clpb,Sdhb,Atp5d,Rnf19b,Icos,Arf1,Psmd8,Mtmr12,Arid4a,Tanc2,Senp2,Rnpep,Specc1l,Fdx1,Rnpepl1,Folr2,Dynlt3,3110001D03Rik,Dpp7,St6gal1,Usp47,Pak1	B13:Stress_response_Protein_folding_Ubiquitination	Putative pathways of activation of monoclonal protein secretion in multiple myeloma, HSP70 and HSP40-dependent folding in Huntington's disease, CFTR folding and maturation (normal and CF), Transcription_Negative regulation of HIF1A function, Possible regulation of HSF-1/ chaperone pathway in Huntington's disease
GSE54006	LPS Ecoli	2h	FALSE	1	CS28	NA	NA	NA	NA	NA	NA	NA	NA	NA
GSE65528	Salmonella typhimurium	2.5h	FALSE	1	CS29	NA	NA	NA	NA	NA	NA	NA	NA	NA
GSE65528	Salmonella typhimurium	4h	TRUE	3	CS30	1|0	0	4	M33	Characterizing CS30	Cdc5l,Zfp398,Zfp995	Iqgap3,Gm20036,Ppp1r8,Gpatch1,Btbd19,Fam111a,Ccnb2,Mapk9,Ube2c,Tamm41,Ckap2l,Car10,Mis18a,Rhno1,Clspn,Ptgs1,Gcc1,Ulbp1,Melk,Mtbp,Cdkn2d,Stil,Heatr1,Oip5,Wdtc1,Papd5,Incenp,Polr2m,Nuf2,Cenpn,Trmt1l,Kif4,Rlf,Ralbp1,Fn3krp,Ube2s,Nfyb,D130007C19Rik,Zbtb18,Mprip,Rin1,Prrg2,Poc5,Synb,Tmem132a,Gm12668,Cdkn3,Med24,Rpa3,Kif20a,Fignl1,Kntc1,Zswim1,Ndc80,Cpsf7,Ercc8,Knstrn,Chtf18,Zfp575,Dtl,Phf6,Prc1,Ccna2,…	B10:Cell_cycle_DNA_replication,L6:Cell_cycle_Stem_cells_Chemokine_receptors	Cell cycle_The metaphase checkpoint, Cell cycle_Role of APC in cell cycle regulation, Cell cycle_Start of DNA replication in early S phase, Cell cycle_Chromosome condensation in prometaphase,Cell cycle_Spindle assembly and chromosome separation, Cell cycle_Start of DNA replication in early S phase, Cell cycle_Transition and termination of DNA replication
					NA		1		M34	Intermediate [CS31,CS32]	Irf1,Sp110,Sp140,Stat2,Atf3	Naa38,Prss35,Hnrnpu,Luc7l2,Mars,Eif1ax,Ncaph2,Fkbp3,Pnn,Uchl5,Supt16,Adora2b,Zranb2,Sf3a3,Exosc5,Mdm4-ps,Dcun1d5,Ubn2,Gm14300,Hcar2,Gm45902,A830018L16Rik,Krt7,Eri3,Slc35c2,Btg2,Rabggtb,Birc5,Lsm5,Gm11223,Atg7,Susd6,Sf3a1,Cebpb,Crtc2,A130010J15Rik,Smc4,Smc2,Mllt6,Zdhhc16,Rpp30,Nfs1,Tdg,Ipo7,Rpap1,Cdca8,Dnmt1,Acd,0610010K14Rik,Smchd1,Stard6,Mgea5,Grwd1,BC025920,Fbxw2,Zfp617,Stx19,Naxd,Nelfcd,Sephs1…	B10:Cell_cycle_DNA_replication,L5:Type_I_IFN_Ifit_Oas,L7:Ifng_Stat1_Gbp_Antigen_presentation	Cell cycle_The metaphase checkpoint, Cell cycle_Role of APC in cell cycle regulation, Cell cycle_Start of DNA replication in early S phase, Cell cycle_Chromosome condensation in prometaphase,Cell cycle_Spindle assembly and chromosome separation,Immune response_IFN-alpha/beta signaling via JAK/STAT, Immune response_IFN-alpha/beta signaling via MAPKs, Immune response_Antiviral actions of Interferon…
					CS31	1_1|0	1_0		M35	Characterizing CS31	Irf9,Vezf1,Nfe2	Gm21188,Dars2,Agtpbp1,St6galnac6,Nim1k,Bicd1,Slc18a2,Mre11a,Tubgcp6,Gm20388,Arnt,Gm27896,Gm5620,Slc39a4,Akr1c20,Plekha1,Abcc9,Ppp2r5d,Lck,Ankib1,Zfp986,P2ry10b,Zscan22,Lrif1,Zfp664,Zfp973,Pik3cb,Etv1,Stx6,Gm17068,Xrcc2,Casc3,Fgfr3,Dnm3os,Gm20605,Cep104,Srebf1,Piezo2,Cbfb,Pibf1,Cdk20,Ets1,Shcbp1l,Pikfyve,Maged2,Mff,Il7,Cdpf1,Spg11,St7,Etfrf1,Vps52,Acox1,Golga1,Srxn1,Wrap73,Recql5,Ifi203-ps,Gm5937,…	B10:Cell_cycle_DNA_replication	Cell cycle_The metaphase checkpoint, Cell cycle_Role of APC in cell cycle regulation, Cell cycle_Start of DNA replication in early S phase, Cell cycle_Chromosome condensation in prometaphase,Cell cycle_Spindle assembly and chromosome separation
					CS32		1_1		M36	Characterizing CS32	Csde1,Spi1,Plek	Arl1,Leprotl1,Snx5,Snrnp25,Uqcrc2,Dpy30,Stk4,Smim15,Brox,Lars2,Ptpa,Smc2,Prkag1,Gatm,Zcchc17,Got1,Pnkp,Vamp7,Tnfrsf1a,Nucks1,Aktip,Ubap1,Prpf8,Vps4a,Spryd3,Hmgn3,Pih1d1,H2afv,Itsn1,Cryl1,Dpagt1,Carhsp1,Psmg4,Gm12668,Commd6,Lbr,Stx18,Gemin7,Gss,Mir22hg,Lsm4,Hcfc2,Il15,Cenpa,Gngt2,Brd3,Cx3cr1,Urod,Neu1,Tbc1d9b,Klhdc3,Cir1,Agpat3,Pafah1b3,Sfmbt1,Tmed1,Usp10,Fnbp4,Metap1,Appbp2,Efcab11,Meaf6,Wnt5a,Dn…	B10:Cell_cycle_DNA_replication,B8:Oxidative_phosphorylation_Metabolism_ATP	Cell cycle_The metaphase checkpoint, Cell cycle_Role of APC in cell cycle regulation, Cell cycle_Start of DNA replication in early S phase, Cell cycle_Chromosome condensation in prometaphase,Cell cycle_Spindle assembly and chromosome separation,CTP/UTP metabolism, ATP/ITP metabolism, GTP-XTP metabolism, Ubiquinone metabolism, TTP metabolism
GSE65528	Salmonella typhimurium	8h	TRUE	2	CS33	1|0	0	2	M37	Characterizing CS33	Irf7,Zfp275,Hmga1,Stat1	Tjp2,Usp32,Usp53,Gabre,Snx8,Gm12634,Gm13598,Zc3h10,Rxra,Zfp593,Sufu,Socs7,Ccdc63,Hist3h2a,Gpcpd1,Sirpb1c,Rnaseh1,G630016G05Rik,Plscr1,Bcas3,Strn4,Zfp764,Endod1,F830208F22Rik,Gm12712,Gm9602,Trpm4,Samd14,Pomgnt1,Kctd14,Adprhl2,Vmn2r7,Rcn2,Gm5464,Mon1b,Gm11953,Cdadc1,Rab2b,Ubxn2a,Stx3,Zdhhc18,Gm8659,Slc25a27,Afdn,Mrps6,Crlf2,Usp31,Atf7ip,Odc1,Trmt1l,Syce2,0610009E02Rik,Timm8a1,Snx16,Depdc5,Nploc4,Mi…	L15:Myeloid_cells_Other_signaling,B9:Ribosome_Mitochondrial_activty	Apoptosis and survival_Anti-apoptotic TNFs/NF-kB/Bcl-2 pathway, Signal transduction_NF-kB activation pathways,Immune response_IL-4-induced regulators of cell growth, survival, differentiation and metabolism, NF-kB pathway in multiple myeloma, Immune response_IL-9 signaling pathway,Neurophysiological process_Dynein-dynactin motor complex in axonal transport in neurons, Cell cycle_The metaphase che…
					CS34		1		M38	Characterizing CS34	Zfp597,Zfp180,Zbtb38	Rab21,Hdac6,Lmbr1l,Rpl17-ps5,Agmo,Rps15a-ps6,Gm8055,Itfg1,Gm4853,Otud5,Pik3cb,Themis,Bach1,Crls1,Lrwd1,Gm14418,Asb8,6530402F18Rik,Ubr7,Nsun2,Rusc2,2310022A10Rik,Emb,Ptcd2,Jkamp,Dtx2,Trim12c,Rapgef1,Hyal2,Rps19-ps2,Rps19-ps1,Sesn2,Trim41,Panx1,Gm15478,Slit2,Primpol,Piezo1,Prdm9,Casp9,Nrxn3,Senp6,Alyref,BC003331,Mrto4,Gm13625,Exoc8,Rab3c,Gm24510,Acnat1,Daam1,Arhgef1,Fam213b,Abcb7,1700028J19Rik,Trap…	B31:RNA_and_DNA_processes	Neuroprotective action of lithium, Signal transduction_JNK pathway, Development_WNT5A signaling, Role of activation of WNT signaling in the progression of lung cancer, Immune response_Delta-type opioid receptor signaling in T-cells
GSE65529	LPS S. enterica	4h	FALSE	1	CS35	NA	NA	NA	NA	NA	NA	NA	NA	NA
GSE79363	Salmonella typhimurium	20h	FALSE	1	CS36	NA	NA	NA	NA	NA	NA	NA	NA	NA

## Sheet: Monocytes
Monocytes
Dataset	Infection	Time Point	FunPart Splitting	Cell States # (CS)	CS ID	Level	Branch	Module # (M)	M ID	Module type	TFs	Target Genes	Processes Enriched	Pathways Enriched
GSE125044	Candida albicans	1d	FALSE	1	CS1	NA	NA	NA	NA	NA	NA	NA	NA	NA
GSE125044	Candida albicans	2d	FALSE	1	CS2	NA	NA	NA	NA	NA	NA	NA	NA	NA
GSE125044	Candida albicans	5d	TRUE	2	CS3	1|0	0	2	M1	Characterizing CS3	Purb,Egr2,Zmiz2	Filip1l,Eif2a,Ddx39b,Ppt1,Ankrd13a,Ccz1,1110002B05Rik,Hnrnpab,Sh3glb1,Ndufa2,Gltp,Itgax,Atp2b1,Ttc7,Gng5,Bcap29,Gna12,Lpcat2,Ptpre,Lims1,AL928935.1,Ubxn1,Tspo,Eif3e,Asap1,Mkrn1,2310014H01Rik,B4galnt1,Psme2b-ps,Ndufb9,2900010M23Rik,Ppp3cb,Pitpna,Cfp,Ccdc88a,Ncl,Gm3511,Gm9844,Sod1,Nadk,Eef1d,Mob1a,Atp6v0e,Ddx3x,Gdi2,Gm12630,Trib1,Prdx1,Rpl5	B3:Mitochondria_Oxidative_phosphorylation	Ubiquinone metabolism
					CS4		1		M2	Characterizing CS4	Sub1,Jun,Tgif1	Anxa5,B4galnt1,C1qb,Vcam1,Fosb,Snord35a,Rpl3,Rpl34-ps1,Cfp,Arf4,Ier2,Csnk1a1,Rhoa,Gm5963,Vapa,Hspe1,Serf2,Skap2,Canx,Rpl30,Snrpb2,Igsf6,Prkcd,2900073G15Rik,Ccrl2,Sh3bp1,Tceb2,Myo5a,Polr1d,Plxnc1,Gm11741,Jak1,Wdr26,Hsp90aa1,Ttyh3,Rilpl2,Ddx3x,Rab11a,5031439G07Rik,Cerk,Cript,Ccdc72,Ssr3,Mfap3,Sash3,Vcp,Sepp1,Prkcsh,Ccdc53,Scarb2	B12:Oxidative_phosphorylation	Ubiquinone metabolism, DeltaF508-CFTR traffic / ER-to-Golgi in CF, wtCFTR traffic / ER-to-Golgi (normal), Possible regulation of HSF-1/ chaperone pathway in Huntington's disease, Epithelial cell apoptosis in COPD
GSE125044	Mycobacterium smegmatis	1d	FALSE	1	CS5	NA	NA	NA	NA	NA	NA	NA	NA	NA
GSE125044	Mycobacterium smegmatis	2d	FALSE	1	CS6	NA	NA	NA	NA	NA	NA	NA	NA	NA
GSE125044	Mycobacterium smegmatis	4d	FALSE	1	CS7	NA	NA	NA	NA	NA	NA	NA	NA	NA
GSE125044	Mycobacterium smegmatis	7d	FALSE	1	CS8	NA	NA	NA	NA	NA	NA	NA	NA	NA
GSE125044	Nippostrongylus brasiliensis	1d	TRUE	2	CS9	1|0	0	2	M3	Characterizing CS9	Mafb,Nr1h3,Nfe2l2	Itgb2,Sdcbp,Pdia3,Txn1,Atrip,Sfpi1,Ptma,Mob1a,Snx2,Hcls1,Itgam,App,Lgmn,Nme2,Fgr,Pkm2,Hspa5,Marcks,Gm13436,Hsp90b1,Lamp2,Pla2g7,Il2rg,Ndufc2,Rpl36al,Rnf213,Tmem14c,Mtpn,Ostf1,Sdc3,Rap1b,Stat1,Isg15,Mrpl52,Lyn,Ubc,Spon1,Psma2,Slfn1,Bst2,Pnp,Calr,Unc93b1,Psmb9,Pitpna,Fcgr1,Lgals9,Pik3ap1,C1qb	L5:Type_I_IFN_Ifit_Oas,L3:Leukocytes_Myeloid_Signaling_Il10,B18:Myeloid_cells_Granulocytes,L6:Cell_cycle_Stem_cells_Chemokine_receptors	Immune response_IFN-alpha/beta signaling via JAK/STAT, Immune response_IFN-alpha/beta signaling via MAPKs, Immune response_Antiviral actions of Interferons, SLE genetic marker-specific pathways in antigen-presenting cells (APC), Immune response_Innate immune response to RNA viral infection,Cell adhesion_Integrin inside-out signaling in neutrophils, Down-regulation of mast cell functions through I…
					CS10		1		M4	Characterizing CS10	Sp100,Sp140,Stat1	Fcgr1,Sh3glb1,Oasl2,Cox6b1,Trim30a,Ifi47,Isg20,BC013712,Ifi205,Atrip,Slfn2,Evi2a,Fam26f,Mndal,Cxcl10,Pkm2,Ptpn6,Cebpb,Sp100,Rps21,Gm5963,Gm13408,Gm5244,Eef1b2,Cox5a,Coro1b,Rps15,Rpl39,Tmem176b,Hnrnpa2b1,Tapbp,Cox4i1,Ddx5,Rps3a,Gm10059,Tmem14c,Gm10036,Stat1,Il2rg,Cxcl9,C3,Psmb9,Dnase1l3,Prdx5,Serpina3g,Il1rn,H2-DMb1,H2-DMa,Limd2,Sub1	L7:Ifng_Stat1_Gbp_Antigen_presentation,L5:Type_I_IFN_Ifit_Oas,B14:IFN_signaling,B11:IFN_signaling_Il10	Immune response_Antigen presentation by MHC class I, classical pathway, Immune response_IFN-alpha/beta signaling via JAK/STAT, Attenuation of IFN type I signaling in melanoma cells, Putative pathways of MHC class I-dependent postsynaptic long-term depression in major depressive disorder, HSP70 and HSP40-dependent folding in Huntington's disease, ,Immune response_IFN-alpha/beta signaling via JAK/S…
GSE125044	Nippostrongylus brasiliensis	2d	TRUE	4	NA	1|0	0	6	M5	Intermediate [CS12,CS13,CS14]	Irf7,Irf8,Nr1h3	Pomp,Vdac2,Bcl2a1d,Eif3h,Vamp8,Ubl5,Ttyh3,Atp5c1,Hck,Atp5j2,Pip4k2a,Gsto1,Gm12630,Mthfs,Psme1,Nedd8,Cox6c,Snrpe,Rpl10a-ps1,Spon1,Rpl21-ps11,Atp6v0c,Mob1a,Rpl21-ps8,Ifngr2,Rpl36al,Gm13192,Gm12254,Rpl18-ps1,Eef1a1,Ost4,Cxcl16,Rpl35,Rpl14-ps1,Csf2rb,AW112010,Anxa5,Tap1,Myeov2,Lilrb3,Ier5,Atrip,Ptpn1,Dusp6,Gm15459,Klf6,Cltc,Eif4a1,Rab14,Tubb5,Gm15725,Pcbp1,Csnk2b,Dynll1,Dusp1,Rnf149,Ppt1	L16:Ribosomal_&_metabolic_process,B18:Myeloid_cells_Granulocytes	Ubiquinone metabolism, Signal transduction_mTORC2 upstream signaling, Cell cycle_Regulation of G1/S transition (part 2), Stem cells_Role of TGF-beta 1 in fibrosis development after myocardial infarction, Cell cycle_Nucleocytoplasmic transport of CDK/Cyclins,Immune response_Antigen presentation by MHC class I: cross-presentation, Development_Transcription regulation of granulocyte development, TNF…
					CS11		1		M6	Characterizing CS11	Egr1,Fosb,Fos	Lrrc33,Sdcbp,Myh9,Plek,2010107E04Rik,Gm10119,Mtpn,AC119211.1,Ccdc72,Rpl21-ps11,Hnrnpab,Rps19-ps7,Snx5,Rpl18,Gm10269,Ywhae,Acp2,Uqcrfs1,Ptms,Oaz1,Rps27l,Actg1,Cstb,H2afy,Hspe1,Tagln2,Bcl2a1d,H2-T23,Pdk3,Ndufv2,Rps24-ps3,Ifngr2,Gm6030,Gm9000,Rpl31,Wdr1,Gm12630,Rab7,Clec4n,Lgals3bp,Lyn,Tgfb1,Ncl,Naca,Gm11478,Chchd2,Btg2,Irf7,Rpl12,Atp5j2,Aes,Tmem123,Atp5h	B1:Ribosome_biogenesis,L9:Ribosomal_functions_Other,B12:Oxidative_phosphorylation,L16:Ribosomal_&_metabolic_process	Signal transduction_mTORC2 upstream signaling, Transcription_Negative regulation of HIF1A function, Ubiquinone metabolism,Proteolysis_Putative ubiquitin pathway, GTP-XTP metabolism,Protein folding and maturation_Bradykinin / Kallidin maturation, Blood coagulation_Blood coagulation, Cytoskeleton remodeling_Regulation of actin cytoskeleton organization by the kinase effectors of Rho GTPases,Ubiquin…
					NA	0_1|0	0_0		M7	Intermediate [CS13,CS14]	Irf7,Nr1h3,Spic	Bcl2a1d,Pomp,Nedd8,Ndufb5,Eef1a1,Atp5j2,Gm8430,Gsto1,Atp5c1,Vamp8,Ubl5,Bcl2a1a,Scp2,Psme2,Vdac2,Eif3h,Ranbp1,Cox6c,Sdc3,Dynll1,Serpina3g,Gm15459,Spon1,Cltc,Dusp6,Atrip,Ppt1,Tubb5,Ywhaz,Stat1,Celf4,Klf6,B4galnt1,Clec4n,Tmem50a,Apoe,Eif3i,Ssr4,Hexa,Ctsd,Rod1,Cfp,Capns1,Lgals3,Evi2a,Gnb1,Mtpn,Lrrc58,Gltp,Tap1	B18:Myeloid_cells_Granulocytes,L5:Type_I_IFN_Ifit_Oas	Immune response_Antigen presentation by MHC class I: cross-presentation, Development_Transcription regulation of granulocyte development, TNF-alpha and IL-1 beta induce hyperglycemia in obesity and type 2 diabetes in adipocytes, Neutrophil chemotaxis in asthma, Cell adhesion_Integrin inside-out signaling in neutrophils,Immune response_IFN-alpha/beta signaling via JAK/STAT, Immune response_IFN-alp…
					CS12		0_1		M8	Characterizing CS12	Klf2,Atf3,Fos	Ppt1,Myl12b,Hspa5,Cd300a,Ywhae,Ywhaz,Rhoa,Selplg,Cox7a2,Sod1,Serp1,Ptpn1,Pkm2,Nedd8,Tap1,Mknk2,Atp5j,Clec4n,Mbnl1,2010107E04Rik,Rpl21,Gm5559,Pomp,Tln1,Fam105a,Atp5f1,Dynll1,Cdc42se1,Gm20547,AB124611,Psmb9,Ndufa2,Gltp,Aldoa,Atp5j2,Mtpn,Irf7,Hck,Gm12630,Hn1,Fam96a,Aes,Pip4k2a,Rpl12,Rpl21-ps11,Msr1,Naca,Btg2,Rab7,Nadk,Lgals9,Tgfb1	L16:Ribosomal_&_metabolic_process,B18:Myeloid_cells_Granulocytes,B3:Mitochondria_Oxidative_phosphorylation,L3:Leukocytes_Myeloid_Signaling_Il10,B1:Ribosome_biogenesis	Ubiquinone metabolism, Signal transduction_mTORC2 upstream signaling, Cell cycle_Regulation of G1/S transition (part 2), Stem cells_Role of TGF-beta 1 in fibrosis development after myocardial infarction, Cell cycle_Nucleocytoplasmic transport of CDK/Cyclins,Immune response_Antigen presentation by MHC class I: cross-presentation, Development_Transcription regulation of granulocyte development, TNF…
					CS13	0_0_1|0	0_0_0		M9	Characterizing CS13	Irf7,Nr1h3,Spic	Tapbp,Tmem173,Csf2rb,Gpi1,Gm13192,Nfkb2,Ifngr2,Atp6v0c,Rpl18-ps1,Ubl5,Ier5,Tmem14c,Gm10443,Tspan3,Tap1,Cct4,Rogdi,Slc38a2,Lgals9,Dynll1,Gm15459,Celf4,Cltc,Acp2,Gm9000,Hck,Naaa,Spon1,Man2b1,Ctnnb1,Mob1a,Tax1bp1,C1qc,Sri,Gm12034,Ctsd,Myh9,C1qa,Apoe,Acp5,Gm11478,Cfp,Cd68,Rpl10a-ps1,Rps16-ps2,Mtdh,Ifnar2,Apobec3,Bst2,Canx	B18:Myeloid_cells_Granulocytes,L5:Type_I_IFN_Ifit_Oas	Immune response_Antigen presentation by MHC class I: cross-presentation, Development_Transcription regulation of granulocyte development, TNF-alpha and IL-1 beta induce hyperglycemia in obesity and type 2 diabetes in adipocytes, Neutrophil chemotaxis in asthma, Cell adhesion_Integrin inside-out signaling in neutrophils,Immune response_IFN-alpha/beta signaling via JAK/STAT, Immune response_IFN-alp…
					CS14		0_0_1		M10	Characterizing CS14	Jund,Fos,Xbp1	Fam105a,Gm12254,BC005537,Ywhae,Rpl24,Rogdi,Mafb,Fgr,Lgals3bp,Clec4n,M6pr,Tapbp,Hnrnpab,Itm2c,Gm16247,Rpl34-ps1,H2-DMb1,Sdc3,Lgals9,Pltp,Irf7,Mtpn,AB124611,Herpud1,Lyn,Acp2,Grb2,2310014H01Rik,Ptpn18,Fam96a,Csde1,Cx3cr1,C1qc,Apbb1ip,Uqcrb,Cox7b,Vps26a,Tomm7,Atp5c1,Map2k2,Set,Taf10,Fcgr3,Sirpb1c,Cox6c,Gm10012,Eif3h,P4hb	B18:Myeloid_cells_Granulocytes,L3:Leukocytes_Myeloid_Signaling_Il10,L5:Type_I_IFN_Ifit_Oas	Immune response_Antigen presentation by MHC class I: cross-presentation, Development_Transcription regulation of granulocyte development, TNF-alpha and IL-1 beta induce hyperglycemia in obesity and type 2 diabetes in adipocytes, Neutrophil chemotaxis in asthma, Cell adhesion_Integrin inside-out signaling in neutrophils,Cell adhesion_Integrin inside-out signaling in neutrophils, Down-regulation of…
GSE125044	Nippostrongylus brasiliensis	4d	TRUE	3	NA	1|0	0	4	M11	Intermediate [CS16,CS17]	Klf6,Cnbp,Nr1h3	Sema4a,2410001C21Rik,Rps27l,Anapc13,Evi2b,Nfe2l2,Gadd45b,Akirin1,Lgals3bp,Clic1,Vasp,Tlr1,Bnip2,Lrrc59,Cct4,Cct2,Lilrb3,Ier5,Fkbp8,Cdkn1a,Hexa,Tcp1,Rogdi,Gm5561,Vamp8,Fyb,Pbrm1,Gm6023,Rpl31,2310014H01Rik,Hnrnpu,Gm15501,Psma5,Larp1,Mmp14,Ms4a6d,Gsk3b,Gm10196,Gm15536,Dnase1l3,Pip4k2a,Gusb,Ran,Prcp,Gpi1,Tapbp,Gm6202,Eif4b,Atp6v0b,Snx5,Snord35a,Clec4a1,Rgs10,Uqcrc2,Rpl21,Sdcbp	B12:Oxidative_phosphorylation,B18:Myeloid_cells_Granulocytes,L5:Type_I_IFN_Ifit_Oas,L13:Myeloid_cells_Il1b_Tnf	Ubiquinone metabolism, DeltaF508-CFTR traffic / ER-to-Golgi in CF, wtCFTR traffic / ER-to-Golgi (normal), Possible regulation of HSF-1/ chaperone pathway in Huntington's disease, Epithelial cell apoptosis in COPD,Immune response_Antigen presentation by MHC class I: cross-presentation, Development_Transcription regulation of granulocyte development, TNF-alpha and IL-1 beta induce hyperglycemia in …
					CS15		1		M12	Characterizing CS15	Klf13,Zfp710,Nfe2l2	Etv3,Vrk3,Atp5j,Plekho2,Hpse,Nr1h3,Cdc42se1,Ndufb5,Hsd17b4,Gnb1,Sqstm1,Stat1,Hnrnpm,Ube2k,Naa38,Herpud1,Sykb,Atp2b1,Cd302,Psma5,Scamp2,Rgl1,Ube2m,Rab14,Cd48,Arl6ip1,Acp2,6720456B07Rik,Rbms1,Ik,D4Wsu53e,Bcl2a1d,Aes,Rassf3,Gm15536,Gm13226,AW112010,Ly86,Ifitm2,Rps19-ps7,Gm9846,Gm6202,Grb2,Tnfaip3,H2-T23,Ncf2,Sat1,Sdcbp,Gm15148,Cct2,Gm13532,Gm10119,Myo1f	L2:Inflammation_Metabolism,B18:Myeloid_cells_Granulocytes,B12:Oxidative_phosphorylation	Influence of multiple myeloma cells on bone marrow stromal cells, Macrophage and dendritic cell phenotype shift in cancer, Th2 cytokine- and TNF-alpha-induced inflammatory response in asthmatic airway fibroblasts, Immune response_TLR2 and TLR4 signaling pathways, Apoptosis and survival_APRIL and BAFF signaling,Immune response_Antigen presentation by MHC class I: cross-presentation, Development_Tr…
					CS16	0_1|0	0_0		M13	Characterizing CS16	Cdc5l,Irf2,Litaf	Ptpn18,Gm12715,Gm10196,Gm9846,Bcl2a1b,Fyb,Sepp1,Pum2,Ndufb4,Pdcd10,Arhgap30,Hfe,H2-DMb2,Leprot,Il2rg,Ifngr1,Fam105a,Aldoa,Hexa,5031439G07Rik,Npm1,Rpl24,Atp5h,Prdx1,Mthfs,Ctsh,Cox7b,D8Ertd738e,Gabarap,Cd81,Hn1,Hnrnpl,Eif2s3x,Plekho2,Tmem147,Gm16580,Lmo4,Gm10269,Cyc1,Gm10221,Sdcbp,Srsf3	B3:Mitochondria_Oxidative_phosphorylation,B2:Ribosome_functions	Ubiquinone metabolism,Neurophysiological process_GABA-A receptor life cycle, CFTR folding and maturation (normal and CF), Signal transduction_ERK1/2 signaling pathway, Regulation of degradation of deltaF508-CFTR in CF, Development_Differentiation of white adipocytes
					CS17		0_1		M14	Characterizing CS17	Pbx2,Son,Zmiz1	Ranbp1,Id2,Ttc35,0610009D07Rik,Mcts1,Esyt1,Dnaja2,Sqstm1,Tns3,Pea15a,Dennd5a,Mfsd1,Tmed10,Gns,Fis1,Prkar1a,RP24-92H14.2,Ebna1bp2,Eif2s1,Gmfg,Prdx1,Hnrnpf,Rpn2,Mapre1,Gm9493,Cdk2ap2,Hnrnpu,Gm4204,Clec4n,Hnrnpc,Sh3glb1,Gnb1,Nfkbie,Prkcb,2510006D16Rik,Gsto1,Larp1,Ndufb8,Poldip3,Rpl14-ps1,Acp2,Cfp,Ran,Rgl1,Cct4,Itgb1,Fabp5,Eif4a1,Gm10119	B12:Oxidative_phosphorylation	Ubiquinone metabolism, DeltaF508-CFTR traffic / ER-to-Golgi in CF, wtCFTR traffic / ER-to-Golgi (normal), Possible regulation of HSF-1/ chaperone pathway in Huntington's disease, Epithelial cell apoptosis in COPD
GSE125044	Nippostrongylus brasiliensis	7d	FALSE	1	CS18	NA	NA	NA	NA	NA	NA	NA	NA	NA
E-MTAB-4388	Plasmodium chabaudi	3d	FALSE	1	CS19	NA	NA	NA	NA	NA	NA	NA	NA	NA
GSE107947	Influenza A PR8	48h	TRUE	2	CS20	1|0	0	2	M15	Characterizing CS20	Sp140,Jarid2,Irf5	Isg15,Znfx1,Gm20547,Psmb10,Fgl2,Tor3a,Samd9l,Tmem219,Serpina3g,Ndufb8,Srsf3,Gm4902,Lims1,Axl,Sfpi1,H2-Q7,Ifi205,Calr,Mat2a,Cd2ap,Gm11518,4933426M11Rik,Ptpre,Naaa,2810407C02Rik,Gm12254,Ssh2,Rab6,Ywhab,1810031K17Rik,Cept1,Ncor1,Cytip,Tab2,Parp14,Neurl3,Fam105a,Sf3b1,Dtx3l,Klra2,Glud1,Ifih1,Sema4d,Evl,Synj1,Akt1,Hnrnpu,Laptm4a,Sdc3,Slc25a3,Prrc2c	L7:Ifng_Stat1_Gbp_Antigen_presentation,L5:Type_I_IFN_Ifit_Oas	Immune response_Antigen presentation by MHC class I, classical pathway, Immune response_IFN-alpha/beta signaling via JAK/STAT, Attenuation of IFN type I signaling in melanoma cells, Putative pathways of MHC class I-dependent postsynaptic long-term depression in major depressive disorder, HSP70 and HSP40-dependent folding in Huntington's disease, ,Immune response_IFN-alpha/beta signaling via JAK/S…
					CS21		1		M16	Characterizing CS21	Atf3,Stat1,Sub1	Phf11,M6pr,Lilrb4,Plek,Nt5c3,Tmsb10,Sf1,Eif4a1,Ube2d3,Fgl2,Tceb2,Slfn1,Ifi205,Tmed10,Ifngr2,Gabarap,Ogfr,Irf2,Shfm1,Usp18,D14Ertd668e,Zbp1,Zc3hav1,Ube2q1,Erp29,Psma2,Cox6b1,Inpp5d,Gas5,Atp6v0e,Khdrbs1,Eif3e,Gm12630,Sp3,Sdf4,Bnip2,Hk3,2810407C02Rik,Taok3,Oas1a,Slc6a6,Igtp,Ppp2ca,F11r,Prrc2c,Atp6v1a,Mrpl52,Rtn3,2010106G01Rik,Brd4,Samd9l,Fcgr1,Eif3c,Snx2	B14:IFN_signaling,L7:Ifng_Stat1_Gbp_Antigen_presentation,L5:Type_I_IFN_Ifit_Oas	Immune response_IFN-alpha/beta signaling via JAK/STAT, Putative pathways of MHC class I-dependent postsynaptic long-term depression in major depressive disorder, Attenuation of IFN type I signaling in melanoma cells, Immune response_Antiviral actions of Interferons, Immune response_Antigen presentation by MHC class I, classical pathway,Immune response_Antigen presentation by MHC class I, classica…
GSE107947	Influenza A PR8	72h	TRUE	2	CS22	1|0	0	2	M17	Characterizing CS22	Nr4a1,Klf2,Tsc22d3	Rtp4,Tpm3,Gm7331,Sp110,Sirpb1c,Fxyd5,Gm7363,Tln1,Rpl37,Rpl35a,Lilrb3,Fos,Psmb10,Rpl9-ps6,Ifi30,Gm12715,Tmbim6,Actr3,Csf1r,Pnp,Zbp1,Gm13436,H3f3b,Sdcbp,Hsp90ab1,Prdx5,Tpt1,Ly86,Chmp4b,Napsa,Gm2000,Itgal,Gm6202,Gngt2,Gm11741,Ear2	B18:Myeloid_cells_Granulocytes,B2:Ribosome_functions,L7:Ifng_Stat1_Gbp_Antigen_presentation	Immune response_Antigen presentation by MHC class I: cross-presentation, Development_Transcription regulation of granulocyte development, TNF-alpha and IL-1 beta induce hyperglycemia in obesity and type 2 diabetes in adipocytes, Neutrophil chemotaxis in asthma, Cell adhesion_Integrin inside-out signaling in neutrophils,Neurophysiological process_GABA-A receptor life cycle, CFTR folding and matura…
					CS23		1		M18	Characterizing CS23	Parp12,Irf7,Sp140	Sepx1,Rpl9-ps6,Chi3l3,Gm5559,Tmsb10,Gnai2,Fxyd5,Rps3,Gm11942,Gm5244,Akr1a4,Gm15710,Rplp2,Gm11263,Clic1,Gm12630,Taldo1,Prelid1,Tor3a,Psmb4,Cndp2,Rpl23,Lgals9,Chmp2a,Prkcd,Rnf149,Sfpi1,Ldha,C3ar1,Fcgr1,Mtpn,Tuba1b,Fcgr4,Ptprc,Rpl35a,Fcgr2b,Ly86,Laptm4a,AW112010,Ptma	B18:Myeloid_cells_Granulocytes	Immune response_Antigen presentation by MHC class I: cross-presentation, Development_Transcription regulation of granulocyte development, TNF-alpha and IL-1 beta induce hyperglycemia in obesity and type 2 diabetes in adipocytes, Neutrophil chemotaxis in asthma, Cell adhesion_Integrin inside-out signaling in neutrophils
GSE149443	LCMV	24h	FALSE	1	CS24	NA	NA	NA	NA	NA	NA	NA	NA	NA
GSE149443	LCMV	72h	TRUE	18	NA	1|0	0	34	M19	Intermediate [CS27,CS28,CS31,CS32,CS33,CS34,CS35,CS36,CS37,CS38,CS39,CS40,CS41,CS42]	Plek,Aebp2,Relb	Tax1bp1,Casp1,Dhx58,Tomm70a,Slamf7,Fgl2,Ubl3,Gm12250,Casp8,Mx1,Cd300lf,Psmc2,Nampt,Mxd1,Igtp,Pttg1,Parp14,Tram1,Mir7676-2,Hnrnpu,Oas1g,Xrn2,Dync1i2,Psma4,Psma2,Il18bp,Lgmn,Rab8b,Atp6v1f,Ptms,Ifngr2,Ndufa7,Fam49a,Sgpl1,Ap2s1,Bri3,Psmc6,Marcks,Treml4,Rragc,Clec5a,Nfkb1,Cfp,Coro2a,Psmb3,Xdh,Evi2a,Itgam,1600014C10Rik,Eif2ak2,Actg1,Slfn4,Surf4,Atp6v1e1,Atp1b3,Tmed10,Plekhf2,Lims1,Gm6204,Tbc1d13,Atp6v0…	L5:Type_I_IFN_Ifit_Oas,L14:Myeloid_cells_and_signaling,L4:Protein_translation_Ubiquitination,B18:Myeloid_cells_Granulocytes	Immune response_IFN-alpha/beta signaling via JAK/STAT, Immune response_IFN-alpha/beta signaling via MAPKs, Immune response_Antiviral actions of Interferons, SLE genetic marker-specific pathways in antigen-presenting cells (APC), Immune response_Innate immune response to RNA viral infection,TGF-beta signaling via kinase cascades in breast cancer, Cytoskeleton remodeling_Regulation of actin cytoske…
					NA		1		M20	Intermediate [CS25,CS26,CS29,CS30]	Ddit3,Mxd1,Zeb2,Atf4	Gm15931,Pik3cd,Phf11a,Anxa5,Atp6v0e,Ifngr2,Dek,Mthfr,Tmem59,AC151730.1,March5,Ncf4,Sppl2a,Gbp3,Rpl28-ps3,Nmt1,Chmp4b,Lrp10,Mvp,Lamp2,Oas1a,Coa5,Ndufa11,BC005537,Gm12250,Atp6v1e1,Ube2l6,Itgal,Spn,Ear2,Ifitm6,Myo1g,Ceacam1,Clec4a1,Rnase6,Bin2,Lair1,Ccl6,Ndufa6,Cyfip2,Sirpb1c,Treml4,Cd300ld,Was,Nfkb2,Cd40,Pdk3,Sdf4,P4hb,Gnb1,Nsa2,Fam111a,Slc29a3,Rpl14-ps1,Rpl18-ps1,Il10ra,Samd9l,Rps16-ps2,Map1lc3b,S…	L5:Type_I_IFN_Ifit_Oas,B18:Myeloid_cells_Granulocytes	Immune response_IFN-alpha/beta signaling via JAK/STAT, Immune response_IFN-alpha/beta signaling via MAPKs, Immune response_Antiviral actions of Interferons, SLE genetic marker-specific pathways in antigen-presenting cells (APC), Immune response_Innate immune response to RNA viral infection,Immune response_Antigen presentation by MHC class I: cross-presentation, Development_Transcription regulatio…
					NA	0_1|0	0_0		M21	Intermediate [CS28,CS31,CS32,CS36,CS37,CS38,CS39,CS40,CS41,CS42]	Nr1h3,Ddit3,Plek	Cd53,Herc6,Xaf1,Ppp1ca,Msn,Coro2a,Rpl37,Fgl2,Psmd8,Lgals9,Gnb1,Cd164,Gm5805,Rpsa,Sell,Flna,Vdac2,Myo1f,Ptpn18,Ncf2,Fgr,Rpl31-ps8,Serp1,Ube2d3,Pirb,Slfn1,Gm15931,Anxa5,Mthfr,Pik3cd,Atp6v0e,Sppl2a,Ifngr2,Dek,Cwc15,Xrn2,Mxd1,Ppp2r5a,Gm12250,Chmp4b,Gm15459,Ncf4,Dync1i2,Mvp,Wfdc17,Aldoa,Oas1a,Gm21658,Tagln2,Arpc3,Slc6a6,Lamp2,H2-DMa,Rps23-ps2,Psmb6,Lrp10,Gbp7,Gdi2,Gm21198,Slfn4,Ddx58,Psma5,Casp8,Scamp…	L5:Type_I_IFN_Ifit_Oas,B18:Myeloid_cells_Granulocytes,L3:Leukocytes_Myeloid_Signaling_Il10,B13:Stress_response_Protein_folding_Ubiquitination	Immune response_IFN-alpha/beta signaling via JAK/STAT, Immune response_IFN-alpha/beta signaling via MAPKs, Immune response_Antiviral actions of Interferons, SLE genetic marker-specific pathways in antigen-presenting cells (APC), Immune response_Innate immune response to RNA viral infection,Immune response_Antigen presentation by MHC class I: cross-presentation, Development_Transcription regulatio…
					NA		0_1		M22	Intermediate [CS27,CS33,CS34,CS35]	Dnajc2,Stat2,Stat3	Coa5,Arf1,Apbb1ip,Gm12250,Ifi208,Ap2s1,Hnrnpu,Parp12,Fam105a,Tln1,Hpse,Taldo1,Plekho2,Nmt1,Pkn1,Gm15931,Atp6v1a,Dtx3l,Aldoa,Flna,Tmed5,Atf4,Pdia6,2810474O19Rik,Gm4951,Apobec1,Nupr1,Siglec1,Atp6v0c,Acp2,Edf1,Phf11a,Il18bp,Ptafr,Cd274,Tpt1,Nfkbia,Cstb,Usp18,Sirpa,Nr1h3,Cdkn1a,Litaf,Ppp1r9b,Cwc15,Csnk2b,Eif2s2,Sdf4,Dbnl,Uba1,Eif4a1,Tmem160,Il10rb,Hat1,Phb2,Rpl6,Cmip,Tep1,P4hb,Uqcrq,Tnfaip8l2,Cfp	L5:Type_I_IFN_Ifit_Oas,B11:IFN_signaling_Il10,B18:Myeloid_cells_Granulocytes,L7:Ifng_Stat1_Gbp_Antigen_presentation,L15:Myeloid_cells_Other_signaling,L4:Protein_translation_Ubiquitination	Immune response_IFN-alpha/beta signaling via JAK/STAT, Immune response_IFN-alpha/beta signaling via MAPKs, Immune response_Antiviral actions of Interferons, SLE genetic marker-specific pathways in antigen-presenting cells (APC), Immune response_Innate immune response to RNA viral infection,Immune response_Antigen presentation by MHC class I, classical pathway, Development_Slit-Robo signaling, Cyt…
					NA	1_1|0	1_0		M23	Intermediate [CS26,CS29,CS30]	Irf2,Arid4a,Ncoa1	Naip2,Atp6v1e1,Rpl10a,Larp4b,Slc15a4,Pip4k2a,Gm27935,Gm5963,Psma1,Gm10080,Rasa3,Iqgap1,Kif5b,Gm15931,Stk10,Stat2,Ppt1,Gm12254,Anxa5,S100a13,Bex6,Cnp,Ppp1r18,Psmc3,Arap1,Minos1,Ifi47,Ccl9,Tnfaip8l2,Vdac2,Ikzf1,Mfsd1,Aprt,Mpc2,Calm3,Mdh1,Ccnd2,Rnf114,Was,Smim14,Suclg1,Tmc6,Lamtor5,Degs1,Eif3g	B12:Oxidative_phosphorylation	Ubiquinone metabolism, DeltaF508-CFTR traffic / ER-to-Golgi in CF, wtCFTR traffic / ER-to-Golgi (normal), Possible regulation of HSF-1/ chaperone pathway in Huntington's disease, Epithelial cell apoptosis in COPD
					CS25		1_1		M24	Characterizing CS25	Ssrp1,Klf13,Tcf25	Gpx4,BC017643,Cap1,Rgl1,Uba2,Sdhaf2,Gm10136,Atp5j,Agtrap,Usp25,Necap2,Il10ra,Aars,Rap2a,Txn2,H2-Q5,Hexb,Akr1a1,Cox8a,Dok3,Il4ra,Csk,Clic1,Gdi2,Sdhb,Csnk2b,Ncf1,Irf9,Oas1a,Gm21982,Il16,Pitpna,Tma7,Cnih4,Psma1,Cdc40,Brd2,Ctsd,Unc93b1,Chchd2,Myd88,Ctsa,Psmb6,Tfeb,Papola,2810474O19Rik,Ogfr,Pdia6,Zbtb7b,Sqstm1,Stk38	B2:Ribosome_functions,L14:Myeloid_cells_and_signaling	Neurophysiological process_GABA-A receptor life cycle, CFTR folding and maturation (normal and CF), Signal transduction_ERK1/2 signaling pathway, Regulation of degradation of deltaF508-CFTR in CF, Development_Differentiation of white adipocytes,TGF-beta signaling via kinase cascades in breast cancer, Cytoskeleton remodeling_Regulation of actin cytoskeleton nucleation and polymerization by Rho GTP…
					NA	0_0_1|0	0_0_0		M25	Intermediate [CS28,CS36,CS37,CS38CS41,CS42]	Spi1,Irf9,Nr1h3	Ube2r2,Tmem131,Gm10443,Edf1,Mkrn1,Rgs10,Zeb2,Sys1,Cct7,Mir6953,Txndc17,Rpl10-ps3,Mrps24,Csf2rb2,Pdcd10,Rnase6,Atf4,Evi2a,Ehd4,Eloc,Med8,G6pdx,Stom,Erp29,Wfdc17,Il4ra,Nmi,Eif3d,Tax1bp1,Mrpl30,Atp6v1a,Rps6-ps4,Stxbp3,Son,Ttc7,Gm10250,Reep3,F10,Flna,Lacc1,G3bp2,Ogfrl1,Atp5h,Katna1,Ndufa4,Msr1,Coa5,Dad1,Sirpb1b,Ndufs4,Tmem184b,Selenop,Cox7b	B3:Mitochondria_Oxidative_phosphorylation,L4:Protein_translation_Ubiquitination	Ubiquinone metabolism,Transport_RAN regulation pathway, Translation_Regulation of translation initiation, Translation_Role of Retinoic acid signaling in the initiation of translation, Development_Regulation of telomere length and cellular immortalization, NALP3 inflammasome activation in age-related macular degeneration (AMD)
					NA		0_0_1		M26	Intermediate [CS31,CS32]	Stat2,Cdc5l,Mxd1	Cd44,Smpdl3a,Ccl9,Pycard,I830127L07Rik,Flna,Anxa6,Rpl24,Cct8,Taldo1,S100a10,Calr,Prkx,Arcn1,Tgoln1,Spcs2,Erp29,Maf,Itgb7,Fermt3,Slc6a6,Diaph1,Gm29047,Ogfr,Tomm7,Prelid1,Rpl21-ps8,Mapre1,Myd88,Coa5,Ptk2b,Serp1,Ccnd1,Crip1,Casp8,Fam49b,Clic1,Casp1,Gm8430,Itga4,Dhx58,Rps10-ps1,Tln1,Wbp2,Crlf3,H2-T10,Zc3hav1,Rtn4,Ftl1-ps1,Mknk1,Wdr1,Gm4951,Ms4a7,Wdfy1,Fam105a,Cggbp1,Psmc2,Clec4n,Cd48,Tuba1b,Tnfrsf1a,…	L7:Ifng_Stat1_Gbp_Antigen_presentation,L3:Leukocytes_Myeloid_Signaling_Il10,B13:Stress_response_Protein_folding_Ubiquitination	Immune response_Antigen presentation by MHC class I, classical pathway, Immune response_IFN-alpha/beta signaling via JAK/STAT, Attenuation of IFN type I signaling in melanoma cells, Putative pathways of MHC class I-dependent postsynaptic long-term depression in major depressive disorder, HSP70 and HSP40-dependent folding in Huntington's disease, ,Cell adhesion_Integrin inside-out signaling in neu…
					NA	1_0_1|0	1_0_0		M27	Intermediate [CS29,CS30]	Khsrp,Mef2d,Xbp1	Scand1,Sp140,Atp5j,Flii,Ms4a6b,D17Wsu92e,Calm3,Rpsa-ps10,Gm45660,Jpt1,Cd300a,Rab7,Rps12-ps4,Trim30a,Rpsa,Eif3c,Map2k2,Trim25,Rab11a,Actr1a,Lgals9,Ndufa2,Ncf4,Hmox2,Clec4a2,Gm6794,Pet100,Rbx1,Ndufb8,Plagl2,Gns,Myd88,Esd,Gm9800,Gm14586,Usp25,Ogfr,Cers6,Pycard,Nt5c3,Lair1,Map2k1,Anp32a,Uqcr10,Ubxn4,Jak1	B18:Myeloid_cells_Granulocytes,L5:Type_I_IFN_Ifit_Oas	Immune response_Antigen presentation by MHC class I: cross-presentation, Development_Transcription regulation of granulocyte development, TNF-alpha and IL-1 beta induce hyperglycemia in obesity and type 2 diabetes in adipocytes, Neutrophil chemotaxis in asthma, Cell adhesion_Integrin inside-out signaling in neutrophils,Immune response_IFN-alpha/beta signaling via JAK/STAT, Immune response_IFN-alp…
					CS26		1_0_1		M28	Characterizing CS26	Jarid2,Mef2c,Arid1a	Ninj1,Birc3,Ppp1r12a,Sumf1,Atp6v0c,Ppt2,Hpse,Atp6v0d1,Pttg1,Nipbl,Sptlc2,Hnrnpu,Ccni,Eif4g3,Tpi1,Zfp710,Lrrc25,Gm21188,Glrx3,Rnpep,Plekha2,AL589661.1,Ndufa11,Skp1a,Slc35c2,Pak2,Derl1,Pomp,Oaz1-ps,Tpp1,Akt1,Mpp1,Gm13493,H2-Eb1,Fcgr2b,Eif3e	B33:Hormone_receptor_signaling,B6:Myeloid_cells_Lipid_metabolism	Transcription_N-CoR/ SMRT complex-mediated epigenetic gene silencing, Cytoskeleton remodeling_Regulation of actin cytoskeleton organization by the kinase effectors of Rho GTPases,Development_Negative regulation of STK3/4 (Hippo) pathway and positive regulation of YAP/TAZ function,Development_Osteopontin signaling in osteoclasts, Transcription_Sin3 and NuRD in transcription regulation,Influence of…
					NA	0_1_1|0	0_1_0		M29	Intermediate [CS33,CS34,CS35,CS39,CS40]	Carhsp1,Stat2,Sp100	Unc93b1,H2-Eb1,Gm12630,Sp140,Tln1,Ldha,Gdi2,Ostf1,Rrbp1,Ywhag,Ubl5,Iigp1,Snx5,Gngt2,Ddx5,Clec4a1,Gm27390,Sdcbp,Acp2,Plek,Apobec1,Edf1,Apobec3,Fam49a,Ptp4a2,AC151730.1,Nupr1,Gm9843,Hnrnpa2b1,Phf11a,Ttll3,Lcp2,M6pr,Nfkbia,Rab14,Drap1,Hpse,Tcirg1,Txndc17,Adap1,Ifngr1,Psmb3,Csnk1a1,Gm8337,Sumo3,Atp5j,Gm4149,Ppp2r5c,Scarb2,Ndufa4,Pcbp1,Sf3b2	L5:Type_I_IFN_Ifit_Oas	Immune response_IFN-alpha/beta signaling via JAK/STAT, Immune response_IFN-alpha/beta signaling via MAPKs, Immune response_Antiviral actions of Interferons, SLE genetic marker-specific pathways in antigen-presenting cells (APC), Immune response_Innate immune response to RNA viral infection
					CS27		0_1_1		M30	Characterizing CS27	Atf4,Ddit3,Runx3	Rpl31-ps8,Ptpn18,Mlkl,Igtp,M6pr,Rps27l,Oas1a,Ncf4,Ftl1-ps1,Mvp,Gm11836,Daxx,Adam17,Glmp,Ndufb5,Ifit3b,Irf9,Rps3,Tpp1,Slfn8,Nmt1,Traf1,Atp6v1a,Gm12250,Slirp,Coa5,Nampt,Atp5g3,2810474O19Rik,Gzma,Sumo1,Tifab,Ssb,Plekho2,Fcgr2b,Arf1,Gm16286,Ppib,H2-Q4,Cflar,Irf2bp2,Ik,Diaph1,Pdk3,Snrpb,Cox5b,Mknk2,Acp2,Fermt3,Cnot6,Mbnl1,Fam105a,Cdc42se1,Anxa4,Gsdmd,Papola	L5:Type_I_IFN_Ifit_Oas,B11:IFN_signaling_Il10,L7:Ifng_Stat1_Gbp_Antigen_presentation,B14:IFN_signaling,B13:Stress_response_Protein_folding_Ubiquitination	Immune response_IFN-alpha/beta signaling via JAK/STAT, Immune response_IFN-alpha/beta signaling via MAPKs, Immune response_Antiviral actions of Interferons, SLE genetic marker-specific pathways in antigen-presenting cells (APC), Immune response_Innate immune response to RNA viral infection,Immune response_Antigen presentation by MHC class I, classical pathway, Development_Slit-Robo signaling, Cyt…
					NA	0_0_0_1|0	0_0_0_0		M31	Intermediate [CS36,CS37,CS38,CS41,CS42]	Mxd1,Stat2,Csrnp1	Nsf,Sap30,Trim30c,Rnaset2a,Clcn7,Calm3,Parp10,Nub1,Eif1-ps1,Dync1i2,Psma1,Selenow,Apbb1ip,Cap1,Ndufc2,Cope,Ddit3,Tor1aip2,Tgfb1,Cd72,Tbc1d20,Cops9,Banf1,Drg1,Rad21,Slc6a6,Gorasp2,Selenok,Calr,Cept1,Rnh1,Zfand5,Eif1a,Rnasek,Gm15931,Rer1,Rin2,Ist1,Gm7434,Srsf3,Gm10059,Txn-ps1,Rpl18a,Anxa7,Cfp,Sf3b2,Smdt1,Cwc15,Zfp91,Hnrnpu,Sqstm1,Gm11942,Plod3,Naca,Irf9,Hspa4,Pmaip1,Arf6,Bag1,Etf1,Cox7b,Spcs2,Adipo…	B13:Stress_response_Protein_folding_Ubiquitination,L5:Type_I_IFN_Ifit_Oas	Putative pathways of activation of monoclonal protein secretion in multiple myeloma, HSP70 and HSP40-dependent folding in Huntington's disease, CFTR folding and maturation (normal and CF), Transcription_Negative regulation of HIF1A function, Possible regulation of HSF-1/ chaperone pathway in Huntington's disease,Immune response_IFN-alpha/beta signaling via JAK/STAT, Immune response_IFN-alpha/beta…
					CS28		0_0_0_1		M32	Characterizing CS28	Parp12,Irf2,Zbtb7a	Rpl10a,Sumo1,Psmd1,Cd300lf,Tcf25,Mapre1,Gba,Ube2f,Rpl21,Peli1,Psmc2,Gm12543,Cd86,Adam17,Mrpl30,Rab1a,Itgb1,Diaph1,Rnase6,Ccnd1,Gm7434,Slc6a6,Eif2ak2,Minos1,Gm21982,Ndufb3,Prdx2,Slc28a2,Ubl5,Gm45660,Irf8,Bag1,Slc44a2,Slc25a3,Rbm7,Rpl30,Arap1,Sirpb1b,Sumo3,Nub1,Hnrnpdl,Metrnl,Babam1,Nsd3,Nfe2l2,Tank,Cdk6,Dram2,App,Ttc7,Il10ra,Srrm1,Stx7,Lman2	L2:Inflammation_Metabolism,L7:Ifng_Stat1_Gbp_Antigen_presentation,B7:Myeloid_cells_Granulocytes	Influence of multiple myeloma cells on bone marrow stromal cells, Macrophage and dendritic cell phenotype shift in cancer, Th2 cytokine- and TNF-alpha-induced inflammatory response in asthmatic airway fibroblasts, Immune response_TLR2 and TLR4 signaling pathways, Apoptosis and survival_APRIL and BAFF signaling,Immune response_Antigen presentation by MHC class I, classical pathway, Immune response…
					CS29	1_0_0_1|0	1_0_0_0		M33	Characterizing CS29	Pbx2,Ncor1,Spic,Runx1	Rbbp4,Eif5,Hip1,Nfatc3,Fam120a,Gpi1,Rbm22,Tpi1,Rsu1,Ube2r2,Cct5,Gng5,Syf2,Ndufa11,Oaz1-ps,Il6ra,Smap2,Rpl18a-ps1,Slc35b1,Gm11518,Ifi205,Rab7,Lgals9,Cdc42ep2,Ninj1,Gm4613,Gsto1,Uqcc2,Plod3,Ifngr2,Mrpl54,Cyth4,Gm5963,Tagln2,Casp3,Parp10,Plbd2,Klhl5,Ppm1a	B18:Myeloid_cells_Granulocytes	Immune response_Antigen presentation by MHC class I: cross-presentation, Development_Transcription regulation of granulocyte development, TNF-alpha and IL-1 beta induce hyperglycemia in obesity and type 2 diabetes in adipocytes, Neutrophil chemotaxis in asthma, Cell adhesion_Integrin inside-out signaling in neutrophils
					CS30		1_0_0_1		M34	Characterizing CS30	Etv6,Usf2,Klf4	Rnf149,Serpina3g,Scamp2,Zfp217,Wnk1,Rnf130,Atp5g3,Sdf4,Son,Hnrnpab,Emilin2,Mir6916,Tbc1d13,H13,Gm6155,Mlkl,Maf,Ppp3ca,Dnajc2,Gm7434,AC126687.1,Nckap1l,Irf9,Dek,AC151846.1,H2-Ab1,Plin2,Rnasek,Erp29,Anxa1	L14:Myeloid_cells_and_signaling,B6:Myeloid_cells_Lipid_metabolism	TGF-beta signaling via kinase cascades in breast cancer, Cytoskeleton remodeling_Regulation of actin cytoskeleton nucleation and polymerization by Rho GTPases,Development_Transcription regulation of granulocyte development, Development_G-CSF signaling, Immune response_IL-5 signaling via JAK/STAT,Influence of low doses of Arsenite on glucose uptake in adipocytes, Transcription_CoREST complex-media…
					NA	0_1_0_1|0	0_1_0_0		M35	Intermediate [CS33,CS34]	Zfp207,Bach1,Irf1	Susd6,Ccl4,Mxd1,Gsdmd,Ptk2b,Kif5b,Gm4951,Gm12250,Cd300lf,Rbms1,Fndc3a,Rnf19b,Rab10,Pml,Asah1,Klrk1,Trir,Trim30b,Cops9,Dync1h1,Atf4,Actg1,AC151730.1,Mir467f,March1,Rab43,Trafd1,Selenow,Plcg2,Samsn1,Hnrnpdl,Eif3k,Usp12,Herc6,Pla2g7,Pnrc2,Baz1b,Nr1h3,Gna13,Hpse,Pmaip1,Cfdp1,Ncl,Nsa2,Ptafr,Eif6,Tma7,Cd44,Atp6v1b2,Srrm1,Hnrnpu,Tnfrsf1a,Gm4617	B18:Myeloid_cells_Granulocytes,L14:Myeloid_cells_and_signaling,L2:Inflammation_Metabolism,B11:IFN_signaling_Il10,L5:Type_I_IFN_Ifit_Oas	Immune response_Antigen presentation by MHC class I: cross-presentation, Development_Transcription regulation of granulocyte development, TNF-alpha and IL-1 beta induce hyperglycemia in obesity and type 2 diabetes in adipocytes, Neutrophil chemotaxis in asthma, Cell adhesion_Integrin inside-out signaling in neutrophils,TGF-beta signaling via kinase cascades in breast cancer, Cytoskeleton remodeli…
					NA		0_1_0_1		M36	Intermediate [CS35,CS39,CS40]	Spi1,Elk3,Stat2	Cox5a,Ptbp3,Synj1,Arl6ip1,Mdh2,Wbp2,Cox7a2l,Lair1,Pdia6,Nub1,Rbms1,Aes,Tram1,Clptm1,Slc44a2,Ptma,Rps3a2,Nab1,Kdm7a,Mkrn1,Znfx1,Pirb,Rap1b,Ifi209,Zbp1,Spi1,Isg15,Gm10076,Capzb,Ifi203,Rps28,Srgn,Psma4,Malat1,Cfb,Zyx,Pnp,Aif1,Eloc,Grb2,Rab1a,Ppp2r5a,Atp5j,Ass1,Arl5c,Tnfaip8l2,Esd,Gm4149,Sppl2a,Oas1a,Tbc1d13,Snf8,Ndufa1,Xdh,Clec5a,Vdac2,Chil3,Cdk2ap2	L2:Inflammation_Metabolism,L7:Ifng_Stat1_Gbp_Antigen_presentation	Influence of multiple myeloma cells on bone marrow stromal cells, Macrophage and dendritic cell phenotype shift in cancer, Th2 cytokine- and TNF-alpha-induced inflammatory response in asthmatic airway fibroblasts, Immune response_TLR2 and TLR4 signaling pathways, Apoptosis and survival_APRIL and BAFF signaling,Immune response_Antigen presentation by MHC class I, classical pathway, Immune response…
					CS31	0_0_1_1|0	0_0_1_0		M37	Characterizing CS31	Elf1,Aff1,Spi1	Rplp1,Ifi204,Irf7,Rpl32,Tmsb10,Gpx1,Gm10076,Samhd1,Cybb,Tapbp,Rps14,Tpt1-ps3,Slfn5,Ifit3,Snord14d,Itgam,Fcgr3,Ndufb9,Rpl36al,Arpc3,Mir6953,Fam96a,Arcn1,Ppp2ca,Tnfrsf1a,Myo1f,Marcks,Gbp2,Bcl2a1b,Cox7a2,Atpif1,Cldnd1,Adprh,Hip1,Nars,Nr3c1,Sra1,Hsh2d,Cap1,Csde1,Phf20l1,Becn1,Mif4gd	L7:Ifng_Stat1_Gbp_Antigen_presentation,B14:IFN_signaling,B18:Myeloid_cells_Granulocytes	Immune response_Antigen presentation by MHC class I, classical pathway, Immune response_IFN-alpha/beta signaling via JAK/STAT, Attenuation of IFN type I signaling in melanoma cells, Putative pathways of MHC class I-dependent postsynaptic long-term depression in major depressive disorder, HSP70 and HSP40-dependent folding in Huntington's disease, ,Immune response_IFN-alpha/beta signaling via JAK/S…
					CS32		0_0_1_1		M38	Characterizing CS32	Rara,Elf4,Nr4a1	Gm13493,Krtcap2,Gm6472,Dock2,Cfp,Arcn1,Rpl3-ps1,Rps3a2,Dctn3,Stom,Snx10,Nsa2,Gm22801,Spop,Itgam,Rnu73b,Surf4,Sssca1,Stk24,Actn4,Gpi1,Gm13226,Sec22b,Ilkap,Mtch2,Lamtor4,Arhgap17,Ago2,Zeb2,Fmnl1,Gm10288,Gas5,Manf,Ckb,Rpl18a-ps1,Gna13,Mvp,Rnf6,Inpp5b,Mdm2,Ttc1,Vav1,Mrpl17,Gmppb,Coro7,Serpina3g,Csf2rb,Il1rn	L14:Myeloid_cells_and_signaling	TGF-beta signaling via kinase cascades in breast cancer, Cytoskeleton remodeling_Regulation of actin cytoskeleton nucleation and polymerization by Rho GTPases,Development_Transcription regulation of granulocyte development, Development_G-CSF signaling, Immune response_IL-5 signaling via JAK/STAT
					NA	0_0_0_0_1|0	0_0_0_0_0		M39	Intermediate [CS36,CS41,CS42]	Pou2f2,Tcf4,Cebpb	Tnfaip2,Dnm2,Myl12b,Cox17,Ccl2,Gda,Grb2,Cers6,Lgmn,Gm21987,Jpt1,Evi2b,Rps16,Klrk1,Dtx3l,Sp100,Msrb1,Ifi203,Hnrnpk,Arhgap30,Trex1,Rnf149,Ctsd,Mx1,Fcgr1,Capzb,Ube2l6,Iqgap1,Ywhae,Sdc3,Psmb6,Ass1,Hspa5,Rtn3,Gm8451,Stx11,Srd5a3,Rnf130,Kmt2e,Smap2,Zc3hav1,Csde1,Ost4,Eif1-ps1,Atp5j,Rab8b,Socs3,Atp6v1e1,Herc6	L3:Leukocytes_Myeloid_Signaling_Il10,L5:Type_I_IFN_Ifit_Oas	Cell adhesion_Integrin inside-out signaling in neutrophils, Down-regulation of mast cell functions through ITIM-containing inhibitory receptors in asthma, Immune response _CCR3 signaling in eosinophils, Immune response_Antigen presentation by MHC class I: cross-presentation, SLE genetic marker-specific pathways in B cells,Immune response_IFN-alpha/beta signaling via JAK/STAT, Immune response_IFN-…
					NA		0_0_0_0_1		M40	Intermediate [CS37,CS38]	Sp110,Creb5,Klf6	Gnai3,Atp5o,Atp6v1c1,Stx11,Timm13,Srd5a3,Acap2,Anp32b,Gosr2,Cmc1,P4hb,Nfic,Wbp1l,Eif1b,Gm14048,Pdia3,Fam105a,Ost4,Qk,Pdxk,Cope,Ndufs4,Gm10059,Sf3b2,Rps3a2,Pmaip1,Rpl18a,Srsf3,Cox7b,Tor1aip2,Arf6,Smdt1,Gm11942,Txn-ps1,Igbp1,Ikbke,Anxa7,Tnfrsf1a,Irf9,Crebbp,Gm27935,Wasf2,Adgre4,Phb2,Slc44a2,Abi3,Csf2rb2,Slc38a2,Rgs14,Ncoa3,Sri,Was,Eif3e,AI837181,Rps11,Pbxip1,Bud31	B3:Mitochondria_Oxidative_phosphorylation,L4:Protein_translation_Ubiquitination	Ubiquinone metabolism,Transport_RAN regulation pathway, Translation_Regulation of translation initiation, Translation_Role of Retinoic acid signaling in the initiation of translation, Development_Regulation of telomere length and cellular immortalization, NALP3 inflammasome activation in age-related macular degeneration (AMD)
					CS33	0_1_0_0_1|0	0_1_0_0_0		M41	Characterizing CS33	Pbx2,Batf,Sp140	Klf6,Ptafr,Rnase6,Mpp1,Trir,Dnajc21,Psmb3,Ifi44,Rnf115,Minos1,Carhsp1,AC153368.1,Sp100,Ms4a1,Vps25,Hnrnpab,Sec23b,Crlf2,Eif4e,Stat2,Clec12a,Tpm4,Gm1966,Ppig,Chd4,Bbip1,Hint1,Rgs19,H2-Ab1,Eloc,Srpr,Ehbp1l1,Ccl2,Ndufv3,Lgals1,Atp6ap2,Rsu1,Scimp,H2afy,Ogfrl1	L3:Leukocytes_Myeloid_Signaling_Il10,L4:Protein_translation_Ubiquitination	Cell adhesion_Integrin inside-out signaling in neutrophils, Down-regulation of mast cell functions through ITIM-containing inhibitory receptors in asthma, Immune response _CCR3 signaling in eosinophils, Immune response_Antigen presentation by MHC class I: cross-presentation, SLE genetic marker-specific pathways in B cells,Transport_RAN regulation pathway, Translation_Regulation of translation ini…
					CS34		0_1_0_0_1		M42	Characterizing CS34	Irf8,Nr1h3,Plek	Rps18,Rps28,Isg20,Rpl34,Eif3c,Rps24-ps3,Gm11942,Gm14586,Rpl30,H2afy,Gm9843,Gm10076,Gm8730,Elob,Gm15931,Rps27l,Stx7,Hint1,Lamp2,Mfsd1,Plbd1,Tmem173,Cdk2ap2,Gm13493,Ninj1,Bscl2,Ghitm,Lman2,Psmc6,Rpl24,Atp13a2,Etfa,Hmox2,Ndufs6,Selenof,Arf4,Cd164,Pkn1,Pnrc1,Zfp36,Tpt1,Rasa3,Trafd1,Ensa,Msr1	L16:Ribosomal_&_metabolic_process,L3:Leukocytes_Myeloid_Signaling_Il10,B1:Ribosome_biogenesis,L9:Ribosomal_functions_Other	Ubiquinone metabolism, Signal transduction_mTORC2 upstream signaling, Cell cycle_Regulation of G1/S transition (part 2), Stem cells_Role of TGF-beta 1 in fibrosis development after myocardial infarction, Cell cycle_Nucleocytoplasmic transport of CDK/Cyclins,Cell adhesion_Integrin inside-out signaling in neutrophils, Down-regulation of mast cell functions through ITIM-containing inhibitory recepto…
					CS35	0_1_0_1_1|0	0_1_0_1_0		M43	Characterizing CS35	Tcf25,Ddit3,Nr1h3	I830077J02Rik,Arl8a,Bcl2a1a,Scimp,Parp9,Nkiras2,Tbc1d8,Eif2s1,H2-Aa,Ubl3,Tsn,Etf1,Edem1,Ddx60,Psmd2,Ncl,Ccl4,Tmem168,Plcg2,Abca7,Nr1h3,Ssb,Gzma,Slirp,Nmt1,Sh3bp2,Kif5b,Xrn2,Psmb1,Oas1g,Tor1aip1,Hspa8,Atp5b,Rab14,Rap1a,Il2rg,Sdcbp,Edf1,Syngr2,Plek,Gm27390,Ptafr,Xaf1,Tpp1,Tmem50a	L5:Type_I_IFN_Ifit_Oas,L2:Inflammation_Metabolism,B11:IFN_signaling_Il10	Immune response_IFN-alpha/beta signaling via JAK/STAT, Immune response_IFN-alpha/beta signaling via MAPKs, Immune response_Antiviral actions of Interferons, SLE genetic marker-specific pathways in antigen-presenting cells (APC), Immune response_Innate immune response to RNA viral infection,Influence of multiple myeloma cells on bone marrow stromal cells, Macrophage and dendritic cell phenotype sh…
					NA		0_1_0_1_1		M44	Intermediate [CS39,CS40]	Arid5a,Irf8,Sp140	Ak2,Psmd7,Ripk1,Atp5k,Rp9,Dopey2,Gga1,Hexa,Rasgrp4,Usp7,Klf13,Wasf2,Gatad2a,Rps27-ps1,Sirt2,Itgam,Rrbp1,Dtx3l,Tor1aip1,Rps19-ps7,Capns1,Hcls1,Gm13436,Gm1966,Fam111a,Slc15a4,Gm5805,Ttll3,Chmp4b,Myl12b,Ywhaz,Rgs2,Slfn4,Axl,Itgb2,Rab5c,Ncoa1,Wsb1,Mien1,Zc3h15,Ubqln1,Copa,Tdrd7,Tpr,Atxn7l3b,Cct2,Tmem51,Kctd20,Ifngr2	L5:Type_I_IFN_Ifit_Oas,L3:Leukocytes_Myeloid_Signaling_Il10	Immune response_IFN-alpha/beta signaling via JAK/STAT, Immune response_IFN-alpha/beta signaling via MAPKs, Immune response_Antiviral actions of Interferons, SLE genetic marker-specific pathways in antigen-presenting cells (APC), Immune response_Innate immune response to RNA viral infection,Cell adhesion_Integrin inside-out signaling in neutrophils, Down-regulation of mast cell functions through I…
					NA	0_0_0_0_0_1|0	0_0_0_0_0_0		M45	Intermediate [CS41,CS42]	Xbp1,Bclaf1,Cdc5l	Usp4,Ppp1r12c,Myof,Rtn3,Tmem127,Twf2,Gm8524,Bin2,A530032D15Rik,Slc9a3r1,Gm8451,Gm27935,Zfp91,Fes,Adap2,Rab1a,Il10rb,Mrpl20,Txnl1,Nop53,Gm15148,Gm37486,Rasa3,Gm15459,Psmc1,Gm9892,Tmed7,Fam96a,Tmem167,Eef1g,Tlr1,Rgs19,Atf4,Plcl2,H2-Q5,Nckap1l,Fth-ps2,Ptms,Ddx54,Gm11478,App,Inpp5k,Ankfy1,Rab7b	B12:Oxidative_phosphorylation,L2:Inflammation_Metabolism,L3:Leukocytes_Myeloid_Signaling_Il10	Ubiquinone metabolism, DeltaF508-CFTR traffic / ER-to-Golgi in CF, wtCFTR traffic / ER-to-Golgi (normal), Possible regulation of HSF-1/ chaperone pathway in Huntington's disease, Epithelial cell apoptosis in COPD,Influence of multiple myeloma cells on bone marrow stromal cells, Macrophage and dendritic cell phenotype shift in cancer, Th2 cytokine- and TNF-alpha-induced inflammatory response in as…
					CS36		0_0_0_0_0_1		M46	Characterizing CS36	Sp110,Parp12,Ybx3	Rps13-ps2,Reep5,Arhgap9,Snrnp27,Cast,Mtch1,Ap2m1,Gm13493,Nfkb2,Txn2,Prr13,Ubap2l,Atxn7l1,Top1,Zfp710,Ptpra,Psmc5,Ubr4,Txnl1,Sh3kbp1,Rpn2,Creg1,Bcl3,Rab2a,Sf3b6,D8Ertd738e,Serpina3f,D1Ertd622e,Mknk1,St3gal1,Plekhf2,Hdc,Ikzf1,Nfatc1,Prkx,Dync1h1,Slfn9	B33:Hormone_receptor_signaling,L2:Inflammation_Metabolism	Transcription_N-CoR/ SMRT complex-mediated epigenetic gene silencing, Cytoskeleton remodeling_Regulation of actin cytoskeleton organization by the kinase effectors of Rho GTPases,Development_Negative regulation of STK3/4 (Hippo) pathway and positive regulation of YAP/TAZ function,Development_Osteopontin signaling in osteoclasts, Transcription_Sin3 and NuRD in transcription regulation,Influence of…
					CS37	0_0_0_0_1_1|0	0_0_0_0_1_0		M47	Characterizing CS37	Zmiz1,Batf2,Irf2	Acer3,Ankle2,Nfkbib,Pdcd10,Dusp3,Usp15,Wdr26,Sco1,Cul3,Arf5,Magohb,Pttg1,Cct2,Trir,Plin2,Gm38394,Srsf11,Gtf2a1,Apobr,Med13l,Tyk2,Dnajc15,Prpf38b,Ikbke,Gm12396,Rnf10,Gm13835,Tor1a,Mcub,Cd86,5730508B09Rik,Sbno2,Sqstm1,Rap2c,Fkbp8,Ube2b,Rps11-ps1,Snrpb2,Rab8a,Abcf1,Gm13226,Eif4g3,Psmd11,Alas1,Npm1,Pmaip1	B18:Myeloid_cells_Granulocytes	Immune response_Antigen presentation by MHC class I: cross-presentation, Development_Transcription regulation of granulocyte development, TNF-alpha and IL-1 beta induce hyperglycemia in obesity and type 2 diabetes in adipocytes, Neutrophil chemotaxis in asthma, Cell adhesion_Integrin inside-out signaling in neutrophils
					CS38		0_0_0_0_1_1		M48	Characterizing CS38	Zmiz2,Lrrfip2,Znfx1	Krcc1,Golph3,Zfand3,Zyx,Atp6v0e,Rab32,Ifitm2,Tmed5,Zbtb7a,Srsf3,Fgfr1op2,Slc39a1,Fau,Ubap2l,Mpp1,P4hb,Sash3,Cxcl11,1110008F13Rik,Eif3e,Wasf2,Fam49b,Gm10059,Csf2rb2,Cdk2ap2,Slc44a2,Adgre4,Tlr7,Rps24-ps3,Rasgef1b,Slc38a2,Txn-ps1,Rnf130,Gm15536,Ncoa3,Napsa,Rnaset2a,Elob,Tagln2,Cd68,Sec61b,Picalm,Pak2,Hpse,Tmem86a,Eif3f,Cflar,Rab1a,Rpl38,Tmem59,Hspa4,Pnrc1,Mir6916	B1:Ribosome_biogenesis,L3:Leukocytes_Myeloid_Signaling_Il10,B6:Myeloid_cells_Lipid_metabolism	Signal transduction_mTORC2 upstream signaling, Transcription_Negative regulation of HIF1A function, Ubiquinone metabolism,Proteolysis_Putative ubiquitin pathway, GTP-XTP metabolism,Cell adhesion_Integrin inside-out signaling in neutrophils, Down-regulation of mast cell functions through ITIM-containing inhibitory receptors in asthma, Immune response _CCR3 signaling in eosinophils, Immune response…
					CS39	0_1_0_1_1_1|0	0_1_0_1_1_0		M49	Characterizing CS39	Tfeb,Jun,Irf9	Ndufc1,Zfas1,Gm19739,Cndp2,Tomm7,Ywhag,Klra2,Calr,Mcmbp,Cab39,Fam107b,Atp2b1,Eif4a3,Dusp6,Add3,Gpx4,AC153368.1,Smarce1,Pdia6,Sdhc,Rpl22l1,Slc11a1,Uqcr11,Scpep1,Psmd3,Il6ra,Rpl10a,Ttc7,Baz2a,Selenof,Sf3b5,Cope,Eif5a,Ndst2,Atf7ip,Adap1,Rsu1,Marc2,Sept9,Ccdc88a,Mapkapk3,Fus,Gm8566,Isoc1,H2-Q4,Elmo1	B13:Stress_response_Protein_folding_Ubiquitination,L16:Ribosomal_&_metabolic_process	Putative pathways of activation of monoclonal protein secretion in multiple myeloma, HSP70 and HSP40-dependent folding in Huntington's disease, CFTR folding and maturation (normal and CF), Transcription_Negative regulation of HIF1A function, Possible regulation of HSF-1/ chaperone pathway in Huntington's disease,Ubiquinone metabolism, Signal transduction_mTORC2 upstream signaling, Cell cycle_Regu…
					CS40		0_1_0_1_1_1		M50	Characterizing CS40	Klf2,E2f4,Zfp217	Dpm2,Pgk1,Tmem168,Hipk1,Sf3b2,Ccr1,Vps37b,Canx,Irf9,Arhgef10l,Glyr1,Rnaset2b,Sypl,Pik3r6,Rpe,Chmp5,Ggct,Aftph,Ndufv3,Ptk2b,Prdx6,Tmem123,Ikbke,Tnfaip3,AC139579.1,Rad23b,Csf3r,Gm9457,Mkl1,Brms1,Magohb,Exoc5,Pdap1,Tmem55b,Lsm14a,Cnot1,Elavl1,Daglb,Plbd2,Spcs2,Btg2,Mrpl39,Treml4	L14:Myeloid_cells_and_signaling	TGF-beta signaling via kinase cascades in breast cancer, Cytoskeleton remodeling_Regulation of actin cytoskeleton nucleation and polymerization by Rho GTPases,Development_Transcription regulation of granulocyte development, Development_G-CSF signaling, Immune response_IL-5 signaling via JAK/STAT
					CS41	0_0_0_0_0_0_1|0	0_0_0_0_0_0_0		M51	Characterizing CS41	Gpbp1,Mier1,Tax1bp1	Anp32a,Gpx4,Rnf34,Cyld,Htra2,Gnptab,Gbp8,Aoah,Map2k2,Kdm5a,Manf,Gm15501,AC160123.2,Nfix,Srsf9,Cox7b,Actg1,Ninj1,App,Sod2,Srp19,Aldh2,Esd,Gm6204,Aprt,Snrpb,Chmp5,Rnf187,Psmd14,Rala,Csnk1a1,Slc11a1,Lgmn,Vapa,Tmed10,Zfand5,Nfe2l2,Pkib	L4:Protein_translation_Ubiquitination	Transport_RAN regulation pathway, Translation_Regulation of translation initiation, Translation_Role of Retinoic acid signaling in the initiation of translation, Development_Regulation of telomere length and cellular immortalization, NALP3 inflammasome activation in age-related macular degeneration (AMD)
					CS42		0_0_0_0_0_0_1		M52	Characterizing CS42	Nfkb2,Irf1,Znfx1,Junb	Snx2,Sdc3,Ptpn1,Anxa2,Fyb,Rpsa-ps10,Sppl2a,Tpd52,Phf11a,Pik3cd,Vasp,Irf1,Tpp1,Rpl28-ps3,Ifit3b,Taldo1,Dhx58,Tgtp1,Scp2,Cfp,Cept1,Plekhb2,Tuba1a,Rnase6,Tapbpl,Tnfaip2,Prpf38a,Cwc15,Nfkb1,Rab14,Peli1,Ctsh,Gm4951,Map2k1,Gnptab,Tesk1,Rgs2,Ccnd2,Bud31,Gpx4,Ndufa1,Ccnd3,Arf4,Cd69,Itch,Vcpip1,Psmg4,Gm10243,Nmral1,Ifnar2,Mcub,Dpm1,Gm11808,Il10ra,Dnm2,Mrps15,Mrpl36	L5:Type_I_IFN_Ifit_Oas,B14:IFN_signaling,L7:Ifng_Stat1_Gbp_Antigen_presentation	Immune response_IFN-alpha/beta signaling via JAK/STAT, Immune response_IFN-alpha/beta signaling via MAPKs, Immune response_Antiviral actions of Interferons, SLE genetic marker-specific pathways in antigen-presenting cells (APC), Immune response_Innate immune response to RNA viral infection, Putative pathways of MHC class I-dependent postsynaptic long-term depression in major depressive disorder, …
GSE149443	VSV	24h	FALSE	1	CS43	NA	NA	NA	NA	NA	NA	NA	NA	NA

## Sheet: NKcells
NK cells
Dataset	Infection	Time Point	FunPart Splitting	Cell States # (CS)	CS ID	Level	Branch	Module # (M)	M ID	Module type	TFs	Target Genes	Processes Enriched	Pathways Enriched
GSE125044	Candida albicans	1d	FALSE	1	CS1	NA	NA	NA	NA	NA	NA	NA	NA	NA
GSE125044	Candida albicans	2d	FALSE	1	CS2	NA	NA	NA	NA	NA	NA	NA	NA	NA
GSE125044	Candida albicans	5d	FALSE	1	CS3	NA	NA	NA	NA	NA	NA	NA	NA	NA
GSE125044	Mycobacterium smegmatis	1d	FALSE	1	CS4	NA	NA	NA	NA	NA	NA	NA	NA	NA
GSE125044	Mycobacterium smegmatis	2d	FALSE	1	CS5	NA	NA	NA	NA	NA	NA	NA	NA	NA
GSE125044	Mycobacterium smegmatis	4d	FALSE	1	CS6	NA	NA	NA	NA	NA	NA	NA	NA	NA
GSE125044	Mycobacterium smegmatis	7d	FALSE	1	CS7	NA	NA	NA	NA	NA	NA	NA	NA	NA
GSE125044	Nippostrongylus brasiliensis	1d	FALSE	1	CS8	NA	NA	NA	NA	NA	NA	NA	NA	NA
GSE125044	Nippostrongylus brasiliensis	2d	FALSE	1	CS9	NA	NA	NA	NA	NA	NA	NA	NA	NA
GSE125044	Nippostrongylus brasiliensis	4d	FALSE	1	CS10	NA	NA	NA	NA	NA	NA	NA	NA	NA
GSE125044	Nippostrongylus brasiliensis	7d	FALSE	1	CS11	NA	NA	NA	NA	NA	NA	NA	NA	NA
GSE107947	Influenza A PR8	48h	FALSE	1	CS12	NA	NA	NA	NA	NA	NA	NA	NA	NA
GSE107947	Influenza A PR8	72h	FALSE	1	CS13	NA	NA	NA	NA	NA	NA	NA	NA	NA
GSE149443	LCMV	24h	TRUE	2	CS14	1|0	0	2	M1	Characterizing CS14	Dnajc2,Son,Sp110	Dock8,Ppp1ca,Tab2,Gm6637,Arhgap30,Plekha2,Tnfrsf1b,Snord72,Rpl6,Calm2,Efhd2,Psmb1,Cox8a,Spcs2,Celf2,Snrpb,Rps25-ps1,Rps3a3,Hif1a,Serp1,Dek,Canx,Ube2r2,Ranbp1,Ywhae,Ssb,Snrpg,Tmed5,Srrm1,Tuba1b,Eef1g,Atp5d,Cdk2ap1,Hnrnph1,Ptbp3,Rbm8a,Gm10136,Txn1,Snrpf,Uqcrh,Gm9457,Uqcrb,Psmb9,Psma7,H2afy,AC158620.2,Irf2,Mrpl52,Cox5a	L4:Protein_translation_Ubiquitination,B13:Stress_response_Protein_folding_Ubiquitination	Transport_RAN regulation pathway, Translation_Regulation of translation initiation, Translation_Role of Retinoic acid signaling in the initiation of translation, Development_Regulation of telomere length and cellular immortalization, NALP3 inflammasome activation in age-related macular degeneration (AMD),Putative pathways of activation of monoclonal protein secretion in multiple myeloma, HSP70 an…
					CS15		1		M2	Characterizing CS15	Bhlhe40,Hif1a,Satb1	Mif,Itgal,Elob,Ndufc2,Rpl10a,Aldoa,Park7,Ghitm,Rpl18-ps1,Gm20430,Gm10136,Gm44389,Ndufs6,Tuba1b,Fgl2,Rps13-ps2,Psma2,Polr1d,Hnrnpd,Rbm39,Tap1,Rpl36a-ps1,Rpl12,Rps25-ps1,Hcls1,Nme1,Lrp10,Slc25a3,Gm12034,Psmb1,Snora75,Eif3i,Hint1,Eef1g,Psmb7,Caprin1,Cnp,Serp1,Anp32b,Hif1a,Satb1,P4hb,Cox7b,Cox8a,Apobec3,Tomm70a,Ptprcap,Manf	B12:Oxidative_phosphorylation,L9:Ribosomal_functions_Other,L4:Protein_translation_Ubiquitination	Ubiquinone metabolism, DeltaF508-CFTR traffic / ER-to-Golgi in CF, wtCFTR traffic / ER-to-Golgi (normal), Possible regulation of HSF-1/ chaperone pathway in Huntington's disease, Epithelial cell apoptosis in COPD,Protein folding and maturation_Bradykinin / Kallidin maturation, Blood coagulation_Blood coagulation, Cytoskeleton remodeling_Regulation of actin cytoskeleton organization by the kinase …
GSE149443	VSV	24h	FALSE	1	CS16	NA	NA	NA	NA	NA	NA	NA	NA	NA
GSE132394	MCMV	4d	FALSE	1	CS17	NA	NA	NA	NA	NA	NA	NA	NA	NA

## Sheet: Tcells
T cells
Dataset	Infection	Time Point	FunPart Splitting	Cell States # (CS)	CS ID	Level	Branch	Module # (M)	M ID	Module type	TFs	Target Genes	Processes Enriched	Pathways Enriched
GSE125044	Candida albicans	1d	FALSE	1	CS1	NA	NA	NA	NA	NA	NA	NA	NA	NA
GSE125044	Candida albicans	2d	FALSE	1	CS2	NA	NA	NA	NA	NA	NA	NA	NA	NA
GSE125044	Candida albicans	5d	FALSE	1	CS3	NA	NA	NA	NA	NA	NA	NA	NA	NA
GSE125044	Mycobacterium smegmatis	1d	FALSE	1	CS4	NA	NA	NA	NA	NA	NA	NA	NA	NA
GSE125044	Mycobacterium smegmatis	2d	FALSE	1	CS5	NA	NA	NA	NA	NA	NA	NA	NA	NA
GSE125044	Mycobacterium smegmatis	7d	FALSE	1	CS6	NA	NA	NA	NA	NA	NA	NA	NA	NA
GSE125044	Nippostrongylus brasiliensis	1d	FALSE	1	CS7	NA	NA	NA	NA	NA	NA	NA	NA	NA
GSE125044	Nippostrongylus brasiliensis	2d	FALSE	1	CS8	NA	NA	NA	NA	NA	NA	NA	NA	NA
GSE125044	Nippostrongylus brasiliensis	4d	FALSE	1	CS9	NA	NA	NA	NA	NA	NA	NA	NA	NA
GSE125044	Nippostrongylus brasiliensis	7d	FALSE	1	CS10	NA	NA	NA	NA	NA	NA	NA	NA	NA
GSE13009	LCMV	2d	TRUE	11	NA	1|0	0	20	M1	Intermediate [CS12,CS14,CS15,CS16,CS17,CS20,CS21]	Klf6,Zbtb20,Zfp281	Ubxn4,Ltb,Atrx,Rpl5,Samd9l,Tmem160,Isy1,Eif3s6-ps1,Lgals9,Gm6085,Spn,Serpinb6b,Bloc1s1,Hnrnpm,Nap1l1,Cox7a2,Calr,Cyba,Capza2,Arpc1b,Tgtp1,Sec11a,Ube2l3,Denr,Mrfap1,Uqcr10,Uqcrq,Ndufa11,Mier1,Sf3b6,2010107E04Rik,Tmpo,Myl6b,Ezr,Hsp90b1,Gm15344,Arpp19,Prelid1,Sh3glb1,Chmp2a,Hmgb2,Banf1,Stk24,AC153546.1,Sit1,Tgoln1,Pfn1,Ier5,Psma2,Mir8094,Hectd1,Hnrnpul2,Anapc5,Cyfip2,Ubap2l,Arcn1,Txn2,Tmem243,Higd1a…	B11:IFN_signaling_Il10,B3:Mitochondria_Oxidative_phosphorylation,B13:Stress_response_Protein_folding_Ubiquitination,L16:Ribosomal_&_metabolic_process,L4:Protein_translation_Ubiquitination	Immune response_Antigen presentation by MHC class I, classical pathway, Development_Slit-Robo signaling, Cytoskeleton remodeling_Regulation of actin cytoskeleton organization by the kinase effectors of Rho GTPases,Immune response_IL-11 signaling pathway via MEK/ERK and PI3K/AKT cascades, Chemotaxis_Lipoxin inhibitory action on Formyl-Met-Leu-Phe-induced neutrophil chemotaxis,Ubiquinone metabolism…
					NA		1		M2	Intermediate [CS11,CS13,CS18,CS19]	Fos,Mecp2,Sub1	Nap1l1,Slc3a2,Gm5611,Gm4204,Brd4,Dnaja2,Myc,Eif3i,Gm4750,Cox5b,Rac1,Sh3glb1,Gm4617,H2afz,Cnot6l,Apobec3,Cox5a,Gm24888,Cct5,Rpl38-ps1,Rpl7-ps7,Anp32b,Sfpq,Atp5b,Rps6-ps4,Cox7a2l,Usmg5,Dgka,Rpl6l,Cd8a,Dtx3l,S100a10,Rnaset2a,2410006H16Rik,Trpc4ap,Atp1b3,Gm6155,Gm5100,Cd3e,Hnrnpf,Gm10012,Gm14044,Lime1,Fyb,Zc3hav1,Cyfip2,Chd4,Saraf,Ebna1bp2,Gm10320,Ostf1,Trim28,AC154347.1,Psmc6,Prdx1,Nmt1,Atrx,Psmb9,P…	B12:Oxidative_phosphorylation,L9:Ribosomal_functions_Other,L4:Protein_translation_Ubiquitination	Ubiquinone metabolism, DeltaF508-CFTR traffic / ER-to-Golgi in CF, wtCFTR traffic / ER-to-Golgi (normal), Possible regulation of HSF-1/ chaperone pathway in Huntington's disease, Epithelial cell apoptosis in COPD,Protein folding and maturation_Bradykinin / Kallidin maturation, Blood coagulation_Blood coagulation, Cytoskeleton remodeling_Regulation of actin cytoskeleton organization by the kinase …
					NA	0_1|0	0_0		M3	Intermediate [CS12,CS15,CS16]	Ikzf1,Nfx1,Yy1	Taldo1,Fis1,Cst3,Myo1f,Lcp2,Macf1,Hmgb2,Id2,Txn1,Ccl4,Smchd1,Ndufa3,Cast,Gm22077,Tmem160,Ewsr1,Gm7776,Dynll1,Oas3,Eif4h,Hnrnpdl,Sfpq,Ugcg,Flna,Btf3,Gm16580,Tma7-ps,Gm13493,Sptan1,Aup1,Sppl2a,Ptpn22,Il4ra,Stk4	L2:Inflammation_Metabolism	Influence of multiple myeloma cells on bone marrow stromal cells, Macrophage and dendritic cell phenotype shift in cancer, Th2 cytokine- and TNF-alpha-induced inflammatory response in asthmatic airway fibroblasts, Immune response_TLR2 and TLR4 signaling pathways, Apoptosis and survival_APRIL and BAFF signaling
					NA		0_1		M4	Intermediate [CS14,CS17,CS20,CS21]	Khsrp,Nfatc3,Fos	Aes,Gm7266,Gm9703,Gm11808,Uba52,Cd3d,Gm9320,H2-T23,Lcp1,Rpl21,Mbnl1,Gm9493,Dgka,Ly6c2,Cox4i1,Hnrnpf,Hnrnpk,Rpl10-ps3,Traf3ip3,Eif4ebp2,Trim12a,Krtcap2,Znrf2,Fam107b,H2-Eb1,Rbck1,Ifi214,Gimap9,Prelid1,Cntrl,Rpl18a-ps1,Ifit1bl1,Lsm4,Atp5d,Gm12183,Rpl36al,Rpl17-ps5,Rps26-ps1,Rpsa-ps9,Nol7,Dnajc15,Gm10243,Capzb,Actr3,Anxa6,Dtx1,Gmeb1,Atp5c1,Rpl28-ps1,Sp110,Igkc,Ubl5,Gm12338	L7:Ifng_Stat1_Gbp_Antigen_presentation,B11:IFN_signaling_Il10,B41:T_cells_T_cell_signaling	Immune response_Antigen presentation by MHC class I, classical pathway, Immune response_IFN-alpha/beta signaling via JAK/STAT, Attenuation of IFN type I signaling in melanoma cells, Putative pathways of MHC class I-dependent postsynaptic long-term depression in major depressive disorder, HSP70 and HSP40-dependent folding in Huntington's disease, , Development_Slit-Robo signaling, Cytoskeleton rem…
					NA	1_1|0	1_0		M5	Intermediate [CS13,CS18,CS19,]	Bclaf1,Irf2,Nfil3	Immt,Ola1,Prpf31,Rps27a-ps2,Fam103a1,Preb,Slx1b,Hdac1,Zmat2,Ppp6r1,Tnip1,Med13,Coa5,Rbm7,Sec61a1,Nfatc3,Gm13341,Gm6807,Oxa1l,Tnpo1,Snhg6,AC153546.1,Gm8203,Top2a,Mier1,AC055772.1,Selenoh,Anp32b-ps1,Stmn1,Sec61b,Supt4a,Abracl,Chmp2a,Srsf11,Mknk2,Crip1,Ostf1,Nab1,Psmd4,Nasp,Rps12-ps10,Ndufa12,Ndufs4,Smc5,Rpl13a-ps1,Slc25a11,4930542C12Rik,Tgfb1,Ywhag,Rif1,Gspt1,Uck2,Tpp2,Psma4,Rpl21-ps12,Pfn1,Stat3,G…	L2:Inflammation_Metabolism,L4:Protein_translation_Ubiquitination	Influence of multiple myeloma cells on bone marrow stromal cells, Macrophage and dendritic cell phenotype shift in cancer, Th2 cytokine- and TNF-alpha-induced inflammatory response in asthmatic airway fibroblasts, Immune response_TLR2 and TLR4 signaling pathways, Apoptosis and survival_APRIL and BAFF signaling,Transport_RAN regulation pathway, Translation_Regulation of translation initiation, Tra…
					CS11		1_1		M6	Characterizing CS11	Tmf1,Nfkb1,Klf6	Socs1,P2ry10,Rpl9-ps7,Mob1a,Snw1,Rfwd2,Cab39,Gm4017,Amfr,Map3k3,Gm9762,E2f4,Myd88,Atp11b,Cdca4,Tmem160,Rtp4,Rnaset2a,4930523C07Rik,Cd28,Gng2,Nfatc3,Ndufb3,Gm10051,Gm13339,Pik3cd,Ralbp1,Psmd4,Snord82,Socs3,Mapk1,Dhx15,Nt5c,AY036118,Gpr18,Gm8623,Chd7,Fasl,Cst7,Atp5o,Rps6kb1,Tgfb1,Dync1h1,Zwint,Cul3,Cpsf3,Fyb,Tmem234,Rpl21-ps12,Pnisr,Tlk1,Stat2	L35:Cytotoxic_T_cells_NK_Tbx21_Eomes_B_cells	Immune response_TCR alpha/beta signaling pathway, Immune response_Inhibitory PD-1 signaling in T cells, Putative role of Tregs in COPD, Immune response_CD28 signaling, Breakdown of CD4+ T cell peripheral tolerance in type 1 diabetes mellitus
					NA	0_0_1|0	0_0_0		M7	Intermediate [CS15,CS16]	Cnbp,Egr1,Glmp	Agfg1,Gm25432,Urm1,Pcbp1,Ubr2,Bbip1,Dnajb6,Gng2,Elovl5,Scaf11,AC121965.1,Gpbp1,Dpm1,Arl4c,Smap2,Ppm1h,Def6,Arpc5,Picalm,Cd37,Atp5b,Rrp1,Mien1,Arhgef1,Lef1,Surf1,Vps53,Ccdc12,Tpm3-rs7,Sqstm1,Magoh,Fkbp8,Hcst,Ifit1bl1,Nup210,Cd7,Cdkn2d,Gm15421,Gyg,Dap,Nsa2,Id2,Parp9,Med28,Gm10123,Ucp2,Mxd1,Gm5611,Atp6v1e1,Bola2,Taf1d	L2:Inflammation_Metabolism	Influence of multiple myeloma cells on bone marrow stromal cells, Macrophage and dendritic cell phenotype shift in cancer, Th2 cytokine- and TNF-alpha-induced inflammatory response in asthmatic airway fibroblasts, Immune response_TLR2 and TLR4 signaling pathways, Apoptosis and survival_APRIL and BAFF signaling
					CS12		0_0_1		M8	Characterizing CS12	Ikzf1,Csrnp1,Yy1	Mbd2,Tagln2,Ostf1,Gm20390,Vim,Ssb,Gm12481,Tpt1-ps6,Bud31,Cox7c,Ier3ip1,Tpm4,Psma6,Rps12-ps9,Ndufa10,Tars,Hscb,Mir6916,Gm22489,Fth-ps2,1110004F10Rik,Tpr,Gspt1,Gm5879,Gabpb1,Myg1,Tlk1,Gm10051,AC129329.1,Tcf25,Purb,Agfg1,Ndfip1,Dbnl,Cdc42,Gsdmd,1110008P14Rik,Eif2ak1,Clns1a,Fus,Lgals1,1810037I17Rik,Ppig,Ttll3,Cops9	L4:Protein_translation_Ubiquitination,L2:Inflammation_Metabolism	Transport_RAN regulation pathway, Translation_Regulation of translation initiation, Translation_Role of Retinoic acid signaling in the initiation of translation, Development_Regulation of telomere length and cellular immortalization, NALP3 inflammasome activation in age-related macular degeneration (AMD),Influence of multiple myeloma cells on bone marrow stromal cells, Macrophage and dendritic ce…
					CS13	1_0_1|0	1_0_0		M9	Characterizing CS13	Sp110,Ybx1,Gmeb1	Lsm4,Gm11966,Polr2g,Tmem261,Cited2,Ost4,Prr13,Sf3b2,Ran,Gm6444,Bcl7b,Prmt5,Gm8692,Cdc42se1,Prrc2c,Rps10-ps2,Cwc15,Mrpl43,Riok1,Srsf2,Lsm6,Oxa1l,Tomm6,Clns1a,Gm10260,Eif3i,Atp5j,Anp32b,Gpx4,Oaz1-ps,Clic1,Tmod3,Eif5b,Klf6,Cyb5a,Znrf1,Ubl5,Eif3d,Sod1,Zfp706,Gm13341	B12:Oxidative_phosphorylation	Ubiquinone metabolism, DeltaF508-CFTR traffic / ER-to-Golgi in CF, wtCFTR traffic / ER-to-Golgi (normal), Possible regulation of HSF-1/ chaperone pathway in Huntington's disease, Epithelial cell apoptosis in COPD
					NA		1_0_1		M10	Intermediate [CS18,CS19]	Ddit3,Ikzf2,E2f4	Med30,P2ry10,Phf2,Sept6,Cyb5a,Gm10247,Gm12328,Ier3ip1,Sfxn3,Gm12468,Dynll1,Cct8,Rpl13a,Tbc1d10c,Sesn3,Gm6520,Snw1,Son,Gm43584,Birc6,Psma2,Pde4b,Tmem71,Gm15501,Ppib,Jund,Dusp11,Rock1,Nab1,Psmb5,Psmb2,2700060E02Rik,Rbm8a,Arpc1b,Pitpna,Cox17,Gm8399,Fam107b,Hnrnph1,Vim,Nolc1,Phf11a,Tmem147,Gm29047	L4:Protein_translation_Ubiquitination,B11:IFN_signaling_Il10	Transport_RAN regulation pathway, Translation_Regulation of translation initiation, Translation_Role of Retinoic acid signaling in the initiation of translation, Development_Regulation of telomere length and cellular immortalization, NALP3 inflammasome activation in age-related macular degeneration (AMD),Immune response_Antigen presentation by MHC class I, classical pathway, Development_Slit-Robo…
					NA	0_1_1|0	0_1_0		M11	Intermediate [CS17,CS20,CS21]	Crem,Gpbp1,Sp140	Pik3cd,Dnajc8,Rpl36,Nsd3,Cox6c,Il21r,Bcl11b,Bloc1s6,Fos,Twistnb,Saraf,Mrps26,Gm6311,Hspa9,Stk10,Zfp622,Ablim1,Rpl36-ps2,Hnrnpul1,Atp11b,Lck,Gpr146,Gtf2a2,Scp2,Csde1,Bin2,Gm10320,Ncoa7,Rpl5-ps1,Rpl31-ps16,G3bp1,Tmem234,Mob3a,Eif5,Gm10039,Ywhae,Usp9x,Gm15661,Myl6b,Gpr183,Cd247	L35:Cytotoxic_T_cells_NK_Tbx21_Eomes_B_cells	Immune response_TCR alpha/beta signaling pathway, Immune response_Inhibitory PD-1 signaling in T cells, Putative role of Tregs in COPD, Immune response_CD28 signaling, Breakdown of CD4+ T cell peripheral tolerance in type 1 diabetes mellitus
					CS14		0_1_1		M12	Characterizing CS14	Tcf25,Gtf2i,Elk4	Gmfg-ps,Rnf114,Gm22801,Snrpe,Mrpl30,Rhoa,Rpsa-ps1,Igtp,Sept6,Pfdn5,Atp5j,Gm11966,Sdf4,Gmfg,Fgfr1op2,Vars,Sf1,Ppp1r12a,Fermt3,Igkc,Snrpert,Prkcq,Dock2,Gm10051,Trbc1,Lgals9,Uqcr11,Dtx1,Dnajc15,Il2rb,Vps25,Atp5c1,Rpl18-ps2,Capza1,Rps15a-ps7,Syf2,Peli1,Mir883a,Snu13,Gm10163,Rtp4,Gm6368,Rassf5,Cd69	L35:Cytotoxic_T_cells_NK_Tbx21_Eomes_B_cells,B41:T_cells_T_cell_signaling	Immune response_TCR alpha/beta signaling pathway, Immune response_Inhibitory PD-1 signaling in T cells, Putative role of Tregs in COPD, Immune response_CD28 signaling, Breakdown of CD4+ T cell peripheral tolerance in type 1 diabetes mellitus, Aberrant production of IL-2 and IL-17 in SLE T cells
					CS15	0_0_0_1|0	0_0_0_0		M13	Characterizing CS15	Tgif1,Arid1a,Zfp281,Stat4,Pknox1,Gatad2b,Arid5a	Nfat5,Tma7,Hdgf,Cript,Kpnb1,Casp8,Cmip,Tpr,Rnf4,Huwe1,Eif3i,Pfn1,Uqcr10,Lman2,Usp4,Lrrfip1,Mir6236,Cpne1,Ccdc25,Sf3b6,Pml,Sec62,Gm42732,Gm1821,Gm8186,Cyfip2,Ppp3cb,Gm10080,Hp1bp3,Trafd1,Gm17511,Gadd45g,Arpc1b,Nono,AC154176.1,Aldoa,Txn1,Ndufa3,Psap,Cenpb,Sept9,Rad21,Bbip1,Ctsa,Il4ra,Gm14044,Herc6,Atp5c1,Brk1,Ifit1bl1,Dgka	B11:IFN_signaling_Il10	Immune response_Antigen presentation by MHC class I, classical pathway, Development_Slit-Robo signaling, Cytoskeleton remodeling_Regulation of actin cytoskeleton organization by the kinase effectors of Rho GTPases,Immune response_IL-11 signaling pathway via MEK/ERK and PI3K/AKT cascades, Chemotaxis_Lipoxin inhibitory action on Formyl-Met-Leu-Phe-induced neutrophil chemotaxis
					CS16		0_0_0_1		M14	Characterizing CS16	Cbfb,Ybx1,Usf2,Ttf1,Tcf12,Sp140,Gtf2i	Immt,Snord49a,Mdh2,Gm11836,Macf1,Tgoln1,Ssb,Gm12481,Ndufs6,Nedd8,Fam168b,Gm6415,Ttll3,Gm37486,Btf3,Ubc,Tln1,Hnrnpm,Rpn2,Ptpn1,Ddx24,Arpc1b,Gm29047,Nono,Gm14173,Smc4,Snrpert,Eif4g3,Tnfaip8l2,Rangap1,Panx1,Ndufb6,Gm12328,Psmb10,Dock2,Ppib,Atp1b3,Capg,Morf4l2,Atp8b2,Ppp1cb,Gm22077,Tmem14c,Htatsf1,Psmc6,Mgea5,Gm7384,Eloc,Nup85,Rab1b,Arf6,Mta1,Dcaf12,Snord42b,Gm13835,Nlk,Cdc42se1,Gm22758,Treml2,Gm6170…	B12:Oxidative_phosphorylation	Ubiquinone metabolism, DeltaF508-CFTR traffic / ER-to-Golgi in CF, wtCFTR traffic / ER-to-Golgi (normal), Possible regulation of HSF-1/ chaperone pathway in Huntington's disease, Epithelial cell apoptosis in COPD
					CS17	0_1_0_1|0	0_1_0_0		M15	Characterizing CS17	Zfp36l1,Crebrf,Purb	Hnrnpul2,Eif3a,Samhd1,Chordc1,Rock1,Cyfip2,Rab2a,Tmem243,Strap,Inpp4b,Spty2d1,Rnf20,Cnot8,Vps25,Rest,Abi1,Rab5b,Atp11b,Ndufc1,Rgs10,Gm14044,Ctss,Jund,Psmc6,Snora61,Vav1,Rtfdc1,Rtf1,Cblb,Snrpe,Tma7,Txn2,Smarca4,Eif4h,Rps12-ps19	L4:Protein_translation_Ubiquitination	Transport_RAN regulation pathway, Translation_Regulation of translation initiation, Translation_Role of Retinoic acid signaling in the initiation of translation, Development_Regulation of telomere length and cellular immortalization, NALP3 inflammasome activation in age-related macular degeneration (AMD)
					NA		0_1_0_1		M16	Intermediate [CS20,CS21]	Runx3,Gm38394,Zfp207	Gm13341,Eif5,Mif,Spn,Abcb1a,Arpc5,Ubald2,Cmpk1,Slfn5,Ncoa7,Trak2,Rbbp7,Vars,Samhd1,Trbc1,Uqcr11,Sf1,Snrpert,Lgals9,Hnrnpc,Vps25,Fermt3,Capza1,Ppp4r3b,Rpl18-ps2,Txn1,Dusp5,Dtx1,Ptges3,Btf3,Tma7-ps,Glrx3,Ndufa3,Dhx9,Gm13339,Xaf1,Bcl3,Hdgf,Gm15610,Gm12005,Fis1,Nars,Diaph1,Pomp	L5:Type_I_IFN_Ifit_Oas	Immune response_IFN-alpha/beta signaling via JAK/STAT, Immune response_IFN-alpha/beta signaling via MAPKs, Immune response_Antiviral actions of Interferons, SLE genetic marker-specific pathways in antigen-presenting cells (APC), Immune response_Innate immune response to RNA viral infection
					CS18	1_0_1_1|0	1_0_1_0		M17	Characterizing CS18	Tsc22d4,Rela,Csde1,Mxd1	Phc2,Capzb,Usmg5,Dock2,Il7r,Mdh1,BC005537,Hmgb1-ps1,Gm42573,Arhgef1,Rps12-ps19,Mxd1,Prkcb,Ssh2,Gramd3,Nipbl,Rpf1,Gm8444,Pds5a,Csrnp1,Psma1,Nup153,Ptges3,Etnk1,Arid5a,Gm14044,Clic1,Hspe1,Bzw2,Runx3,Traf3ip3,Gm6134,Zbp1,Sidt1,Fam49b,Mbd2,Ndufa1	B12:Oxidative_phosphorylation,L35:Cytotoxic_T_cells_NK_Tbx21_Eomes_B_cells	Ubiquinone metabolism, DeltaF508-CFTR traffic / ER-to-Golgi in CF, wtCFTR traffic / ER-to-Golgi (normal), Possible regulation of HSF-1/ chaperone pathway in Huntington's disease, Epithelial cell apoptosis in COPD,Immune response_TCR alpha/beta signaling pathway, Immune response_Inhibitory PD-1 signaling in T cells, Putative role of Tregs in COPD, Immune response_CD28 signaling, Breakdown of CD4+ …
					CS19		1_0_1_1		M18	Characterizing CS19	Zfp622,Lef1,Irf8	Ddx58,Txnip,Polr2m,Psap,Nup210,Ik,Gm12338,Wdr26,Ctage5,Tmem173,Gm4705,Rab7,Ptma,Myl12a,Eef1d,Klf13,Psme2b,AW112010,H2-Q7,Rpl17-ps1,Rps19-ps6,Gm4617,Nfkbia,Xaf1,Insl3,Cox14,Copz1,Srp19,Gm21987,Otulin,Ptp4a3,Cox17,Aprt,Rpl18-ps2,Tecpr1,Mef2a,Ssrp1,Max,Cct8,Gimap7	B15:Cytotoxic_T_cells_ILC_Tbx21_Eomes	Immune response_Differentiation and clonal expansion of CD8+ T cells, Role of CD8+ Tc1 cells in COPD, Role of IL-2 in the enhancement of NK cell cytotoxicity in multiple sclerosis, NK cells in allergic contact dermatitis, Immune response_Th1 and Th2 cell differentiation
					CS20	0_1_0_1_1|0	0_1_0_1_0		M19	Characterizing CS20	Batf,Mysm1,Bhlhe40	Mir8094,Rpl6l,Atf4,Rnf213,AC159190.3,Ddx60,Selenos,Mir5125,Ptpn6,Serf2,Ppp1r18,Psen2,Gramd4,Ndufa8,Pafah1b1,Ptges3,Uqcrc1,Gm3362,Il4ra,Cdkn2d,Rpl30-ps10,Rock1,Pnrc2,Anxa2,Snrnp40,Mtpn,Rad23a,Aup1,Abcg1,Gm12285,Gm8805,Gm14044,Bcl3,Rps6-ps2,Gabarap	L15:Myeloid_cells_Other_signaling	Apoptosis and survival_Anti-apoptotic TNFs/NF-kB/Bcl-2 pathway, Signal transduction_NF-kB activation pathways,Immune response_IL-4-induced regulators of cell growth, survival, differentiation and metabolism, NF-kB pathway in multiple myeloma, Immune response_IL-9 signaling pathway
					CS21		0_1_0_1_1		M20	Characterizing CS21	Irf7,Csrnp1,Zfp207	Nudt21,Cep350,Dennd1b,Rdx,Phf20l1,Birc3,Tmed5,CT010471.2,Gm22807,Lyst,Cpne3,Scp2,Sf3b3,Gm5812,Herpud2,Trim33,Scamp3,Cd72,Zcchc11,Rabac1,Snora61,N4bp2l2,Wasf2,Zfp281,Prpf31,Mrpl9,Ndufb7	B32:Histone_modification	Stem cells_Stimulation of differentiation of mouse embryonic fibroblasts into adipocytes by extracellular factors,Regulation and signaling of HGF receptor (Met) and MSP receptor (RON) in lung cancer, Transcription_Epigenetic regulation of gene expression, Development_Ligand-independent activation of ESR1 and ESR2, Development_Thrombopoietin-regulated cell processes,Development_TGF-beta receptor s…
GSE89405	LCMV	2d	TRUE	9	NA	1|0	0	16	M21	Intermediate [CS23,CS24,CS25,CS26,CS27,CS28,CS29,CS30]	Crebl2,Fos,Gm4924,Zscan2,Tsc22d3	Ckap5,Uhrf1bp1l,Tacc3,Terf1,Pik3c2a,Nbeal2,Il12rb2,D10Wsu102e,X1110058L19Rik,Cerkl,Slc38a1,Caml,Gm13139,Trappc6b,Stx16,Setd5,Magohb,Ap3s2,Entpd5,Bre,Osgep,Frmd8os,Naa60,Sppl3,Ilkap,Sipa1,Eif4ebp2,Crnkl1,Gm6741,Hmgn5,Lpp,Slc25a51,Epb4.1,Gale,Helz,Esm1,Trub2,Dnph1,Cyb561d2,Aurkb,Anapc2,Tm6sf1,Usp19,Papd4,Zfp654,Zc3h12d,Chm,Brwd1,Nit1,Dnajc24,Fuca2,Yipf4,Tada3,Nup50,Faah,Edem2,Zfyve19,Wdr66,Gpr132,A…	B10:Cell_cycle_DNA_replication,B9:Ribosome_Mitochondrial_activty,L6:Cell_cycle_Stem_cells_Chemokine_receptors	Cell cycle_The metaphase checkpoint, Cell cycle_Role of APC in cell cycle regulation, Cell cycle_Start of DNA replication in early S phase, Cell cycle_Chromosome condensation in prometaphase,Cell cycle_Spindle assembly and chromosome separation,Neurophysiological process_Dynein-dynactin motor complex in axonal transport in neurons, Cell cycle_The metaphase checkpoint, Main growth factor signaling…
					CS22		1		M22	Characterizing CS22	E2f8,Tfdp1,Tcf19,Mis18bp1	Dnaja3,Arl6ip6,Cstf2,Cbll1,Zc3h13,Rnf146,Shoc2,Diablo,Pdrg1,Ppp5c,Echdc1,Etv6,Eftud1,Rabggtb,Hsf1,Zbtb7a,Bcat1,Tmem230,Tsr1,Laptm4a,Glul,Yeats4,Dedd2,X2810428I15Rik,Slc39a7,A830080D01Rik,Top3b,Nr3c1,ENSMUSG00000054032,Pik3ap1,Mcfd2,Ptbp2,Rc3h2,Zfp52,Tmem11,Fam46c,Ulk3,Mief1,Zfp395,Dot1l,Rrp9,Vwa9,Mfsd10,Ube2l6,Pgm2,Cstf2t,Bcl7b,Rmnd5a,X2610035D17Rik,Exoc4,Wdr3,Pknox1,Tmem109,Mapk9,Rnf2,X4930404I0…	B10:Cell_cycle_DNA_replication,L6:Cell_cycle_Stem_cells_Chemokine_receptors,L15:Myeloid_cells_Other_signaling,B9:Ribosome_Mitochondrial_activty	Cell cycle_The metaphase checkpoint, Cell cycle_Role of APC in cell cycle regulation, Cell cycle_Start of DNA replication in early S phase, Cell cycle_Chromosome condensation in prometaphase,Cell cycle_Spindle assembly and chromosome separation, Cell cycle_Start of DNA replication in early S phase, Cell cycle_Transition and termination of DNA replication,Apoptosis and survival_Anti-apoptotic TNFs…
					NA	0_1|0	0_0		M23	Intermediate [CS25,CS26,CS27,CS28,CS29,CS30]	Batf,Zbtb32,Hmgb2,Cenpa	Atraid,Uxt,A430093F15Rik,Ube2t,ENSMUSG00000073617,Ino80c,X3110009E18Rik,Ttf2,Nadk,Rabgef1,Tm9sf1,Isyna1,Orc5,Gna15,Cwc27,Ankrd32,Havcr2,Golga4,Colgalt1,Ctdp1,Sdr39u1,Pet100,Pole,Ranbp9,Rwdd4a,Med21,Eps15,Znhit3,Syce2,Rpap2,X2610018G03Rik,Smn1,Rnft1,X4930522L14Rik,Dhx30,Creld2,Cenpk,H2afj,Flt3l,Haus5,Med24,Drap1,Tspan14,Rngtt,Nup205,Itgav,Nedd1,Ap1s1,Acot13,X3830406C13Rik,Hdac4,Cln5,Arsb,Faim,Tmem…	B10:Cell_cycle_DNA_replication,L6:Cell_cycle_Stem_cells_Chemokine_receptors,B9:Ribosome_Mitochondrial_activty	Cell cycle_The metaphase checkpoint, Cell cycle_Role of APC in cell cycle regulation, Cell cycle_Start of DNA replication in early S phase, Cell cycle_Chromosome condensation in prometaphase,Cell cycle_Spindle assembly and chromosome separation, Cell cycle_Start of DNA replication in early S phase, Cell cycle_Transition and termination of DNA replication,Neurophysiological process_Dynein-dynactin…
					NA		0_1		M24	Intermediate [CS23,CS24]	Zbtb21,Zfp113,Bach2,Esr2	Gm5111,Cckar,Tspan18,Saa4,Tex14,Lin28b,X8430419K02Rik,Gm12198,Focad,E430018J23Rik,Agbl1,Dmd,Gm14696,Itsn1,Tdrd1,Gm14866,Gm12648,Ly6g6c,Ss18l1,Gm13266,Rhpn2,Unc5c,Hoxc8,ENSMUSG00000062501,Uprt,Gm13613,Zak,Runx2os3,Svopl,D330050G23Rik,Tnfrsf11a,Pou6f2,Wfdc12,ENSMUSG00000094646,Abi2,Zbtb34,F730035M05Rik,Gm12746,Bbs1,Nt5dc3,Gm15406,Slco2a1,A430033K04Rik,ENSMUSG00000073788,Vangl2,Skint4,Rab27b,Slc26a9…	B10:Cell_cycle_DNA_replication,L6:Cell_cycle_Stem_cells_Chemokine_receptors	Cell cycle_The metaphase checkpoint, Cell cycle_Role of APC in cell cycle regulation, Cell cycle_Start of DNA replication in early S phase, Cell cycle_Chromosome condensation in prometaphase,Cell cycle_Spindle assembly and chromosome separation, Cell cycle_Start of DNA replication in early S phase, Cell cycle_Transition and termination of DNA replication
					NA	0_0_1|0	0_0_0		M25	Intermediate [CS25,CS28,CS29,CS30]	Id3,Zfp113,Zscan26,Fos,Tcf7	Ggt1,Usf2,Cep55,Usb1,Hmgcs1,Caml,Nfic,Casp3,Nupl1,BC035044,Dnajb4,Pafah1b3,Map2k1,Nme6,Abhd16a,Pms2,Tubb3,Nipa2,Skiv2l,Bcdin3d,Mtpap,Tinf2,Kdm5d,Katnb1,Actr8,Pigu,Aldh7a1,Paox,Fam45a,X1810032O08Rik,Ddx49,Ano10,Rnf123,Fgfr1op,Stt3b,Mon1a,Rce1,Herc2,Zfp846,Tk2,Cul5,Sit1,Vwa9,Nsun6,Cul4b,Sos2,Acadvl,Hadh,Rtf1,Rnf125,Camk2g,Pycr2,Pemt,Hsd17b4,Dctd,Btaf1,Alkbh4,Pom121,Gcdh,Tmem39a,Tubb2a,Tdp1,Ube2e1,C…	B9:Ribosome_Mitochondrial_activty	Neurophysiological process_Dynein-dynactin motor complex in axonal transport in neurons, Cell cycle_The metaphase checkpoint, Main growth factor signaling cascades in multiple myeloma cells, Apoptosis and survival_BAD phosphorylation, IGF signaling in lung cancer
					NA		0_0_1		M26	Intermediate [CS26,CS27]	Litaf,Tcf19,Ybx3	Spidr,Ankrd27,Smim12,Mrpl38,Rpap3,Lrrc41,Rab3gap1,Prosc,Hvcn1,Pigf,Helz2,C87436,Pkp3,Pdlim2,Taf13,Irf4,Cabin1,Fastkd2,Ahctf1,Cdca7l,Gm5449,Rps4l.ps,Errfi1,Dnajc11,Dohh,March6,Ubfd1,Dcun1d2,Orai1,Klhdc2,Flad1,Elp3,Sacm1l,Ept1,Parp3,Rrp15,Psmc3ip,Ankrd32,Trmt11,Vkorc1,Vprbp,Bcl10,Prps2,Crls1,Idh2,Phf19,Kansl1l,X2310061I04Rik,ENSMUSG00000096115,Ctnnbl1,Vamp8,Rbmxl1,Fkbp2,Mrps7,Cnot8,Rnasek,Snhg3,Hop…	B9:Ribosome_Mitochondrial_activty	Neurophysiological process_Dynein-dynactin motor complex in axonal transport in neurons, Cell cycle_The metaphase checkpoint, Main growth factor signaling cascades in multiple myeloma cells, Apoptosis and survival_BAD phosphorylation, IGF signaling in lung cancer
					CS23	0_1_1|0	0_1_0		M27	Characterizing CS23	Nhlh2,Gcm1,Zfp872	Tsg101,Qrich1,Wbp2,Gadd45gip1,Adamts13,Lamtor4,Hif1a,Znf512b,Ganab,Smarcc1,Npm3,Nt5dc1,A230046K03Rik,Cenpa,Phkg1,X2010016I18Rik,Ppp1r12a,Zfp473,Gm13982,Mthfsl,Kras,Gtf2h3,Rinl,Uckl1os,Derl2,Sp1,Ormdl2,Manf,Fam76b,Klf3,Zc3h14,X2310035C23Rik,Brd9,Lims1,Gm9828,Arid5a,X2700094K13Rik,Aebp2,Tdg,Pnkp,Ydjc,Rgcc,Aftph,Lamtor3,Samd3,X2700062C07Rik,Wdr92,Fbxo18,Ralgds,Kbtbd4,Rexo1,Zfp747,Aco1,Mecr,Zfp524,He…	B31:RNA_and_DNA_processes	Neuroprotective action of lithium, Signal transduction_JNK pathway, Development_WNT5A signaling, Role of activation of WNT signaling in the progression of lung cancer, Immune response_Delta-type opioid receptor signaling in T-cells
					CS24		0_1_1		M28	Characterizing CS24	Sp110,Bclaf1,Cnbp	Trafd1,Lyst,X2410004N09Rik,Gm11775,Smg9,Abcb1a,Nop14,Pgap2,Ngfrap1,Tec,Sys1,X5730508B09Rik,ENSMUSG00000053935,Psmg1,Zfp637,Mef2d,Gm20390,X1700113A16Rik,Babam1,Oasl1,Tnip1,Hcfc1r1,Gbp6,Birc2,H2.DMa,Ccdc25,Daxx,Tmem97,Chmp3,Ifih1,Cluap1,Thyn1,Ing3,Abi3,Gt.ROSA.26Sor,Smim8,Oxnad1,Zcchc17,Ebp,X1110038B12Rik,Wdr74,Tubgcp4,Bmi1,Papd7,Ltv1,Med6,Tfcp2,Mrps10,Clint1,Cd2ap,Ten1,Inpp5e,Map4k4,Pkn2,Derl1,A43…	B14:IFN_signaling	Immune response_IFN-alpha/beta signaling via JAK/STAT, Putative pathways of MHC class I-dependent postsynaptic long-term depression in major depressive disorder, Attenuation of IFN type I signaling in melanoma cells, Immune response_Antiviral actions of Interferons, Immune response_Antigen presentation by MHC class I, classical pathway
					NA	0_0_0_1|0	0_0_0_0		M29	Intermediate [CS28,CS29,CS30]	Cenpa,Mxd3,Hopx,Tcf19	Akt1,Stx5a,Pdrg1,Cstf1,Bdp1,Apool,Cbll1,Ppil3,Exosc10,Fam188a,Map2k3,Rnf187,Hibch,Pms2,Dlst,Gm9791,Cdt1,Mrpl22,Sfxn3,Mad2l2,Prim2,Naa40,Ppox,Mtpap,Evi2a,Mief1,Sypl,Pxylp1,Tmem120a,Ptpmt1,Aagab,Aptx,Gng12,Carkd,Rps6ka3,Ciao1,Nol12,Chaf1b,Fam118b,Orc2,Bst2,Ctla4,Entpd5,Wdr3,Pex19,Hrsp12,Actr8,X0610030E20Rik,Itpk1,Hectd3,Pgls,Zfp119b,Napg,Rab14,Zfp740,Mrps9,Hexdc,Ccnb1,Hist1h2ac,X2510049J12Rik,Ccna2…	B10:Cell_cycle_DNA_replication,L6:Cell_cycle_Stem_cells_Chemokine_receptors	Cell cycle_The metaphase checkpoint, Cell cycle_Role of APC in cell cycle regulation, Cell cycle_Start of DNA replication in early S phase, Cell cycle_Chromosome condensation in prometaphase,Cell cycle_Spindle assembly and chromosome separation, Cell cycle_Start of DNA replication in early S phase, Cell cycle_Transition and termination of DNA replication
					CS25		0_0_0_1		M30	Characterizing CS25	Rhox8,Fos,Gm4924,Zfp446,Zscan26	Tbx18,Akirin2,A830018L16Rik,Gm9696,Rnf222,Trmt13,Arl8a,X2700068H02Rik,Il21,Btg3,Ccdc157,Efr3b,Shkbp1,Prdm9,Inpp4b,Etv3,Tfcp2l1,Kremen1,Grm1,Rph3a,Nphs1,Cenpj,Dusp6,Gm10722,Gm8378,Gm17096,Kif3a,Mpp1,ENSMUSG00000079284,Arnt,Clec2h,Hist1h2br,Cnnm3,E230016K23Rik,X4930470G03Rik,Zfp654,Clip1,Rmdn3,Atp1a1,Ocln,Sun2,Fbxo43,Skint7,Dlg4,Entpd7,Gm10181,Zfp446,Hsdl2,Esrra,Fam101b,Zfp386,Cdc25b,Slc25a11,Strn3…	B10:Cell_cycle_DNA_replication,L6:Cell_cycle_Stem_cells_Chemokine_receptors	Cell cycle_The metaphase checkpoint, Cell cycle_Role of APC in cell cycle regulation, Cell cycle_Start of DNA replication in early S phase, Cell cycle_Chromosome condensation in prometaphase,Cell cycle_Spindle assembly and chromosome separation, Cell cycle_Start of DNA replication in early S phase, Cell cycle_Transition and termination of DNA replication
					CS26	0_0_1_1|0	0_0_1_0		M31	Characterizing CS26	Elf1,Stat6,Zfp62,Crebl2	Pex11g,Lat2,Trim33,Msrb2,Hps1,X4930486L24Rik,Rnf216,Rsph3b,Nt5dc1,Oard1,Ubash3b,Mfsd1,Dnaja3,Pkp3,Armcx2,Spidr,Ndst1,Ergic1,Gltscr1l,Gna12,Ddt,Neb,Tmc6,Tubb2a,X1700037H04Rik,Rnmt,Mlkl,Gtl3,Gatsl3,Desi1,Pigf,Errfi1,Phf19,Klhdc2,Yy2,Orai1,Tuft1,Prps1l3,Agpat4,Donson,Dera,Hps5,Parp14,Urod,Smcr8,Aff3,Smn1,Pptc7,Ube2z,Dcaf12,Tbc1d22b,Tbc1d5,Klhdc3,Paxbp1,Psmc3ip,Thoc6,Dgcr8,Rnf146,Gm12743,Kcnk6,Ncapd2…	B10:Cell_cycle_DNA_replication	Cell cycle_The metaphase checkpoint, Cell cycle_Role of APC in cell cycle regulation, Cell cycle_Start of DNA replication in early S phase, Cell cycle_Chromosome condensation in prometaphase,Cell cycle_Spindle assembly and chromosome separation
					CS27		0_0_1_1		M32	Characterizing CS27	Myef2,Cenpa,Pias1	Cd6,Slc20a1,Psmd6,Idh3a,Tnfrsf18,Cd84,Slamf7,Ccar1,Ndufb10,Rexo2,Nckap1l,Tceb3,Gm11100,Cd37,N4bp2l2,Cdc45,Map4k4,Uchl5,Nt5c3b,Fam49a,Ap1s2,Alas1,Bzw2,Gm16234,Ankrd17,Prkch,Thoc1,Zfp871,Necap2,Fundc1,Cmtm6,Mrpl35,Gpsm3,Acadm,Pebp1,Polr1c,Nfatc1,Anxa7,Pum1,Ormdl1,Hpcal1,Mrps7,Setd8,Atxn7l1,Bnip3l,Zfp568,Nr4a2,Crnkl1,Trex1,Zranb2,L3mbtl2,Gm20400,Stk40,Pcna.ps2,Mt3,Shkbp1,Irf5,Serpinb6c,Tomm40,Pigf,C…	B8:Oxidative_phosphorylation_Metabolism_ATP	CTP/UTP metabolism, ATP/ITP metabolism, GTP-XTP metabolism, Ubiquinone metabolism, TTP metabolism
					CS28	0_0_0_0_1|0	0_0_0_0_0		M33	Characterizing CS28	Mxd3,Tcf19,E2f8	Gm17728,Txnrd1,Hrsp12,Plin2,Xpot,Apoo.ps,Diap3,Stk11,Fen1,Psmg4,Prim2,Raver1,Mogs,Arhgap25,Nphs1,Aimp2,Eme1,Diablo,Akt1,Tmem68,Gm16494,Sirt3,Sh3glb2,Lcorl,Rtn3,Pxylp1,Wdyhv1,C330027C09Rik,Snrnp200,Pogk,Cd38,Ppil3,Pgap2,Rfwd3,Scyl3,Kif4,Zfp958,Csnk1e,Siah2,Mthfd1l,Arap2,Eif1b,Sde2,ENSMUSG00000021020,Smn1,Rbmx2,Serhl,Eif2s3y,Pdzd11,Trex1,Fignl1,Glyr1,Map3k5,Apoo,Celf1,Smarca4,Papd4,X2810428I15Rik,Z…	B10:Cell_cycle_DNA_replication,L6:Cell_cycle_Stem_cells_Chemokine_receptors	Cell cycle_The metaphase checkpoint, Cell cycle_Role of APC in cell cycle regulation, Cell cycle_Start of DNA replication in early S phase, Cell cycle_Chromosome condensation in prometaphase,Cell cycle_Spindle assembly and chromosome separation, Cell cycle_Start of DNA replication in early S phase, Cell cycle_Transition and termination of DNA replication
					NA		0_0_0_0_1		M34	Intermediate [CS29,CS30]	Id3,Bach2,Crebl2,Tcf7,Fos	Ccrn4l,Mrps34,Cdc16,Shq1,Ube2t,X2610507B11Rik,Fam149b,Rnpep,Ccpg1,Slco6c1,Ctns,Setd3,Tomm40,Coq7,X1810043H04Rik,Pacsin2,Dcaf11,Ptpn12,Ccdc132,Coq4,Tle3,Rpap3,Pip5k1a,Gtf2h4,X2210017G18Rik,Abhd5,Paf1,Wbp1l,Fam69a,Ercc3,Dhfr,Nprl3,Tspan14,Ifrd2,Psmg4,Opa3,Fam173b,Eif2d,Tnfrsf13b,Bag1,Asl,Cep57l1,Ide,Slc30a5,Gphn,Mtg1,Rassf1,Nup50,Entpd5,Map3k2,Nop14,Cep192,Hccs,Gins1,Mapkap1,Alkbh1,Tubgcp3,Tor1b,Gm…	B10:Cell_cycle_DNA_replication,L6:Cell_cycle_Stem_cells_Chemokine_receptors	Cell cycle_The metaphase checkpoint, Cell cycle_Role of APC in cell cycle regulation, Cell cycle_Start of DNA replication in early S phase, Cell cycle_Chromosome condensation in prometaphase,Cell cycle_Spindle assembly and chromosome separation, Cell cycle_Start of DNA replication in early S phase, Cell cycle_Transition and termination of DNA replication
					CS29	0_0_0_0_1_1|0	0_0_0_0_1_0		M35	Characterizing CS29	Zbtb11,Csde1,Nrf1	Chd2,Top2b,Srp54a,Bscl2,Arf3,Nelfa,Ctdnep1,Gm15800,Neat1,Gpcpd1,Lrrn4cl,Alkbh4,Odf2,Chd6,Fnta,Aldh18a1,Sp1,Fam149b,Itch,Rps6ka3,Rabif,Slc36a3os,Hscb,ENSMUSG00000073617,Tmem175,Il27ra,Eps15,X1110008P14Rik,Commd2,Fgfr1op,Gm10094,Tgif1,Xbp1,Parl,Noa1,Trp53i11,Cramp1l,Tspan32,Tsta3,Ldb1,Uba3,Tk1,Ccdc25,Chd4,Cdca7,Baz1a,Lyar,Mtx1,Commd4,Kras,Nop2,Me2,Timeless,Smndc1,Tatdn2,Zw10,Gm5641,Rad23b,Ece2,Orc2…	B9:Ribosome_Mitochondrial_activty	Neurophysiological process_Dynein-dynactin motor complex in axonal transport in neurons, Cell cycle_The metaphase checkpoint, Main growth factor signaling cascades in multiple myeloma cells, Apoptosis and survival_BAD phosphorylation, IGF signaling in lung cancer
					CS30		0_0_0_0_1_1		M36	Characterizing CS30	Ybx3,Batf,Zfp944	Zfx,Spin2c,Csrp2bp,Cmtr1,Dhx16,Srebf2,Txndc12,Atp6v0a2,Zfp524,Stim2,Cmss1,Med7,Mbd3,Ddx31,Aldoart2,Crebzf,Tmem206,Ankzf1,Senp2,Acadm,Gm12216,Asf1a,Wdr36,B3gat3,Pam16,Llgl1,Cc2d1b,Gm15629,Abhd8,Col4a3bp,Sqle,Wdr46,Tefm,Nfrkb,Aagab,Nme6,Sdccag8,Pop1,Golgb1,Gm4950,Pstk,Rbpj,Acbd5,Gmcl1,Zfp143,Ercc6l2,Gm20498,Gtf3c3,X2610307P16Rik,Smcr8,Trav16,Gm7535,Pagr1a,Eif3j1,Pyroxd1,Arhgap12,Nod2,Med31,Spon1,Sk…	B31:RNA_and_DNA_processes	Neuroprotective action of lithium, Signal transduction_JNK pathway, Development_WNT5A signaling, Role of activation of WNT signaling in the progression of lung cancer, Immune response_Delta-type opioid receptor signaling in T-cells
PRJEB14043	F-MLV	7d	FALSE	1	CS31	NA	NA	NA	NA	NA	NA	NA	NA	NA
GSE81197	Plasmodium chabaudi	6d	TRUE	2	CS32	1|0	0	2	M37	Characterizing CS32	Mier1,Zfp622,Tax1bp1	Oat,Gyg,Etf1,Nup107,B230219D22Rik,Grk6,Fbxw2,Ppp3cc,Ggh,Grsf1,Atad5,Stt3b,Helz,Rce1,Fam108b,Cdc25c,Gm15776,Rad50,Pnn,Btf3l4,Mocs2,Pml,Tagap,Rassf3,Cep57l1,Tbk1,Tmem109,Mrpl4,Fmr1,Trpc4ap,Wrap53,Rap1gap2,Smad2,Iqgap2,Zw10,Fxr1,Gemin7,Rora,Aarsd1,Tomm70a,Wdr43,Rab1b,Ptrh2,Gm9892,Sgta,Chaf1b,Itk,Cnpy4,Kctd2,Eef1e1,Ppp6r3,Rgs19,Usp3,Ttc3,Dcp1b,Irak1,Egln2,A630023P12Rik,Bin1,Cd1d1,AC118255.2,Esco2,Gng…	L4:Protein_translation_Ubiquitination	Transport_RAN regulation pathway, Translation_Regulation of translation initiation, Translation_Role of Retinoic acid signaling in the initiation of translation, Development_Regulation of telomere length and cellular immortalization, NALP3 inflammasome activation in age-related macular degeneration (AMD)
					CS33		1		M38	Characterizing CS33	Zbtb7b,Rsl1,Zfp692	Cdc34,Crlf2,Acp1,Zfp386,Stub1,Chst12,Mrps18b,Ccdc77,Txnl4a,Rdh13,Ska1,Fopnl,Gzma,Rab35,Mbtd1,Tnfaip8l1,Mvd,Commd10,Prr14,Mlf1ip,Ppp1r16b,Cpsf2,Gatad1,Psap,Casp2,Ccnf,Clcn4-2,Ube2e1,Anxa7,E130311K13Rik,Faf2,Odf2,Sucla2,Rela,Eif5,Nfx1,Strap,Ddx1,Arpc1a,Bag6,Dpf2,Trim26,P4hb,Cdc42ep3,Creld2,Kif23,Nipa2,Hist1h1b,Dpcd,Scfd1,Cenpe,Ergic2,Rad51ap1,Gmfb,Casc5,Rexo2,Mrps23,Nubp2,Hdac3,Cdca2,Aimp1,Zcrb1,Rb…	L6:Cell_cycle_Stem_cells_Chemokine_receptors,B10:Cell_cycle_DNA_replication	Cell cycle_The metaphase checkpoint, Cell cycle_Start of DNA replication in early S phase, Cell cycle_Chromosome condensation in prometaphase, Cell cycle_Role of APC in cell cycle regulation, Cell cycle_Transition and termination of DNA replication, Cell cycle_Start of DNA replication in early S phase,Cell cycle_Spindle assembly and chromosome separation
E-MTAB-4388	Plasmodium chabaudi	2d	TRUE	11	NA	1|0	0	20	M39	Intermediate [CS35,CS38,CS39,CS40,CS41,CS42,CS43,CS44]	Tmf1,Prdm12,Vax1,Gata6,Tfap2a,Zic1,L3mbtl3,Zfp260,Dach2,Nr6a1	Gm5393,Stmn1,Ubxn1,Crbn,Atic,Rasgrp1,Trnt1,Usp15,Selenoh,Mogs,Sipa1l1,Gm5620,Gm7613,Slc44a2,Gm3531,Zfp638,Mef2a,Il6st,Ubald1,Cbll1,Gm14016,Grpel2,F5,Dock11,Xrcc1,2810013P06Rik,Ddx47,Pusl1,Gm33707,Gm47681,Gm9308,Gm14620,Hirip3,Derl1,Itga11,Elavl3,Atp1a2,Pcdhga12,Pi15,Gm15266,Prmt1,Ppp2r5e,Elof1,Cltc,Rps27rt,Akap13,Ccdc151,Adgrb3,Palb2,Sgk3,Serinc3,Prkcsh,Tacc1,Dock10,1810064F22Rik,Nf1,Zfp599,Bhlhe…	B12:Oxidative_phosphorylation,L9:Ribosomal_functions_Other,B3:Mitochondria_Oxidative_phosphorylation,L2:Inflammation_Metabolism,L8:Glycolysis,B8:Oxidative_phosphorylation_Metabolism_ATP,L4:Protein_translation_Ubiquitination	Ubiquinone metabolism, DeltaF508-CFTR traffic / ER-to-Golgi in CF, wtCFTR traffic / ER-to-Golgi (normal), Possible regulation of HSF-1/ chaperone pathway in Huntington's disease, Epithelial cell apoptosis in COPD,Protein folding and maturation_Bradykinin / Kallidin maturation, Blood coagulation_Blood coagulation, Cytoskeleton remodeling_Regulation of actin cytoskeleton organization by the kinase …
					NA		1		M40	Intermediate [CS34,CS36,CS37]	Ybx3,Phb,Zfp91	Lsm12,Ndufa5,Glrx3,Gm8326,Gm6210,Hspd1-ps3,G3bp1,Nolc1,Snrpd1,Psma7,Gm8337,Pfas,Zranb2,Nop56,Nutf2,Hnrnpdl,Lyar,Snhg15,Gm5844,Hprt,Gm12346,Hspe1,Gm5529,Nars,Syncrip,Timm13,Ndufs8,Hspe1-ps2,Brix1,Nhp2,Hspa9,Ssb,Rps27l,Gm12504,Vcp,Rbbp4,Erh,AC125311.2,Adsl,Uchl3,Hnrnpab,Ybx1,Ilf3,Eif2s1,Phb,Hnrnpu,Eif3k,Tardbp,Mrpl20,Mdn1,Rpl7a-ps2,Gm8226,Gm5845,Rpl7a-ps10,Gm19843,Rpl7a-ps7,Gm16477,Gm6286,Gm5459,Gm…	B12:Oxidative_phosphorylation,L2:Inflammation_Metabolism,B13:Stress_response_Protein_folding_Ubiquitination,L4:Protein_translation_Ubiquitination	Ubiquinone metabolism, DeltaF508-CFTR traffic / ER-to-Golgi in CF, wtCFTR traffic / ER-to-Golgi (normal), Possible regulation of HSF-1/ chaperone pathway in Huntington's disease, Epithelial cell apoptosis in COPD,Influence of multiple myeloma cells on bone marrow stromal cells, Macrophage and dendritic cell phenotype shift in cancer, Th2 cytokine- and TNF-alpha-induced inflammatory response in as…
					NA	0_1|0	0_0		M41	Intermediate [CS35,CS40,CS41,CS42,CS43,CS44]	Runx1,Bach2,Dnajc2	Hmgb1,Cd3e,Rplp2,Gm42826,Tuba1b,Gm10288,Gm24715,Ikzf1,Unc93b1,Rpl30,Gimap7,Dffa,Gm11353,Tpm3,Rps12,Ehbp1l1,Ncor1,Psmd11,Gm15459,Gm5851,Gm5850,Hnrnpr,Gm37124,Selenow,Ssb,Ndufa13,H2-T23,Gm4760,Gm37298,Atf4,Rpsa-ps12,Rps12-ps9,Emg1,Rpl12,Acta1,Ndufa3,Gm28530,Abracl,Rpl30-ps10,Arpp19,Traj27,Trbv26,Gm15516,Gm11604,Spcs2,Gm45456,Gm2534,Cwc15,Rpl31-ps17,Gm7832,Krtcap2,Gm6240,Gm4734,AC164433.2,Gm7613,Slc…	B1:Ribosome_biogenesis	Signal transduction_mTORC2 upstream signaling, Transcription_Negative regulation of HIF1A function, Ubiquinone metabolism,Proteolysis_Putative ubiquitin pathway, GTP-XTP metabolism
					NA		0_1		M42	Intermediate [CS38,CS39]	Zfp944,Prdm12,Vax1,Mbd1,Zfp599,Zbtb45,Bhlhe41,Dach2,Tfap4,Wt1	Atp6v1d,Gm6139,Zfp36l1,Tln1,Ppp2r5c,Arpc5l,Sh2d1a,Rpn2,Ftsj3,Mrps17,Plpbp,Zfp84,Tcf3,Gm33707,Atp5g3,Ndufa6,Bcas2,Rpl28-ps2,Kmt2c,Mrpl30,Smdt1,Hsd11b1,Rnft1,Ctcf,Sucla2,Capzb,Hnrnpu,Nars,Sspo,Rab8b,Psmd2,Gtpbp4,Nfatc1,Rps24-ps2,Tox4,Gm6564,Snrpd1,Ppp1r11,Pwwp2a,Tsr1,Pfdn1,Slc38a1,Xlr4b,Flnc,Rsf1,Rpl10-ps3,Kmt2a,Gm11450,Gm42814,Crybg2,Gm16288,Mar-07,Cdh4,Sars,Cox6a1,Skiv2l2,Evl,Gm10126,Gm12412,Gm45…	L2:Inflammation_Metabolism,L4:Protein_translation_Ubiquitination	Influence of multiple myeloma cells on bone marrow stromal cells, Macrophage and dendritic cell phenotype shift in cancer, Th2 cytokine- and TNF-alpha-induced inflammatory response in asthmatic airway fibroblasts, Immune response_TLR2 and TLR4 signaling pathways, Apoptosis and survival_APRIL and BAFF signaling,Transport_RAN regulation pathway, Translation_Regulation of translation initiation, Tra…
					NA	1_1|0	1_0		M43	Intermediate [CS36,CS37]	Deaf1,Tcf24,Ebf1,Bhlhe41	Capza1,Dpy30,Sp100,Pdcd4,Rpp21,Gm8483,Cbx3,Cops2,Dync1h1,Eno1b,Gm4735,Anapc5,Tdg,Sec31a,Elmo1,Selenof,1810026B05Rik,Psat1,Arf5,Arid4a,Pop5,Mrps25,Gm5855,Sra1,Gm13812,Gm13810,Psmb5,Trmt1,Cbx5,Ccr7,Vdac1,Prps2,Eif2b4,Csk,Surf2,Pdcd6,Mtmr2,Ets1,Runx1,Bach2,Trim28,Lsm3,Nop53,Gm15660,Tm9sf3,Gabarap,Gimap9,Mapk3,Ufl1,Sdf2,Gm7935,Tmed10,Gm8168,Gm42830,Gm16416,Gm14648,Gm14906,Gm5539,Gm15549,Dnajc3,Trbd1,…	B12:Oxidative_phosphorylation,B8:Oxidative_phosphorylation_Metabolism_ATP,L4:Protein_translation_Ubiquitination,B2:Ribosome_functions,L2:Inflammation_Metabolism	Ubiquinone metabolism, DeltaF508-CFTR traffic / ER-to-Golgi in CF, wtCFTR traffic / ER-to-Golgi (normal), Possible regulation of HSF-1/ chaperone pathway in Huntington's disease, Epithelial cell apoptosis in COPD,CTP/UTP metabolism, ATP/ITP metabolism, GTP-XTP metabolism, Ubiquinone metabolism, TTP metabolism,Transport_RAN regulation pathway, Translation_Regulation of translation initiation, Tran…
					CS34		1_1		M44	Characterizing CS34	Tcf7,Zfp266,Pias2,Eomes	Senp1,Tyms,Bola3,Pcmt1,Vamp4,Rlim,Tsc22d4,Suclg1,Ddx56,Gm13437,Cyb5a,Mcts1,Cdipt,Bin2,Smim14,Abcf2,Rfc1,Rprd1b,Cse1l,Npepps,Glo1,Eapp,Gm5913,Ndufb9,Sigirr,Fam193a,Naa11,Ccdc97,Kctd4,Imp3,Adh5,Gm9347,AC137117.3,Gm4462,Ints11,H2-Q2,Gm9402,Gm28927,Gm7613,Gm4918,Gm7204,Gm15770,Gm7973,AC113177.1,Gm5620,Gm11367,Gm18078,Gm5124,Gm17430,Gm5380,Gm5276,Gm9661,Gm9308,Gm11512,Gm7539,Gm6415,Gstp2,Gm13397,Gm160…	B29:B_cell_signaling_and_development	Immune response_IL-4 signaling pathway, TrkB signaling in Huntington's disease, Cell adhesion_Integrin inside-out signaling in neutrophils, Oxidative stress_Activation of NADPH oxidase, Oxidative stress_ROS-mediated MAPK activation via canonical pathways
					NA	0_0_1|0	0_0_0		M45	Intermediate [CS40,CS41,CS42,CS43,CS44]	Dmtf1,AC168977.1,Sp110	Gm16061,Zcchc7,Gm45756,Polr2g,Gm7848,Gm45734,Igtp,AC165265.1,Gm11440,H3f3a-ps1,Maf1,Rpl21-ps15,Ppp3r1,Gm47553,Gm8171,Gm5883,Gm3963,Gm7476,Dot1l,Zfp60,Vaultrc5,Gm15843,Gm11450,Gm48690,Nup155,Csnk1g1,Tmem108,Sec13,Zfc3h1,Synj1,Efl1,AC130673.1,Il6ra,Sar1a,Sufu,Gpalpp1,Vps52,Zap70,Sumo2,Ubl4a,Txndc9,Hsdl2,Exd2,Fkbp2,Cox7b,Gm5822,Gm48338,Gm26384,Rps10-ps1,Rplp0-ps1,Gm12943,Rps19-ps4,Gm48631,Gm12090,Gm…	B31:RNA_and_DNA_processes	Neuroprotective action of lithium, Signal transduction_JNK pathway, Development_WNT5A signaling, Role of activation of WNT signaling in the progression of lung cancer, Immune response_Delta-type opioid receptor signaling in T-cells
					CS35		0_0_1		M46	Characterizing CS35	Maf,Tcf24,Dmrt3,Gata6,Zfp809,Zfp324,Zfp64	Rbm3-ps,Noc4l,Arid1b,Ipo8,Fcf1,Ssbp1,EU599041,Tnik,Ttc39b,Gm3800,Dlat,Acbd5,Pin1,Gls,Nmi,Ranbp10,Polr2l,Kpna1,Slf2,Hivep2,Klf10,Dusp5,Nop53,Smndc1,D930016D06Rik,Kars,Ivns1abp,Snrnp200,Nop2,Btbd19,Hspa4l,Jak2,Hspa4,Gm8858,Nip7,Gm37009,Spcs1,Luc7l,Gm5575,Cnot2,Rpl18-ps2,Gm16490,Rnf8,Mbp,Alox8,Gm11539,Lef1,Rps8-ps4,Traj15,Rps26-ps1,Gm17494,Trbv15,Gm6767,Gm4997,Hbb-bh1,Rpl17-ps8,Gm13226,Gm26384,Gm647…	L16:Ribosomal_&_metabolic_process	Ubiquinone metabolism, Signal transduction_mTORC2 upstream signaling, Cell cycle_Regulation of G1/S transition (part 2), Stem cells_Role of TGF-beta 1 in fibrosis development after myocardial infarction, Cell cycle_Nucleocytoplasmic transport of CDK/Cyclins
					CS36	1_0_1|0	1_0_0		M47	Characterizing CS36	Zfp207,Zfp780b,Foxo3	Gm6542,Tmem250-ps,Lmbrd1,Mcm5,Celf2,Gm13921,Apbb1ip,Glrx3,Sec61a1,Gm24616,Ndufa2,Dut,Uchl5,Golga1,Actr3,Tipin,Rwdd4a,Ndufb11,Mlec,Noc4l,Senp3,AL772308.1,Srrt,Nif3l1,Rpa2,Gm9661,Ap2s1,Xpo1,AC123656.1,Limd2,Ubash3a,Hnrnpab,Usp50,Pold2,Cul5,Lig1,Sf3a2,Fam107b,Parl,Hells,Mrps25,Ppp3r1,Eif4a2,Rrp1,Ak2,Gm15566,Gm7239,Tmem258,Sfxn1,Psme3,Imp4,Hmgb2,Gm11462,Gm17014,Gm2606,Alpl,Ptrh2,8430429K09Rik,Gm8171,…	B10:Cell_cycle_DNA_replication,L6:Cell_cycle_Stem_cells_Chemokine_receptors	Cell cycle_The metaphase checkpoint, Cell cycle_Role of APC in cell cycle regulation, Cell cycle_Start of DNA replication in early S phase, Cell cycle_Chromosome condensation in prometaphase,Cell cycle_Spindle assembly and chromosome separation, Cell cycle_Start of DNA replication in early S phase, Cell cycle_Transition and termination of DNA replication
					CS37		1_0_1		M48	Characterizing CS37	Zfp809,Zfp599,Bhlhe41,Zfp64,Tcf24	Tmcc3,Suclg1,Gm10359,Farsa,Mecp2,Gm12492,Echs1,Gm8682,Lsg1,Gm6929,Gm8168,Gm7407,Gm14176,Paip1,Gm2877,Gm14666,1700084J12Rik,Rpl7l1-ps1,Gm18889,Mrps36,Naa16,Vps29,Gm8806,Eif2s3x,Gm5184,Rhof,Ifrd2,Mrps33,Polr2i,Gm8566,Mbtps1,Yeats2,Gm3839,Ptdss2,Gm15694,Tm9sf3,AC165274.1,Gm8349,Atp5l2-ps,Gm4943,Tmem147,Gm11383,Gm4707,Purb,Gm12696,Gm13339,Gm6625,Rpl23a-ps14,Gm29138,Gm13094,Gm12497,Gm13602,Exosc4,Mrps…	B12:Oxidative_phosphorylation,B13:Stress_response_Protein_folding_Ubiquitination,L9:Ribosomal_functions_Other,L2:Inflammation_Metabolism,B1:Ribosome_biogenesis,L16:Ribosomal_&_metabolic_process,L4:Protein_translation_Ubiquitination	Ubiquinone metabolism, DeltaF508-CFTR traffic / ER-to-Golgi in CF, wtCFTR traffic / ER-to-Golgi (normal), Possible regulation of HSF-1/ chaperone pathway in Huntington's disease, Epithelial cell apoptosis in COPD,Putative pathways of activation of monoclonal protein secretion in multiple myeloma, HSP70 and HSP40-dependent folding in Huntington's disease, CFTR folding and maturation (normal and CF…
					CS38	0_1_1|0	0_1_0		M49	Characterizing CS38	Tcf24,Dach2,Zfp599,Zfp809	Rbm4b,Rps19,Pcdhga5,Pim1,Tmem231,Tubb5,Rpl32,Rpl41,Tmsb4x,Rpl36,Rpl7,Gm28927,Msn,Iqgap1,Cct8,Rora,Hip1,Foxp1,Iqsec2	B1:Ribosome_biogenesis,L16:Ribosomal_&_metabolic_process	Signal transduction_mTORC2 upstream signaling, Transcription_Negative regulation of HIF1A function, Ubiquinone metabolism,Proteolysis_Putative ubiquitin pathway, GTP-XTP metabolism,Ubiquinone metabolism, Signal transduction_mTORC2 upstream signaling, Cell cycle_Regulation of G1/S transition (part 2), Stem cells_Role of TGF-beta 1 in fibrosis development after myocardial infarction, Cell cycle_Nuc…
					CS39		0_1_1		M50	Characterizing CS39	Trps1,Tet2,Dmrt3,Zfp324	Gm12155,Ms4a4b,Ppfia1,Taf1d,Lars2,Iqcb1,Hnrnpf,Maf,Ppp1r42,Slc30a9,Dip2b,Ash1l,Pon1,Rack1,Nlgn1,Fam26e,Sub1,Zfc3h1,Tspyl2,Ezh1	B32:Histone_modification	Stem cells_Stimulation of differentiation of mouse embryonic fibroblasts into adipocytes by extracellular factors,Regulation and signaling of HGF receptor (Met) and MSP receptor (RON) in lung cancer, Transcription_Epigenetic regulation of gene expression, Development_Ligand-independent activation of ESR1 and ESR2, Development_Thrombopoietin-regulated cell processes,Development_TGF-beta receptor s…
					CS40	0_0_0_1|0	0_0_0_0		M51	Characterizing CS40	Tef,Dach2,Mbd1,Zic1	Ginm1,Gm5687,Gm43323,Hdgf,Slc25a23,Atp5g2,Peli1,G3bp2,Gstp2,Gm12165,Fbxl18,Maf1,Safb,Gm7565,Gm12657,Rassf2,Gstp1,Gm6525,Iigp1,Unc45b,Cox7a2,Pip4k2a,Vmn1r86,Txnip,Sgk1,Lgals1,Rpl36-ps10,Hmgb1-ps8,Slc25a4,Tspo,Gm11512,Gm13340,Bend4,Gm16070,Gm28911,AC099572.1,1700028E10Rik,Vax1,AC123611.1,Gm43841,Top1,Gm13216,Gata6,Gm5075,Acsf3,Dbnl,Ddx3x,Uqcr10,Hspa4,Selenof,Fam114a1,Esyt1,Mybbp1a,Adam22,Esrra,Svop…	B3:Mitochondria_Oxidative_phosphorylation	Ubiquinone metabolism
					NA		0_0_0_1		M52	Intermediate [CS41,CS42,CS43,CS44]	Bach2,Zfp948,Dnajc2	Naa35,Gm17334,Dicer1,Ddx50,Gm6335,Rnf114,Sf3b6,Misp,Zfp638,Gm9009,Kif24,Mbtd1,Pde4b,Fcf1,Helz,Rbck1,Sdcbp,Agbl2,Qars,Cbx3-ps2,Cdkal1,Afg3l1,Gm4759,Ddt,Cacna2d4,Tecta,Cbx3-ps5,Gm6419,Gm21811,Hspa8,Bzw1,Cd3e,Ccnd2,Gm29417,Gm11353,Srsf5,Wtap,Gm24715,Gm38318,Tuba1b,Ikzf1,Ilf2,Gm7285,Gm37124,Ncor1,Ndufa3,Snrnp70,Psmd11,Gm8451,Adam22,Esyt1,Gm37298,Tma7,Chd8,Puf60,Selenow,Gm13446,Gm15459,Atf4,Chchd2,Ank…	L2:Inflammation_Metabolism	Influence of multiple myeloma cells on bone marrow stromal cells, Macrophage and dendritic cell phenotype shift in cancer, Th2 cytokine- and TNF-alpha-induced inflammatory response in asthmatic airway fibroblasts, Immune response_TLR2 and TLR4 signaling pathways, Apoptosis and survival_APRIL and BAFF signaling
					NA	0_0_0_1_1|0	0_0_0_1_0		M53	Intermediate [CS42,CS43,CS44]	Pou2f2,Pura,Tshz1	Ric1,Sesn3,Zfp746,Nrip1,Mtmr2,Mllt10,Gm37198,Mettl8,Sugp2,Appl1,Tbc1d4,Gm22827,Jund,Uxs1,Zfp932,Gm10247,Ttc14,Bsdc1,Ms4a6c,Ushbp1,Cep57,Gm13422,Arhgdia,Rap2b,Ttc39b,Clint1,Eif3m,Aff4,Tdg,Pigx,Gm21269,Ndufb4,Cept1,Manf,Ctss,Dhx9,Prpf3,Pbdc1,Prpf19,Pias1,Tomm22,Gm6321,Gm12251,Calr-ps,Arf1,Atp2a2,Dennd1c,Ywhaq,Wdr12,Uqcrq,Ahcyl2,Mrps22,Eif2b5,Tcof1,Rock2,Stx5a,Gm18889,Fth-ps3,Kantr,AC137117.3,Kcnk9,…	B32:Histone_modification	Stem cells_Stimulation of differentiation of mouse embryonic fibroblasts into adipocytes by extracellular factors,Regulation and signaling of HGF receptor (Met) and MSP receptor (RON) in lung cancer, Transcription_Epigenetic regulation of gene expression, Development_Ligand-independent activation of ESR1 and ESR2, Development_Thrombopoietin-regulated cell processes,Development_TGF-beta receptor s…
					CS41		0_0_0_1_1		M54	Characterizing CS41	Zfp131,Gata6,Mbd1	Psmd4,Ola1,Nme1,Cycs,Gm12947,Med25,Gm12882,Gm10053,Cycs-ps2,Eif2s1,Tubb4b-ps2,Cct6a,Zbtb11,Sf3b3,Pan2,Gm12191,Gm13772,Trappc4,Gm13882,Ggnbp2,Atp5l,Gm13532,Gm37716,Sgcd,Gm13215,Arpc1b,Atp5l-ps2,Afap1l1,Tubb2a,Actr10,Snrnp48,Stox2,Zfhx3,Samd1,Traf1,2810459M11Rik,Limk2,Mttp,Vps29,Plrg1,Cit,Fitm2,Sidt2,Rhbdd2,Lrp10,Shkbp1,Gm27046,Gm29516,Jmjd6,Anp32e,Gm23061,Gm43627,Fbxw10,Ppm1b,Ikzf5,4930519F16Rik,G…	B9:Ribosome_Mitochondrial_activty	Neurophysiological process_Dynein-dynactin motor complex in axonal transport in neurons, Cell cycle_The metaphase checkpoint, Main growth factor signaling cascades in multiple myeloma cells, Apoptosis and survival_BAD phosphorylation, IGF signaling in lung cancer
					CS42	0_0_0_1_0_1|0	0_0_0_1_0_0		M55	Characterizing CS42	Nme2,Zfp746,Maf	Gm7730,Abhd8,Cyld,Nt5c,Arhgap31,Maml1,Dctn4,S100a13,Ddx55,Clic1,Gm8806,Spint2,Lgals9,Dnajc18,Rps6ka3,Pgap2,Prkacb,Virma,Cenpx,Cox6b1,Snhg8,Fmnl1,Mpc2,Trp53inp1,Tsnax,Mgea5,Dnajc8,Psmb8,Dazap2,Stx18,Sidt2,Rcn2,Irgm1,Cstf3,Rhof,Gm43652,Snrnp48,Med11,Gbp4,Fam103a1,Hk2,Psen1,Tgtp2,Hook3,Rfc3,Bcl2a1d,Gm6565,Tfdp2,Gm5626,Hsf2,Spg21,Fam219b,Rabggtb,H2-Eb1,Stoml2,Gm12571,Pgam1,Gm5552,Gm3839,Ube2v2,Trap1,…	B6:Myeloid_cells_Lipid_metabolism	Influence of low doses of Arsenite on glucose uptake in adipocytes, Transcription_CoREST complex-mediated epigenetic gene silencing,Immune response_Sublytic effects of membrane attack complex, Sphingolipid metabolism, Involvement of VEGF signaling in the progression of lung cancer
					NA		0_0_0_1_0_1		M56	Intermediate [CS43,CS44]	Zfp653,Peg3,Vax1,Gata6,Ebf1,Zfp872	Pold3,Txndc16,Ccz1,Slc35b2,Gm8173,Gm13315,Drg1,Gm42628,Ldha-ps,Denr,AC123061.1,Gramd3,Ldha-ps2,Gm11814,Tmcc1,Gm5452,Tcf25,Gm5277,Atm,Gm12201,Lmbr1l,Srfbp1,Fam207a,Ndufaf7,Phrf1,Gm8355,Gm8337,Gm6210,AC125311.2,Nfat5,Gm8141,Maml2,Flna,Gm9436,Ercc1,Krcc1,Tut1,Virma,Tmem167,Arhgap9,Dusp2,Dnmt3a,Bola3,Ubald1,Cox20-ps,Gm3807,Vangl2,Olfr718-ps1,Gm45070,Creg1,Synj1,Elmo1,Gm6788,BC048507,2810403A07Rik,Klh…	L2:Inflammation_Metabolism	Influence of multiple myeloma cells on bone marrow stromal cells, Macrophage and dendritic cell phenotype shift in cancer, Th2 cytokine- and TNF-alpha-induced inflammatory response in asthmatic airway fibroblasts, Immune response_TLR2 and TLR4 signaling pathways, Apoptosis and survival_APRIL and BAFF signaling
					CS43	0_0_0_1_0_1_1|0	0_0_0_1_0_1_0		M57	Characterizing CS43	E2f4,Fli1,Nfatc1,Ybx1	Xbp1,Hspe1-ps1,AC127697.1,BC005624,Ccm2,Dcaf11,Gm13453,Gm19139,Hmox2,Lrmp,D1Ertd622e,Clcn3,Gnb2,Cnpy2,Nfu1,Prpf4,Gm14480,Gm5171,1110059E24Rik,Pcid2,Trbj1-2,Pkd1l3,Fgf9,Gm11913,Snx15,Pex1,Ezh2,Apof,Gm17997,Pigz,Hmgcl,Khdrbs2,AC136376.2,Dym,Ring1,Mast4,Cenpj,Virma,Ddost,Nudt21,Calr,Ssr1,Hspe1-ps3,Phf12,Glrx3,Gm42573,Gm5566,Hspe1-ps2,Zfhx2,Adgre5,Samsn1,Mrps11,Naa38,Ubqln4,Entpd7,Tprgl,Gm14539,Gm154…	B33:Hormone_receptor_signaling	Transcription_N-CoR/ SMRT complex-mediated epigenetic gene silencing, Cytoskeleton remodeling_Regulation of actin cytoskeleton organization by the kinase effectors of Rho GTPases,Development_Negative regulation of STK3/4 (Hippo) pathway and positive regulation of YAP/TAZ function,Development_Osteopontin signaling in osteoclasts, Transcription_Sin3 and NuRD in transcription regulation
					CS44		0_0_0_1_0_1_1		M58	Characterizing CS44	Gpbp1l1,Zfp592,Rreb1,Zbtb7a	Tpt1-ps2,Gm13827,Slc30a9,Gm11956,Ptpn18,Tapbp,Usp7,Gm5292,Gm10054,CT009550.1,Gm10146,Olfr1385,Irf8,Carmn,Gm30671,AC132863.4,Gm17214,Gm17212,Rps12-ps24,Cpd,Gm10126,Naga,Rps12-ps19,Rps12-ps9,Med11,Gm6238,Gm15196,Gm13641,Gm6293,Map2k2,Ss18,Rpl28-ps2,Rpa3,Pex19,Gm12508,Vps39,Gm14472,Gm8337,Gm8355,Gm6210,AC125311.2,Gm8326,Adh5,Orc2,Gm6722,Phf12,Gm8292,Tmcc1,Psma1,Hmga1b,Sbf1,Gm42845,Gabarap,Gm10039,Ss…	B33:Hormone_receptor_signaling,B2:Ribosome_functions,B12:Oxidative_phosphorylation	Transcription_N-CoR/ SMRT complex-mediated epigenetic gene silencing, Cytoskeleton remodeling_Regulation of actin cytoskeleton organization by the kinase effectors of Rho GTPases,Development_Negative regulation of STK3/4 (Hippo) pathway and positive regulation of YAP/TAZ function,Development_Osteopontin signaling in osteoclasts, Transcription_Sin3 and NuRD in transcription regulation,Neurophysiol…
E-MTAB-4388	Plasmodium chabaudi	4d	TRUE	15	NA	1|0	0	28	M59	Intermediate [CS45,CS48,CS51,CS52,CS53,CS54,CS55,CS56,CS57,CS58,CS59]	Nr1h2,Phb,Zfp706,Ssrp1	Cd3d,Myl12a,Il2rg,Sri,Rpl36,Cd2,Tcof1,Atp5d,Samhd1,Ptpn6,Traj15,Fxyd5,Gimap9,Atp5h,Erh,Snx3,Cdk4,Sash3,Ppp4c,Ndufs6,Scp2,Gm10080,Cox14,AC121965.1,Rpl36-ps12,D8Ertd738e,Pycard,Pdcd5,Gm11836,Rer1,Sec61g,Trav14n-1,Lsm6,Trav14d-1,Rab11b,Atox1,Snrpf,S100a10,Mrpl33,Magoh,Supt4a,Map1lc3b,Gstp1,Cfdp1,Dpy30,1810037I17Rik,Pfdn1,Churc1,Gm19243,Gm14279,Hsbp1,Ppid,Gm6581,Cops9,Ndufa8,Nt5c,Mir142hg,Gm37486,Lsm…	B12:Oxidative_phosphorylation,B13:Stress_response_Protein_folding_Ubiquitination,L16:Ribosomal_&_metabolic_process,B8:Oxidative_phosphorylation_Metabolism_ATP	Ubiquinone metabolism, DeltaF508-CFTR traffic / ER-to-Golgi in CF, wtCFTR traffic / ER-to-Golgi (normal), Possible regulation of HSF-1/ chaperone pathway in Huntington's disease, Epithelial cell apoptosis in COPD,Putative pathways of activation of monoclonal protein secretion in multiple myeloma, HSP70 and HSP40-dependent folding in Huntington's disease, CFTR folding and maturation (normal and CF…
					NA		1		M60	Intermediate [CS46,CS47,CS49,CS50]	Sp3,Jund,Bcl11a,Zfp326,Zfp72,Zfp273,Zfp712,Zfhx3,Nfia	Dohh,4930453N24Rik,Mrps18b,Faf1,Gale,Dph5,Brox,Tm2d3,Cbll1,Gng10,Pfkl,Tmem97,Zfp110,Cc2d1b,Mrps2,Josd1,Pus7l,Slc35c1,Fastkd2,Haus8,Ptp4a3,Trim35,P4ha1,Atp13a1,Mrps22,Wdr4,Tyw1,Dstn,Xrcc5,Bdh1,Timm21,Afg3l2,3110002H16Rik,Gm9173,Gnl1,Nmral1,Nufip1,Diablo,Arfgap1,Il12rb2,Gtf2h4,Aida,Bcl2l13,Anapc7,Twsg1,Apex1,Naa35,Creld2,Rrs1,Med23,Tfip11,Ltv1,Il4ra,Prkcd,Hsdl1,Fen1,Nagpa,Mrpl47,Golga3,Lrpprc,Cdc20…	B8:Oxidative_phosphorylation_Metabolism_ATP,B9:Ribosome_Mitochondrial_activty,L7:Ifng_Stat1_Gbp_Antigen_presentation,L6:Cell_cycle_Stem_cells_Chemokine_receptors,B12:Oxidative_phosphorylation	CTP/UTP metabolism, ATP/ITP metabolism, GTP-XTP metabolism, Ubiquinone metabolism, TTP metabolism,Neurophysiological process_Dynein-dynactin motor complex in axonal transport in neurons, Cell cycle_The metaphase checkpoint, Main growth factor signaling cascades in multiple myeloma cells, Apoptosis and survival_BAD phosphorylation, IGF signaling in lung cancer,Immune response_Antigen presentation …
					NA	0_1|0	0_0		M61	Intermediate [CS45,CS51,CS55,CS56,CS57,CS58,CS59]	Sp100,Irf7,Stat1,Stat2,Pou6f1	Gm18078,Rps13-ps5,Gm2367,Gm8722,Gm44261,Rpl17-ps9,Gm4963,Gm38358,Gm47381,Gm7384,Gm4866,Gm4468,Rpl21-ps14,Gm8268,Gm5045,Gm17786,Gm17212,Gm13249,Gm17214,Gm13413,Gm11604,Rps15a-ps2,CT025618.1,Gm20072,Gm10051,Gm43124,Gm7424,Gm12922,Gm12466,Gm6543,Gm2986,Gm8606,Gm6916,Gm16399,Rps6-ps2,Rpl17-ps4,Gm8973,Gm19244,Gm6311,Gm45660,Gm8599,Gm6450,Gm9083,Gm12460,Gm15745,Gm6265,Gm5276,Gm12322,Rpl34-ps2,Gm7928,Gm…	B10:Cell_cycle_DNA_replication,L6:Cell_cycle_Stem_cells_Chemokine_receptors,L4:Protein_translation_Ubiquitination	Cell cycle_The metaphase checkpoint, Cell cycle_Role of APC in cell cycle regulation, Cell cycle_Start of DNA replication in early S phase, Cell cycle_Chromosome condensation in prometaphase,Cell cycle_Spindle assembly and chromosome separation, Cell cycle_Start of DNA replication in early S phase, Cell cycle_Transition and termination of DNA replication,Transport_RAN regulation pathway, Translat…
					NA		0_1		M62	Intermediate [CS48,CS52,CS53,CS54]	Snapc4,Tfdp1,Ubtf	Gm45319,Frs2,Bola1,Trav3n-2,Mrps36-ps1,Nutf2-ps2,Gm8200,Gm44431,Mpv17,Gm11449,Gm13234,Gm6129,Rpl36-ps10,Kcng2,Gm6054,Gm43125,Gm41041,Gm14130,Gm3200,Gm6851,Gm6286,Dtd1,Repin1,Gm48088,Gm10212,Rpl21-ps3,Ap4e1,Gm29717,Gm14237,Gm7565,Gm5445,Actr8,Gm6342,Gm8420,Gm12369,AC166171.1,Mrps36-ps2,Gm30155,Rpl31-ps20,1110004E09Rik,Olfr1341,Gfer,Fyttd1,Dancr,Chchd4,Gm6681,Gm13213,Cyp2s1,Gm17669,Gm17415,Gm7780,G…	B10:Cell_cycle_DNA_replication,L6:Cell_cycle_Stem_cells_Chemokine_receptors,B13:Stress_response_Protein_folding_Ubiquitination,B8:Oxidative_phosphorylation_Metabolism_ATP,L4:Protein_translation_Ubiquitination	Cell cycle_The metaphase checkpoint, Cell cycle_Role of APC in cell cycle regulation, Cell cycle_Start of DNA replication in early S phase, Cell cycle_Chromosome condensation in prometaphase,Cell cycle_Spindle assembly and chromosome separation, Cell cycle_Start of DNA replication in early S phase, Cell cycle_Transition and termination of DNA replication,Putative pathways of activation of monoclo…
					NA	1_1|0	1_0		M63	Intermediate [CS46,CS47]	Zfp706,Preb,Srebf1	Sfr1,5430403G16Rik,Gm14830,Manf,Ccdc85c,Onecut2,Pclaf,Rab8b,Fbn1,Dhx16,Atp1a1,Gm3788,Pdk1,Gm38227,Txnrd1,Kif20b,Traj15,Desi2,Irf1,Ttll4,Nfrkb,Pgam1-ps2,Kcna2,Gm10481,Slc25a32,Dcaf12,Sys1,Arhgdib,Gm7977,Gm4335,Tyw1,Trappc5,Glrx2,Gm5160,Zfp160,Spg7,Sfxn1,Mnat1,Rbm8a2,4930402H24Rik,Slc7a6,Exosc8,Pura,Cyc1,Mthfd2,Ash2l,Trpm4,Ska2,Gm7507,Hdgf,Fzr1,Nit2,Trav14n-1,Ywhaq-ps3,Gm8864,AC154361.1,Ppip5k2,Igf…	B9:Ribosome_Mitochondrial_activty	Neurophysiological process_Dynein-dynactin motor complex in axonal transport in neurons, Cell cycle_The metaphase checkpoint, Main growth factor signaling cascades in multiple myeloma cells, Apoptosis and survival_BAD phosphorylation, IGF signaling in lung cancer
					NA		1_1		M64	Intermediate [CS49,CS50]	Tcf7,Foxp1,Ybx1	Stag3,Gm7965,Neil1,Ikzf2,Scn2a,AY074887,Gm7449,Gm43960,Ppp6c,Plekha5,Gm48564,Ccdc153,Gm45718,Slc6a8,Gm42845,Gm45756,Hspa13,Gm37862,Klhl31,Gm18134,Tbc1d13,Oma1,Fgfr3,Gm13121,Gm13426,Hook3,Zdbf2,Gm14172,Gm18228,Pcf11,Rmnd5a,Zkscan8,Gm12950,Gm12902,Acsf3,Igf2bp1,Rpsa-ps5,Gprc5c,Depdc1a,Daam1,Gm12445,Gm2961,Nsmce2,Disp2,Gm7034,Gm5842,Rfx3,Gm6899,Gm45654,Enox1,Gm13532,Dph5,Eif3b,Banf1,Ift74,Gm15921,Zf…	B13:Stress_response_Protein_folding_Ubiquitination	Putative pathways of activation of monoclonal protein secretion in multiple myeloma, HSP70 and HSP40-dependent folding in Huntington's disease, CFTR folding and maturation (normal and CF), Transcription_Negative regulation of HIF1A function, Possible regulation of HSF-1/ chaperone pathway in Huntington's disease
					NA	0_0_1|0	0_0_0		M65	Intermediate [CS51,CS55,CS56,CS57,CS58,CS59]	Batf,Myc,Phb	Gm37124,Ptges,Gm26930,Kif5a,Mcmdc2,Gm48122,Gm12155,Gm29371,Gm11285,Pi16,Flnc,Gm15262,Gramd1b,Map4k2,Fhl3,Hmcn2,Gm44711,Atp8b5,Gm11590,Misp,Ppp1r42,CT030170.4,Olfr679,Adgrb2,Zfhx3,AC168977.1,Zic1,Vmn1r13,Rnf169,Mindy4,Svep1,Gm6503,Tmc8,Pde7b,Lipe,Epor,Gm24289,Gm16026,Gm42535,Gm14703,Ppfia1,Ctcfl,Plppr2,Wdr49,Gm42772,Ldb1,Kif4,Prr11,Gm7856,Rxrb,Rps12-ps26,Gm4870,Shcbp1,Cdc20,Nek2,Spag5,Cenpf,Aurka,…	B10:Cell_cycle_DNA_replication,L6:Cell_cycle_Stem_cells_Chemokine_receptors	Cell cycle_The metaphase checkpoint, Cell cycle_Role of APC in cell cycle regulation, Cell cycle_Start of DNA replication in early S phase, Cell cycle_Chromosome condensation in prometaphase,Cell cycle_Spindle assembly and chromosome separation, Cell cycle_Start of DNA replication in early S phase, Cell cycle_Transition and termination of DNA replication
					CS45		0_0_1		M66	Characterizing CS45	Ebf1,Bhlhe41,Zfp653,Zic1,Zfp872	Gm16433,Gm15365,Mettl1,Gm16380,Dancr,Kcng2,Sigmar1,Gm30738,Rrp15,Ltv1,Gm6964,Gm14494,Gm6434,Ddx18,Gm14989,Gm9797,Gm4246,Eef1akmt4,Gm15645,Gm44510,Gm7733,Gm7180,Gm11913,Gm6293,Polr2i,Gm16265,Gm13359,Gm18709,Gm12693,Txnl4a,Gm7390,Gm11575,Fam136b-ps,Gm14567,Gm20657,Gm45224,AC154361.1,Rpf2,Ltbp4,Cst7,Gm11930,Snhg15,Muc16,Gm14238,Dnah2,Uchl4,Wdr5,Gm37070,Gm27219,Gm1947,Tmem248,Cyb561d2,Prkaca,Tcp1-ps1…	B8:Oxidative_phosphorylation_Metabolism_ATP,B13:Stress_response_Protein_folding_Ubiquitination,L4:Protein_translation_Ubiquitination	CTP/UTP metabolism, ATP/ITP metabolism, GTP-XTP metabolism, Ubiquinone metabolism, TTP metabolism,Putative pathways of activation of monoclonal protein secretion in multiple myeloma, HSP70 and HSP40-dependent folding in Huntington's disease, CFTR folding and maturation (normal and CF), Transcription_Negative regulation of HIF1A function, Possible regulation of HSF-1/ chaperone pathway in Huntingt…
					CS46	1_0_1|0	1_0_0		M67	Characterizing CS46	Gatad2b,Foxp1,Tcf7	Tacc3,Trav14n-1,Bag5,Zfp950,Gm4217,Ralgapb,Mlf2,Gm19605,Cecr2,Heatr3,Gm5322,Gm14122,Ska1,4930481A15Rik,Mctp2,Ino80e,Ankrd13b,Polr2h,Neil1,Dnajc14,Parpbp,Frrs1l,Zfp984,Tgtp2,Trav14d-1,Fbxo5,Phf5a,Gm15191,Uqcrh-ps2,Vrk2,Runx1,Slc7a6,Flnc,Gm5039,Rbmx2,Gm38227,Gm5040,Gpd2,Eno2,Ubash3b,Ift122,Pnp,Skp2,Ankrd49,Snhg5,Ist1,Socs5,Spata2,Cnnm3,Cfap20,Dlgap5,Zfp592,Gusb,Il2rb,Psmg4,Senp8,Pdzd2,Gga1,Hectd2,S…	L6:Cell_cycle_Stem_cells_Chemokine_receptors,B10:Cell_cycle_DNA_replication	Cell cycle_The metaphase checkpoint, Cell cycle_Start of DNA replication in early S phase, Cell cycle_Chromosome condensation in prometaphase, Cell cycle_Role of APC in cell cycle regulation, Cell cycle_Transition and termination of DNA replication, Cell cycle_Start of DNA replication in early S phase,Cell cycle_Spindle assembly and chromosome separation
					CS47		1_0_1		M68	Characterizing CS47	Zfp706,Zbed4,Zhx1	Pet100,Gm14935,AC146601.1,Pogk,Slf1,Sun1,Gm12712,Pim3,Ciao1,Gm42573,Slc12a3,Gm12537,Rpl31-ps10,Gm19774,Gm8069,Lta4h,C1galt1c1,Smyd3,Gm11225,Gm19029,Slc35c2,Gm44439,Rad17,Gm17031,Gm8268,Gm2076,Trmt112-ps2,Tma7-ps,Gm13310,Gm10232,Crtc2,Aimp2,AC125405.1,Ost4,Gm11516,Fkbp11,Rpp30,Gm42628,Gm14200,Gm43065,Gm14816,Gm29649,Zbtb22,Gm12582,Palm,Ms4a7,Dppa5a,Tom1l2,Jade1,Cdca2,Zkscan8,Coro1c,Knl1,Dnajc19,Cs…	L6:Cell_cycle_Stem_cells_Chemokine_receptors,B10:Cell_cycle_DNA_replication	Cell cycle_The metaphase checkpoint, Cell cycle_Start of DNA replication in early S phase, Cell cycle_Chromosome condensation in prometaphase, Cell cycle_Role of APC in cell cycle regulation, Cell cycle_Transition and termination of DNA replication, Cell cycle_Start of DNA replication in early S phase,Cell cycle_Spindle assembly and chromosome separation
					CS48	0_1_1|0	0_1_0		M69	Characterizing CS48	Stat1,Tulp4,Irf1	Gm6433,Gm46369,Gm13981,Gm48620,Mbd4,Gm14121,Slc43a3,Gm12856,Gm5937,Nedd1,Itgb3bp,Hmgb3,Gm15452,Ckap2,Gm36985,Nek2,Ndc80,Bcat2,Gm13160,Tdp2,Cenpk,Gm44978,Gm6655,AC123665.4,Gm8268,Gm5191,Rps19-ps9,Gm5069,Gm6361,Ncaph,Gm12671,Tm7sf2,Gm16165,Cep128,Gm7351,Mtmr14,Kif22,Cpt1a,Gm5855,Gm4973,AC153974.1,Gm12222,Gm12693,Mis18bp1,Gm14016,Gm6296,Gm8185,Rpl21-ps1,Melk,Gm13502,Gm7516,Gm5981,Gm2445,Fech,Cdkn3,C…	B10:Cell_cycle_DNA_replication,L6:Cell_cycle_Stem_cells_Chemokine_receptors,L19:Diverse_signaling	Cell cycle_The metaphase checkpoint, Cell cycle_Role of APC in cell cycle regulation, Cell cycle_Start of DNA replication in early S phase, Cell cycle_Chromosome condensation in prometaphase,Cell cycle_Spindle assembly and chromosome separation, Cell cycle_Start of DNA replication in early S phase, Cell cycle_Transition and termination of DNA replication,Signal transduction_Activin A signaling re…
					NA		0_1_1		M70	Intermediate [CS52,CS53,CS54]	Ssrp1,Lyar,Hmgb1,Nme2	Fbxl20,Pdxp,Wsb2,Zmynd19,Snhg12,Scrn2,Lin52,Lcorl,Repin1,Abcb8,Nr2c2ap,Men1,Fam118b,Bag2,Ermp1,Baiap2,Gm15568,Dffb,Smim26,Ndufaf2,Fastkd1,Rps10,Lrrc42,Fam122b,Gm13231,Fech,1110065P20Rik,Lss,CT010453.2,Borcs5,St3gal4,Zfp110,Ube2q2,Papss1,Chpt1,Gm5943,Ulk2,Slx4,Gm1976,Cmtm3,P2rx4,Tgfbr3,Apba3,Zbtb44,Zfp846,Cyp2s1,Rhbdd2,Leng1,Rbks,Gm13870,Ebag9,Celsr1,Cmip,St7l,Zfand2a,Gm13328,Acsf3,Ttll3,Usp40,Ari…	L6:Cell_cycle_Stem_cells_Chemokine_receptors,B10:Cell_cycle_DNA_replication,B13:Stress_response_Protein_folding_Ubiquitination	Cell cycle_The metaphase checkpoint, Cell cycle_Start of DNA replication in early S phase, Cell cycle_Chromosome condensation in prometaphase, Cell cycle_Role of APC in cell cycle regulation, Cell cycle_Transition and termination of DNA replication, Cell cycle_Start of DNA replication in early S phase,Cell cycle_Spindle assembly and chromosome separation,Putative pathways of activation of monoclo…
					CS49	1_1_1|0	1_1_0		M71	Characterizing CS49	Stat3,Crebzf,Zfp36l2	Bag1,Slc35f6,Gm15399,Dym,Ccdc25,Atraid,Dock3,Ckap5,Gbp2,Trit1,Wnt2b,Gm4739,Rps12-ps3,Tcf20,2310035C23Rik,Gm13226,Gm8251,Ppp2ca,Ube2g2,Pcm1,Dlgap1,Dbf4,Fam3c,Hnf4a,Ryr1,Ehbp1l1,Ubfd1,Stox2,Cnot10,Dis3,Gm6485,Prdm2,D17Wsu92e,Man2a1,Rbmxl1,Cdk2,Dlg4,Wdr59,Ppp4r1,Ddx39,Hdgf,Pms1,Rnf213,Atp5g3,Usp45,Rrp7a,Slc25a13,Ivns1abp,Gm47493,Gripap1,Rgma,Gm6545,Tmem167,Rabepk,Snrnp200,Nelfa,Evi2,Pias4,Suco,Gm331…	B12:Oxidative_phosphorylation	Ubiquinone metabolism, DeltaF508-CFTR traffic / ER-to-Golgi in CF, wtCFTR traffic / ER-to-Golgi (normal), Possible regulation of HSF-1/ chaperone pathway in Huntington's disease, Epithelial cell apoptosis in COPD
					CS50		1_1_1		M72	Characterizing CS50	Zfp712,Zfp874a,Zfp948	Oaz3,Olfr145,Kras,Xpnpep3,C130093G08Rik,Upf3b,Ftl1-ps2,Zfp704,H3f3a-ps1,Pxk,Crlf3,Gm8173,Erp44,Lgr5,Dmtf1,Sdad1,Slc17a5,Aatf,Zfp940,Ing2,2310058D17Rik,Gm5340,Trit1,Dlst,Npat,Tbce,Gm5039,Gm12115,Ccdc88c,Wipf1,Olfr295,Rab11fip1,Tnfaip3,Spty2d1,1700030K09Rik,Ap1s2,Prmt3,Gne,Gm13487,Tubgcp5,Gm13148,Gm10602,Sin3b,Gm10284,Slc4a4,Nfkbiz,Id2,Scaf1,Gm7468,Fbxw11,Zfp182,Bard1,Ice2,Uqcrh,Gm8304,Timm17b,Rprd…	B31:RNA_and_DNA_processes	Neuroprotective action of lithium, Signal transduction_JNK pathway, Development_WNT5A signaling, Role of activation of WNT signaling in the progression of lung cancer, Immune response_Delta-type opioid receptor signaling in T-cells
					NA	0_0_0_1|0	0_0_0_0		M73	Intermediate [CS55,CS56,CS57,CS58,CS59]	Irf8,Cnbp,Phb	Med17,Cwc25,Dtd1,Mars,Asnsd1,Gm11349,Gm13313,Mrps18b,Tnfaip1,Hspa9-ps1,Gm46203,Mrto4-ps1,Gm6296,2810004N23Rik,Exosc5,Apex1,Armt1,Eef1e1,Mrpl2,Gm43096,Ap3s2,Gm6733,Lzic,Cd3eap,Gm13359,Gm5138,Dnpep,Mrto4-ps2,Gcsh,Ltv1,Ndufaf1,Gm9347,Trnt1,Gm20587,Gm17018,Gm15455,Mkl2,Naa11,Hspe1-ps6,Bora,Mphosph8,Gm6756,Uspl1,Coq7,Pih1d1,Hsph1,Lias,Ndufab1-ps,Pgk1-rs7,Aaas,Rabggtb,Gm4459,Hspe1-ps3,Ercc1,Mrps27,Ubac…	B9:Ribosome_Mitochondrial_activty	Neurophysiological process_Dynein-dynactin motor complex in axonal transport in neurons, Cell cycle_The metaphase checkpoint, Main growth factor signaling cascades in multiple myeloma cells, Apoptosis and survival_BAD phosphorylation, IGF signaling in lung cancer
					CS51		0_0_0_1		M74	Characterizing CS51	Tmf1,Vax1,Zfp872,Zfhx3,Prdm12	Pttg1ip,Gm6823,Snx25,Dstn,Hccs,Prdx4,Psmd9,Wrnip1,Gm13022,Mtcl1,Papolb,Fam117a,Mns1,Fam92a,Slc35d1,Pus7l,Ndel1,Zfp280b,Zfp367,Rhof,Rab9,4930579G24Rik,Rnf220,Gm6158,Rnf40,Rnf34,Gm8202,Timm9,Pidd1,Gm42645,Dcaf17,Toe1,Gm7870,Msrb1,Pdss1,Cenpc1,Akip1,Trip13,Tmem237,2810408I11Rik,Ube2z,Sirt6,Plpbp,Bcor,Brf1,2310022A10Rik,Ifi30,Aagab,Pcid2,AC157602.1,Pex3,Hagh,Zfp846,C1galt1c1,G2e3,Ccdc82,Ercc1,Eri3,C3…	B10:Cell_cycle_DNA_replication,L6:Cell_cycle_Stem_cells_Chemokine_receptors	Cell cycle_The metaphase checkpoint, Cell cycle_Role of APC in cell cycle regulation, Cell cycle_Start of DNA replication in early S phase, Cell cycle_Chromosome condensation in prometaphase,Cell cycle_Spindle assembly and chromosome separation, Cell cycle_Start of DNA replication in early S phase, Cell cycle_Transition and termination of DNA replication
					CS52	0_1_1_1|0	0_1_1_0		M75	Characterizing CS52	Thap4,Irf8,Stat5a,Ssrp1	Grwd1,Nif3l1,Ifrd2,Polr1e,Gm12020,Epb41l4aos,Aen,Actr1b,Gnl3,Mrps2,Nop14,Wdr5,Nat10,Trmt10c,Snhg15,Nufip1,Telo2,Rbm19,D030028A08Rik,Tnfrsf9,Wdr4,Pprc1,Chchd4,Slc19a1,Alkbh1,Surf2,Gm5297,Polr1b,Ier5,Tsr2,Tsen54,Eif2b3,Naa25,Bcat1,Tnf,Arfip1,Kti12,Ndufaf4,Wdr74,Triap1,Traf4,Mdn1,Gm10171,Pop1,Dusp12,1810032O08Rik,Llph-ps2,Gm17300,Naf1,Gnl2,Trmt61a,Rrp15,BC085271,Qtrt1,Sdad1,Nefh,Gm12751,Rassf1,Coq2,…	L2:Inflammation_Metabolism,B9:Ribosome_Mitochondrial_activty,L15:Myeloid_cells_Other_signaling,B10:Cell_cycle_DNA_replication,L6:Cell_cycle_Stem_cells_Chemokine_receptors	Influence of multiple myeloma cells on bone marrow stromal cells, Macrophage and dendritic cell phenotype shift in cancer, Th2 cytokine- and TNF-alpha-induced inflammatory response in asthmatic airway fibroblasts, Immune response_TLR2 and TLR4 signaling pathways, Apoptosis and survival_APRIL and BAFF signaling,Neurophysiological process_Dynein-dynactin motor complex in axonal transport in neurons…
					NA		0_1_1_1		M76	Intermediate [CS53,CS54]	Sp100,Klf13,Zkscan6,Lef1	Gm9762,Gm11599,Gm4968,Gm46344,Gm12009,Ybx1-ps2,Gm17786,Gm3800,4930542C12Rik,Gm2199,9330175E14Rik,Rplp1-ps1,Gm11517,Gm43584,Gm10182,Gm48690,Gpx4-ps2,Gm9083,Gm4316,Gm4943,Ralgps1,Gm10167,Gm32526,Gm26384,Gm18805,Gm9320,Dtnb,AC150560.2,Gm12168,Rpl12-ps1,Gm2986,Gm14747,Gm43125,Gm28116,Gm6794,Mroh1,Gm6155,Gm3191,Ptgs2,Gm10157,AC154586.1,Gm15730,Gm17828,Gm24951,Gm2926,Gm8268,Gm14639,Gm38022,E130201H02Ri…	B10:Cell_cycle_DNA_replication,L6:Cell_cycle_Stem_cells_Chemokine_receptors,B37:T_cell_differentiation,B32:Histone_modification	Cell cycle_The metaphase checkpoint, Cell cycle_Role of APC in cell cycle regulation, Cell cycle_Start of DNA replication in early S phase, Cell cycle_Chromosome condensation in prometaphase,Cell cycle_Spindle assembly and chromosome separation, Cell cycle_Start of DNA replication in early S phase, Cell cycle_Transition and termination of DNA replication,Deregulation of canonical WNT signaling in…
					NA	0_0_0_0_1|0	0_0_0_0_0		M77	Intermediate [CS55,CS56]	Hmgb2,Cenpa,Hmgb1	Rad18,Fam98a,Scly,Gm10273,Fam168a,Gpn3,Mrpl38,Polr1a,Erich1,Mtpap,Ubqln4,Apip,Ciao1,Plxdc1,Grhl1,Prmt3,Mcfd2,Cklf,Il22ra1,Zfp451,Hmgcl,Ncaph,Gm9115,Ddx51,Xab2,Mesd,Fam92a,Alkbh3,Gm26461,Wdr73,Dhx37,Ivd,Cptp,Entpd6,Sos1,Ambra1,Utp20,Gm6140,Gm5732,Zfp322a,Abca4,Uqcc3,Enoph1,Fam118b,Tdp2,Trip13,Uba3,Aph1a,Gcc1,Zfp65,Oxr1,Etfdh,Gm3724,E130309D02Rik,Slc25a13,Enkd1,Rad1,Exo1,Cdca2,Pus10,Plekha7,Med18,O…	B10:Cell_cycle_DNA_replication,B31:RNA_and_DNA_processes,L6:Cell_cycle_Stem_cells_Chemokine_receptors	Cell cycle_The metaphase checkpoint, Cell cycle_Role of APC in cell cycle regulation, Cell cycle_Start of DNA replication in early S phase, Cell cycle_Chromosome condensation in prometaphase,Cell cycle_Spindle assembly and chromosome separation,Neuroprotective action of lithium, Signal transduction_JNK pathway, Development_WNT5A signaling, Role of activation of WNT signaling in the progression of…
					NA		0_0_0_0_1		M78	Intermediate [CS57,CS58,CS59]	Mysm1,Camta2,Arid3a	AL592169.2,Gm6462,Gm21041,Gm8644,Gm15727,Gm13612,Helq,AC166171.1,Gm13141,Gm4773,Gm38261,Gm3213,Eif3j2,Gm13311,Gm10698,Gm9480,Gm8774,Gm8744,Gm43447,Trcg1,Snhg12,Hspa1b,Gm7700,Pgrmc1,Gm15209,Gm18899,Gm7212,Creg1,Sec22a,Gm37070,Gm47894,Slc35b3,Taf5l,Mrpl3,Capn15,Gm5037,Gse1,Klk13,Gm9088,Gm13321,AC112972.1,Npepl1,Gm20203,Serf1,AC155167.3,Brip1os,Gm2021,Hoxc4,Svil,Sdhaf1,Arl5a,Ap1s2,Slc12a2,Suox,Gm448…	B10:Cell_cycle_DNA_replication,B32:Histone_modification,L6:Cell_cycle_Stem_cells_Chemokine_receptors	Cell cycle_The metaphase checkpoint, Cell cycle_Role of APC in cell cycle regulation, Cell cycle_Start of DNA replication in early S phase, Cell cycle_Chromosome condensation in prometaphase,Cell cycle_Spindle assembly and chromosome separation,Stem cells_Stimulation of differentiation of mouse embryonic fibroblasts into adipocytes by extracellular factors,Regulation and signaling of HGF receptor…
					CS53	0_1_1_1_1|0	0_1_1_1_0		M79	Characterizing CS53	Atf1,Ssrp1,Gtf3a	Mbnl2,Gm6545,Pigl,Med31,Ifit1,Cdk16,Got1,Madd,Msra,Man1b1,Rpap2,Slc10a7,Ranbp9,Galk2,Wbp4,Rnf20,Rgs14,Ptpra,Traf3,Pold4,Exo5,Wbp1l,Abcc5,Ttf1,Gm27023,Gm47242,Hpcal1,Gm11346,Cyb561a3,Gm12166,Klhdc1,Sipa1l1,Trappc1,Gm8618,Ifnar2,Dok2,Ppt1,Zfp386,Slc45a4,Fam174a,Aldh2,Timmdc1,Pign,Hivep1,Gabpa,Mylpf,Gata3,Tmem167b,Pigc,Tmem199,Foxp2,Arsb,Tax1bp3,Vta1,Zfp871,Prkaca,Prpf6,Dbf4,Gm10704,Acbd6,Rpp30,Nek2…	B10:Cell_cycle_DNA_replication,L6:Cell_cycle_Stem_cells_Chemokine_receptors,B8:Oxidative_phosphorylation_Metabolism_ATP	Cell cycle_The metaphase checkpoint, Cell cycle_Role of APC in cell cycle regulation, Cell cycle_Start of DNA replication in early S phase, Cell cycle_Chromosome condensation in prometaphase,Cell cycle_Spindle assembly and chromosome separation, Cell cycle_Start of DNA replication in early S phase, Cell cycle_Transition and termination of DNA replication,CTP/UTP metabolism, ATP/ITP metabolism, GT…
					CS54		0_1_1_1_1		M80	Characterizing CS54	Sp100,Irf7,Stat1	Spata5l1,Mb21d1,Gm4353,Gm13815,Serpina3g,Rpl36-ps9,Zfp407,Nmb,Gm18955,2510039O18Rik,Gm7990,Bloc1s4,AC106830.2,Gm13870,Gm5801,Rps2-ps9,Gm6425,Gbe1,Serpina3f,Gm9278,Kctd17,Mon2,Gm13453,Gm12005,Gm4986,Gm43772,Rpl15-ps1,Gm12734,Cryl1,Gm33312,Rhobtb2,Gm12421,Syn3,Alyref2,Podnl1,Gm45754,Gm15033,Gm11625,9130011E15Rik,Gm6851,Gm42433,Gm18646,Gm13321,Sec23a,Slco3a1,Tmem184b,Acp2,Rpl30-ps2,Hccs,Irgq,Gm8213,…	B10:Cell_cycle_DNA_replication,B11:IFN_signaling_Il10	Cell cycle_The metaphase checkpoint, Cell cycle_Role of APC in cell cycle regulation, Cell cycle_Start of DNA replication in early S phase, Cell cycle_Chromosome condensation in prometaphase,Cell cycle_Spindle assembly and chromosome separation,Immune response_Antigen presentation by MHC class I, classical pathway, Development_Slit-Robo signaling, Cytoskeleton remodeling_Regulation of actin cytos…
					CS55	0_0_0_0_0_1|0	0_0_0_0_0_0		M81	Characterizing CS55	Sub1,Khsrp,Gata6	1810009A15Rik,Gm13425,Il17rc,Cacfd1,Atg13,Chchd7,Zfp143,Gm11362,Ccnb2-ps,Ap2a1,5430434F05Rik,Pik3cg,Tstd3,Rcor1,Gm4811,Gm13910,Tbc1d1,Snap29,AC138715.1,Efr3b,Sord,AC108858.2,Mkrn2,Gm7802,Txndc15,Gm11999,Stk36,Agtrap,Gm10874,Lnx2,Gm13077,Pole,Gm5904,Gm11957,Stard9,Brf1,Gm6169,Gm45344,Samd4b,Acer3,Gm31024,Gm1969,Gm45220,Ogfod2,Uba7,Catip,Smarce1-ps1,Gm14465,Trappc2l,Lrrc1,Gm15446,Herc2,Fam3c,Mkks,P…	B10:Cell_cycle_DNA_replication,L6:Cell_cycle_Stem_cells_Chemokine_receptors	Cell cycle_The metaphase checkpoint, Cell cycle_Role of APC in cell cycle regulation, Cell cycle_Start of DNA replication in early S phase, Cell cycle_Chromosome condensation in prometaphase,Cell cycle_Spindle assembly and chromosome separation, Cell cycle_Start of DNA replication in early S phase, Cell cycle_Transition and termination of DNA replication
					CS56		0_0_0_0_0_1		M82	Characterizing CS56	Tfdp1,Cnbp,Nfx1	Sspo,Atp6v1c1,Sin3b,Ighm,Ankrd12,Cdc7,Ikzf3,Slf2,Ifi209,Gnpat,Zzef1,Tbc1d4,Stard4,Upf3b,Zmat5,Gm15204,Lipa,Gm13443,Tnip1,Gm2991,Bcl10,Haus7,Synj1,Apopt1,Sirt6,Tbce,Dpp4,Gm14130,Mical1,Stil,Clec2i,Mok,Sdf2,AC163623.2,Dnase1l3,Ifi206,Ifi214,Tmem29,Isg15,Chd6,Egln2,Carnmt1,Hsd11b1,Gm15186,Pex1,Cotl1,Thrap3,Ttc7,Camta1,Zer1,Fam189b,Sfi1,Rfc2,H2-DMa,Krba1,Gm6904,Brk1,Tigit,Ncoa3,Gm7312,Gm7977,Tpp1,Lam…	B39:Leukocyte_signaling	Apoptosis and survival_Cytoplasmic/mitochondrial transport of proapoptotic proteins Bid, Bmf and Bim, Apoptosis and survival_FAS signaling cascades, Signal transduction_JNK pathway, PDE4 regulation of cyto/chemokine expression in inflammatory skin diseases, microRNA in Prostate Cancer
					NA	0_0_0_0_1_1|0	0_0_0_0_1_0		M83	Intermediate [CS58,CS59]	Mier1,Zfp691,Dmtf1	Mlxip,Ptger4,Eya3,Gm16675,Kdm4c,Rab5a,Calcoco1,Egln1,Cblb,Zfp598,Cant1,Bak1,Wdcp,Cbx4,Golga1,Zfp157,Sap30l,Tmem131l,Malt1,Vps16,Rbl1,Fam168b,Cacna2d2,Bphl,Ccdc62,Gzf1,Btbd7,Ip6k2,Wiz,Gm13624,Ddhd1,Tmem29,Pea15a,Gm12757,Kif5a,Kantr,Vamp2,Pik3ip1,Ptk2b,Gpatch1,Enoph1,Wrn,Mpst,Efna2,Tbcd,Palm,Pafah1b3,Slc43a3,Fam234b,AC154239.2,2900097C17Rik,Cenpa,Gm7292,Fam168a,Cks1brt,Gm14150,Birc5,Ckap2,Map2k1,Cc…	B10:Cell_cycle_DNA_replication,L6:Cell_cycle_Stem_cells_Chemokine_receptors,B32:Histone_modification	Cell cycle_The metaphase checkpoint, Cell cycle_Role of APC in cell cycle regulation, Cell cycle_Start of DNA replication in early S phase, Cell cycle_Chromosome condensation in prometaphase,Cell cycle_Spindle assembly and chromosome separation, Cell cycle_Start of DNA replication in early S phase, Cell cycle_Transition and termination of DNA replication,Stem cells_Stimulation of differentiation …
					CS57		0_0_0_0_1_1		M84	Characterizing CS57	Tsc22d4,Zfp329,Zbtb20	Tmem97,Wrnip1,Ppie,Nagpa,Rab2a,Pitpnb,Ubap2,AA465934,Rae1,Fam241a,Rpp30,Zc3h14,Ckap2,Bub1,Gm7535,Mfsd10,Enah,Gm40309,Sh3d19,Gm37204,Ubxn2b,Alg1,Pold1,Msh6,Atp6v1a,Rnf115,Akap8l,Ube4b,Ctdsp1,Ubr7,Gm15720,Shkbp1,Lpcat1,Msantd4,Ing5,Rev3l,Lactb2,Gm7733,Tmem70,Egln2,Zfp882,Pign,Glipr1,Midn,Bicral,Gm26740,Trappc11,Mvk,Traj49,Abhd4,Dcaf6,Rasgrp2,Fra10ac1,Gpkow,Ntpcr,Fbxo6,4632404H12Rik,Vamp1,Arid2,Scfd…	B9:Ribosome_Mitochondrial_activty	Neurophysiological process_Dynein-dynactin motor complex in axonal transport in neurons, Cell cycle_The metaphase checkpoint, Main growth factor signaling cascades in multiple myeloma cells, Apoptosis and survival_BAD phosphorylation, IGF signaling in lung cancer
					CS58	0_0_0_0_1_0_1|0	0_0_0_0_1_0_0		M85	Characterizing CS58	Zfp574,Zfp62,Camta2	Tnfrsf22,Gm14857,Fastkd1,1190007I07Rik,Gm11850,Gm5303,Glud-ps,Gm11380,Eri3,Dnajc6,Gm13076,Gm15760,Gm7244,Gm19028,Itsn1,1810014B01Rik,Ubqln2,Snapc4,Itga2b,Gm43444,Ppp1r12b,Foxred2,Clptm1,Stard7,Hapln2,Pus1,Mtrr,Ddx51,Tmem102,Ppp1r21,Net1,Terf2,Ddx18,Zfp84,Trmt13,C530008M17Rik,Gm20156,Gm42636,Mga,Taf1a,Orai2,1110034G24Rik,Telo2,Plcb3,Gm16300,Ern2,Nabp1,E330009J07Rik,Polr3b	B31:RNA_and_DNA_processes	Neuroprotective action of lithium, Signal transduction_JNK pathway, Development_WNT5A signaling, Role of activation of WNT signaling in the progression of lung cancer, Immune response_Delta-type opioid receptor signaling in T-cells
					CS59		0_0_0_0_1_0_1		M86	Characterizing CS59	Arid4b,Tcf12,Zfp944	Taf10,Elp2,Prr14,Tmem79,Ireb2,Gm4799,Gm12577,Crtc2,Rpl18a-ps4,Man1a,Gprc5c,Gm28875,Abhd17c,Zscan26,0610030E20Rik,Gm11221,Srsf9,Rdh9,Dnajb12,5830428M24Rik,Cilp2,Gm8994,Gm3756,Seh1l,Alyref2,Zfp451,Notch2,Supt6,Gm20110,Melk,Hexim1,Ercc3,Rras2,Atad2b,Arrb2,Ybx1-ps2,BC085271,Prr11,Rhof,Rmi2,Gm13182,Cyp2s1,Ccna2,Csnk1g3,Gm7143,Sbno2,Pdcd5-ps,Plk1,Aurkb,Gm15773,Notch1,Gm5580,Bmi1,Gm15720,Rnf168,Hopx,Fbx…	B32:Histone_modification,L18:Diverse_signaling_Mapk_Cytoskeleton	Stem cells_Stimulation of differentiation of mouse embryonic fibroblasts into adipocytes by extracellular factors,Regulation and signaling of HGF receptor (Met) and MSP receptor (RON) in lung cancer, Transcription_Epigenetic regulation of gene expression, Development_Ligand-independent activation of ESR1 and ESR2, Development_Thrombopoietin-regulated cell processes,Development_TGF-beta receptor s…
E-MTAB-4388	Plasmodium chabaudi	7d	TRUE	6	NA	1|0	0	10	M87	Intermediate [CS61,CS62,CS63,CS64,CS65]	Maf,Tmf1,Zfp653	Stambp,Slfn5,Spopl,Mlec,Glrx5,Usp39,Uck2,Tgif2-ps2,Appl1,Lrch1,Pear1,Ift80,Gm37478,Nrbp1,Zzz3,Zdhhc3,Gm4900,Ccdc127,B830012L14Rik,Vars,Chchd7,Tmem94,Ggta1,Zdhhc8,Olfr344,Gm38403,Ubr5,Ccdc115,Hist1h1e,Eda2r,Igkc,Nfasc,Ppp5c,4933407L21Rik,Gm14530,Gm5620,Ilkap,Gbp10,Txnl4a,Il23a,Ndufa5,Gm43712,1810022K09Rik,Rpl10-ps6,Gm5453,Nme1,Rab11b,Dbnl,Prdx6,Rbck1,Sf3b6,Rnf4,Selenof,Rpl39-ps,Ppp4r3b,Ubald1,Nduf…	B12:Oxidative_phosphorylation,L16:Ribosomal_&_metabolic_process,B8:Oxidative_phosphorylation_Metabolism_ATP	Ubiquinone metabolism, DeltaF508-CFTR traffic / ER-to-Golgi in CF, wtCFTR traffic / ER-to-Golgi (normal), Possible regulation of HSF-1/ chaperone pathway in Huntington's disease, Epithelial cell apoptosis in COPD, Signal transduction_mTORC2 upstream signaling, Cell cycle_Regulation of G1/S transition (part 2), Stem cells_Role of TGF-beta 1 in fibrosis development after myocardial infarction, Cell…
					CS60		1		M88	Characterizing CS60	Hmg20b,Mta2,Mlxip	Erap1,Aprt,Atp6ap1,Phf11b,Pdlim2,Gm9892,Arl6ip4,Nudt21,Map4k2,Shc1,Snrpc,Tm9sf2,Golga7,Ptp4a3,Dcaf7,Maf1,Rnf125,Ptpn2,Fus,Xpnpep1,Hk1,Clptm1l,Mdm2,Casp8,4833439L19Rik,Psmc1,Copz1,Rps2-ps13,Rnf187,Rpn2,C1qbp,Timm23,Smim15,Coa5,Kcnab2,Tomm70a,Cndp2,Ndufa8,Eif3g,Chmp1a,Aup1,Ndufs3,Tdg,Idh3a,Itk,Slc25a4,Med11,Imp3,Myd88,Stip1,Chchd3,Tkt,Etf1,Gsdmd,Strn,Bsg,Sirt2,Bcap31,Phb2,Zyx,Hjurp,Arrdc1,Ddit4,Sel…	B13:Stress_response_Protein_folding_Ubiquitination,B3:Mitochondria_Oxidative_phosphorylation,L2:Inflammation_Metabolism	Putative pathways of activation of monoclonal protein secretion in multiple myeloma, HSP70 and HSP40-dependent folding in Huntington's disease, CFTR folding and maturation (normal and CF), Transcription_Negative regulation of HIF1A function, Possible regulation of HSF-1/ chaperone pathway in Huntington's disease,Ubiquinone metabolism,Influence of multiple myeloma cells on bone marrow stromal cell…
					CS61	0_1|0	0_0		M89	Characterizing CS61	Arid1a,Gpbp1l1,Ets1,Maf	Rbx1-ps,Gm13092,Rpl17-ps8,Smg1,Kcnn4,Gm11531,Mpc1,Gm9457,Gm8805,Sytl3,Prpf39,Synpo,Tssk5,Cxcr4,Gm7589,Ndufs6,Gm14231,AC117588.1,Ost4,Wnt1,Gm12844,Ugcg,Tmem201,Gm13882,Dazap1,Pdk3,Gm6450,Snrpb2,Ckap5,Gm4997,Ykt6,Abhd4,Gm5619,Mrpl54,Eif4ebp2,Gm6900,Tcof1,Gm7336,Gm5436,Mapre2,Ptar1,Gm13679,Ndel1,Dars,Pdcd5,Dpm3,Tnfrsf9,Pi4ka,Ndufb3,1810022K09Rik,Ndufa11,Dis3l,Bod1l,Tnfsf8,Gm7560,Rab11b-ps2,Ebp,Scfd1…	B13:Stress_response_Protein_folding_Ubiquitination,L16:Ribosomal_&_metabolic_process	Putative pathways of activation of monoclonal protein secretion in multiple myeloma, HSP70 and HSP40-dependent folding in Huntington's disease, CFTR folding and maturation (normal and CF), Transcription_Negative regulation of HIF1A function, Possible regulation of HSF-1/ chaperone pathway in Huntington's disease,Ubiquinone metabolism, Signal transduction_mTORC2 upstream signaling, Cell cycle_Regu…
					NA		0_1		M90	Intermediate [CS62,CS63,CS64,CS65]	Zfp622,Gtf3a,Junb,Lrrfip2	Crlf2,Il6st,Cand1,Vcp-rs,Rab37,Gm9762,Calcoco1,Tgif2-ps2,Ndufs3,Cirbp,Arl1,Ptpa,Serpina3g,Zwint,Desi2,Fbl,Leng8,Gm18805,Trappc6a,Smyd5,Etf1,Ssbp4,Wdr83os,Trp53i11,Mpdu1,Nr1h2,Ubald2,Ddx54,Clptm1,Stx11,1110008F13Rik,Mybbp1a,Mpc1,Tmem160,Map2k3,Gbp6,Abhd8,Tomm40,Hdgfl2,Rab5a,Fam104a,Get4,Heatr1,Relb,Ogfr,Nsun2,Tnip1,Smim20,Prr14l,Pink1,Pcif1,Phb2,Maz,Tbce,Srebf1,Map2k7,Notch1,Gid8,Tmem248,Gm10052,E…	B3:Mitochondria_Oxidative_phosphorylation,B13:Stress_response_Protein_folding_Ubiquitination,L15:Myeloid_cells_Other_signaling	Ubiquinone metabolism,Putative pathways of activation of monoclonal protein secretion in multiple myeloma, HSP70 and HSP40-dependent folding in Huntington's disease, CFTR folding and maturation (normal and CF), Transcription_Negative regulation of HIF1A function, Possible regulation of HSF-1/ chaperone pathway in Huntington's disease,Apoptosis and survival_Anti-apoptotic TNFs/NF-kB/Bcl-2 pathway,…
					CS62	0_1_1|0	0_1_0		M91	Characterizing CS62	Cnbp,Bcl6,Tcf7,Tox2	Aldoart1,Gm12565,Gm7823,Gm5424,Gm10093,Gm7556,Ltbp4,AC150560.2,Txn-ps1,Zdbf2,Gm4525,AC142114.1,Tes,Ckap5,Ecd,Rbm8a2,Atf7,Ech1,Rpl21-ps7,Pum3,Gm17494,Bicra,Ifi214,Eif5al3-ps,Dnajc19-ps,Gm10054,Nkrf,Gata3,Agtpbp1,Sit1,Gm13679,Sh2b1,Gm14933,Gm11826,Samm50,Pxk,Gm7614,Gm17060,Ankhd1,Gm5526,Gm9234,Dnajc19,Tmem181a,Tbx21,Asl,Ddx58,Gm10154,Gm6563,Fh1,Gm37478,Gm12355,Gm6977,Cnot2,Gm8444,Gm15793,Ereg,Gm457…	B1:Ribosome_biogenesis,L16:Ribosomal_&_metabolic_process	Signal transduction_mTORC2 upstream signaling, Transcription_Negative regulation of HIF1A function, Ubiquinone metabolism,Proteolysis_Putative ubiquitin pathway, GTP-XTP metabolism,Ubiquinone metabolism, Signal transduction_mTORC2 upstream signaling, Cell cycle_Regulation of G1/S transition (part 2), Stem cells_Role of TGF-beta 1 in fibrosis development after myocardial infarction, Cell cycle_Nuc…
					NA		0_1_1		M92	Intermediate [CS63,CS64,CS65]	Glmp,Mxd1,Prdm1,Zbtb38	Gm28530,Gm6177,Ddx28,Gm16412,Stard3nl,Gm6054,Gm4734,Mrpl21,Gm6607,Slc25a20,Fmr1,Nsrp1,Gm13653,Shisa8,Rp9,Gskip,Cbl,Clint1,Tdg-ps,Gm5276,M6pr-ps,Mrps34,Selenoo,Gm10232,Usp21,Gm17212,Txlng,Mrpl35,Tnik,Myb,Zfp26,Tgs1,Endod1,Gm42047,Paip1,Sphk2,1700017B05Rik,Usf3,Gm7695,Gm5445,Gm45772,Tg,Tada1,Zw10,B830012L14Rik,Gm24366,Gm6443,Gm14032,Eif2a,Spcs2-ps,Pafah1b1,Gm16519,Fam91a1,Mbd6,Gm10705,Sh2b1,Gm12565…	B13:Stress_response_Protein_folding_Ubiquitination,B12:Oxidative_phosphorylation,B8:Oxidative_phosphorylation_Metabolism_ATP	Putative pathways of activation of monoclonal protein secretion in multiple myeloma, HSP70 and HSP40-dependent folding in Huntington's disease, CFTR folding and maturation (normal and CF), Transcription_Negative regulation of HIF1A function, Possible regulation of HSF-1/ chaperone pathway in Huntington's disease,Ubiquinone metabolism, DeltaF508-CFTR traffic / ER-to-Golgi in CF, wtCFTR traffic / E…
					NA	0_1_1_1|0	0_1_1_0		M93	Intermediate [CS64,CS65]	Lyar,Smarcc1,Myc,Tfdp1,Ssrp1	Gm4811,Parg,Gm24366,Snx1,Gm6028,Pxmp4,Unc50,Lonp2,Vapb,Apeh,Ube2m,4632427E13Rik,Rufy2,Plekha5,Plin2,Gm11401,Serinc5,Gm15730,Atp5l-ps1,Rab29,Fastk,Fbxo21,Sgms1,Tspan32,Aldh9a1,Cir1,Sigirr,Aff1,Fbxo9,Traf5,Zfp212,Myg1,Rab21,Ap3m1-ps,Spcs2-ps,Nbas,Slc43a2,Zfp384,Thap3,Tbc1d20,Cyth1,Fam78a,Vbp1,Adam17,Gcn1l1,Rpl28-ps1,Parl,Nutf2,Zdhhc5,Gm11560,Gm10247,Vcp-rs,Elof1,Hmgn2-ps1,Snrpb2,Gm11517,8030462N17R…	L37:B_&_T_cells_Myeloid_cells,B38:B_cells_T_cells_and_signaling,B28:B_cell_signaling_and_development	B cell signaling in hematological malignancies, SLE genetic marker-specific pathways in B cells, Dysregulation of germinal center response in SLE, Apoptosis and survival_APRIL and BAFF signaling, Role of B cells in SLE,Immune response_Function of MEF2 in T lymphocytes, Signal transduction_Activation of PKC via G-Protein coupled receptor, Development_Gastrin in differentiation of the gastric mucos…
					CS63		0_1_1_1		M94	Characterizing CS63	Klf13,Maf,Epas1,Irf1	Faap24,Gm14639,Gm28901,Kif18a,Kifc1,Gm7846,Zfp382,Adam2,Gm10232,Cep89,Gm5555,Snhg3,Tmem101,Gm18959,Tsr2,Cstf2t,Gm12882,Ndufaf2,Zbtb8b,Prelid2,Sh3bp5l,AC119959.1,Mief1,Eif3s6-ps4,Gm5913,Ascc2,1700047I17Rik2,Gm7729,Gm5446,Gm9013,Pmvk,Rora,Eef1akmt1,Raly,Hsd17b10,Cmas,Mrps5,Tmem19,Pms1,Gm13612,Gm15921,Kti12,Mib1,Slc39a11,Orai1,Csrnp1,Gm12816,Syne3,Gm18913,Cstf1,Gm4875,Gm5881,Slc38a6,Ubxn7,Zfp101,Gm1…	L6:Cell_cycle_Stem_cells_Chemokine_receptors	Cell cycle_The metaphase checkpoint, Cell cycle_Start of DNA replication in early S phase, Cell cycle_Chromosome condensation in prometaphase, Cell cycle_Role of APC in cell cycle regulation, Cell cycle_Transition and termination of DNA replication
					CS64	0_1_1_0_1|0	0_1_1_0_0		M95	Characterizing CS64	Ets1,Irf1,Maf	Smarcc1,Kif15,Dbf4,Rcc1,Rce1,Tyms,Smc2,Ppid,Kcnn4,Rpa3,Wdr12,Ap3m1,Rbmx,Srsf4,Rftn1,Mrto4,Gm13237,Pno1,BC002163,Med21,Lamtor3,Magoh,Tmpo,Rbbp7,Rad21,Morf4l2,Atg3,Mrps22,Ska3,Rrp8,Ebna1bp2,Gm7488,Pih1d1,Amd1,Mrpl12,Mbip,Cldnd1,Pole,Twistnb,Commd2,Ahctf1,Ybx3,Tmem250-ps,Hist1h4i,Mrpl47,2210016F16Rik,Bag1,Gm6501,Rpp30,Mtap,Fam60a,Cebpzos,Gm15483,Gm19243,Gm21399,Gm38263,Gm5055,Klhl35,Gm14703,Rpsa-ps9…	B10:Cell_cycle_DNA_replication,L4:Protein_translation_Ubiquitination,L6:Cell_cycle_Stem_cells_Chemokine_receptors	Cell cycle_The metaphase checkpoint, Cell cycle_Role of APC in cell cycle regulation, Cell cycle_Start of DNA replication in early S phase, Cell cycle_Chromosome condensation in prometaphase,Cell cycle_Spindle assembly and chromosome separation,Transport_RAN regulation pathway, Translation_Regulation of translation initiation, Translation_Role of Retinoic acid signaling in the initiation of trans…
					CS65		0_1_1_0_1		M96	Characterizing CS65	Zfp36l1,Ybx3,Snapc4,Smarcc1	Rps12-ps4,Gm5735,Wbp4,Gm5529,Diablo,Ash1l,Gm7123,Rhbdf2,Hoxb1,Cst3,Hint3,Nfu1,Gm6159,Polg2,Gm15355,Kmt2b,Tes3-ps,Trmt10c,Zfp110,Hmgb1-ps9,Gm4540,Rpl32-ps,Rpl21-ps1,Cdkn1b,Ktn1,Rps12-ps9,Tnrc6c,Gm11619,Gm12482,Gm26983,Gm7030,Gm8292,Cox16,Gm5865,Epb41l2,Gm14044,Tmc6,Gm4691,Parp4,AC102815.2,Sema5b,Gm15454,Mppe1,Gm26384,Gm12943,Iah1,Gm6745,Unkl,Fam168b,Tbcb,Gm2926,Gm8186,Rpl36-ps3,Gm2534,Gm5905,Gm761…	B33:Hormone_receptor_signaling,L15:Myeloid_cells_Other_signaling	Transcription_N-CoR/ SMRT complex-mediated epigenetic gene silencing, Cytoskeleton remodeling_Regulation of actin cytoskeleton organization by the kinase effectors of Rho GTPases,Development_Negative regulation of STK3/4 (Hippo) pathway and positive regulation of YAP/TAZ function,Development_Osteopontin signaling in osteoclasts, Transcription_Sin3 and NuRD in transcription regulation,Apoptosis an…
GSE107947	Influenza A PR8	48h	TRUE	12	NA	1|0	0	22	M97	Intermediate [CS67,CS68,CS69,CS70,CS71,CS72,CS73,CS75,CS75,CS76,CS77]	Tax1bp1,Stat1,Zfp36l2	Tubb5,Ldha,Psmb1,Hnrnpu,Ppib,Psme2b-ps,Cnn2,Arpc1b,Pkm2,Hmgb2,Hnrnpa2b1,Pfn1,Hnrnpk,Eef1g,Limd2,Psme2,Slfn4,Sp100,Chchd2,Ifi27l2a,Bst2,Uqcrh,Prrc2c,Gm10059,Ncl,Mndal,Trim30a,Fam107b,Slfn2,Ablim1,2310014H01Rik,Rps27a,Fxyd5,Sub1,Rps12,Gm13226,Skap1,Slc25a3,Ran,Dnaja1,Ywhab	B11:IFN_signaling_Il10,L3:Leukocytes_Myeloid_Signaling_Il10,B12:Oxidative_phosphorylation	Immune response_Antigen presentation by MHC class I, classical pathway, Development_Slit-Robo signaling, Cytoskeleton remodeling_Regulation of actin cytoskeleton organization by the kinase effectors of Rho GTPases,Immune response_IL-11 signaling pathway via MEK/ERK and PI3K/AKT cascades, Chemotaxis_Lipoxin inhibitory action on Formyl-Met-Leu-Phe-induced neutrophil chemotaxis,Cell adhesion_Integri…
					CS66		1		M98	Characterizing CS66	Foxp1,Klf2,Tcf7,Satb1	Gimap4,Lgals3bp,Isg15,Pcbp2,Bst2,Gm15725,Pfn1,Gm5559,Psme1,Vim,Eif3h,H2-T23,Sod1,Aes,Gbp2,Gm11518,Pcbp1,Hnrnpab,Gm13226,Gm11741,Snord35a,Thrap3,Rpl21,Psmb1,Cox6a1,Eif3a,Dock2,Psma7,Eif5a,Hnrnpu,Cnn2,S100a10,Actr2,Thy1,Actr3,Tap1,2310014H01Rik,Vasp,Ywhaz,Ccnd2,Msn,Lgals1,Ptp4a2,Arpc1b,Myl12b,Stk17b,Ppp1ca,Id2,Eif3f,Lcp1,Tagln2,Rpl24,Rap1b,Cd69	B11:IFN_signaling_Il10,L3:Leukocytes_Myeloid_Signaling_Il10	Immune response_Antigen presentation by MHC class I, classical pathway, Development_Slit-Robo signaling, Cytoskeleton remodeling_Regulation of actin cytoskeleton organization by the kinase effectors of Rho GTPases,Immune response_IL-11 signaling pathway via MEK/ERK and PI3K/AKT cascades, Chemotaxis_Lipoxin inhibitory action on Formyl-Met-Leu-Phe-induced neutrophil chemotaxis,Cell adhesion_Integri…
					NA	0_1|0	0_0		M99	Intermediate [CS67,CS69,CS72,CS73,CS76,CS77]	Cdc5l,Sp100,Sub1	Sri,Sdcbp,Polr1d,Calr,Gzma,Slc25a3,Ccl4,Gpx1,Apobec3,Cct5,AL928935.1,Slc25a5,Atp5g3,Vasp,Lsp1,Cd3e,Zyx,Gm15459,Ezr,Cotl1,Sh3kbp1,Eif4a1,Skap1,Gm8430,Cnn2,Hnrnpab,Tuba1b,Atp5a1,Set,Ncl,Pcbp1,Ran,Cox6c,Gm11741,Lgals1,Atf4,Rpl6,Ptma,Naca,Gm15536,Rpl36al,Eef1g	B12:Oxidative_phosphorylation,L6:Cell_cycle_Stem_cells_Chemokine_receptors	Ubiquinone metabolism, DeltaF508-CFTR traffic / ER-to-Golgi in CF, wtCFTR traffic / ER-to-Golgi (normal), Possible regulation of HSF-1/ chaperone pathway in Huntington's disease, Epithelial cell apoptosis in COPD,Cell cycle_The metaphase checkpoint, Cell cycle_Start of DNA replication in early S phase, Cell cycle_Chromosome condensation in prometaphase, Cell cycle_Role of APC in cell cycle regula…
					NA		0_1		M100	Intermediate [CS68,CS70,CS71,CS74,CS75]	Bclaf1,Satb1,Tcf7	Ctsd,Arhgdia,Snrpg,Limd2,Gm5879,Eif3h,Gm12715,Rab8a,Rpl36a-ps1,Stk17b,Emp3,Il2rb,Rps19-ps3,Ptp4a2,Myl12b,Psmb8,Eif5a,Serbp1,Arpc1b,Tapbp,Hnrnpa2b1,Rpl24,Lcp1,Aes,2310014H01Rik,Sod1,Tagln2,Atp5c1,Cnn2,Thy1,Hnrnpab,Vim,Pcbp2,Actg1,Lgals1,Zbp1,Bst2,Psmb4,Celf2,S100a10,Tap1,Tuba1b,Wipf1,Actr3	B11:IFN_signaling_Il10,L3:Leukocytes_Myeloid_Signaling_Il10	Immune response_Antigen presentation by MHC class I, classical pathway, Development_Slit-Robo signaling, Cytoskeleton remodeling_Regulation of actin cytoskeleton organization by the kinase effectors of Rho GTPases,Immune response_IL-11 signaling pathway via MEK/ERK and PI3K/AKT cascades, Chemotaxis_Lipoxin inhibitory action on Formyl-Met-Leu-Phe-induced neutrophil chemotaxis,Cell adhesion_Integri…
					NA	0_0_1|0	0_0_0		M101	Intermediate [CS69,CS72,CS73,CS76,CS77]	Mxd1,Sub1,Sp100	Arhgap30,Psmb4,Slc25a5,Ppib,Ptprcap,Stat3,Rnf213,Usp25,Psmb9,Hnrnpa2b1,Capzb,Gm7079,Rpl36al,Cnn2,Actg1,Zbp1,Xaf1,S100a10,Wipf1,Thy1,Cox7a2,Vim,Itgal,Ccnd2,Actr3,Iqgap1,Capza2,Sp100,Rpl21-ps8,Gm15459,Slfn4,Rpl21-ps11,Gm9844,Ifi27l2a,Smc4,Fam107b,Ptpn18	L5:Type_I_IFN_Ifit_Oas,B11:IFN_signaling_Il10	Immune response_IFN-alpha/beta signaling via JAK/STAT, Immune response_IFN-alpha/beta signaling via MAPKs, Immune response_Antiviral actions of Interferons, SLE genetic marker-specific pathways in antigen-presenting cells (APC), Immune response_Innate immune response to RNA viral infection,Immune response_Antigen presentation by MHC class I, classical pathway, Development_Slit-Robo signaling, Cyt…
					CS67		0_0_1		M102	Characterizing CS67	Lef1,Klf2,Ikzf1	Gm15536,Rps24-ps3,Rpl7a-ps12,Ppp2ca,Gm16247,Eef1a1,Fyb,Hnrnpk,Rps16-ps2,Gm10443,Akr1a4,Tmem66,Ywhae,Psmb1,Cotl1,Actr3,Cnp,Iigp1,Rgs1,Gm5559,D17Wsu92e,Pomp,Oasl2,Hbb-b1,Lrrc58,Mir682,Gm7290,Rpl35,Eef1g,Rpl21-ps11,Jak1,Gm10136,Rpl10a,Gm12715,Tcf7,Gm10269,Tpm3,Cst3	L3:Leukocytes_Myeloid_Signaling_Il10	Cell adhesion_Integrin inside-out signaling in neutrophils, Down-regulation of mast cell functions through ITIM-containing inhibitory receptors in asthma, Immune response _CCR3 signaling in eosinophils, Immune response_Antigen presentation by MHC class I: cross-presentation, SLE genetic marker-specific pathways in B cells
					NA	0_1_1|0	0_1_0		M103	Intermediate [CS70,CS71,CS74,CS75]	Irf7,Id2,Sp110	Gm4149,Il1b,Gm13826,Mir682,Gm7290,Tpm4,AL928935.1,Gm11741,Rpl10-ps3,Gm9844,Ctsd,Sec61b,Ifi203,Gm6863,Skap1,Eif3k,Rnf114,Rps27a,Snrpg,Psmb9,Actr2,Lcp1,Pfn1,Gm9493,Crip1,Selplg,Fyn,Hnrnpm,Clk1,Evl,Ywhaz,Psme2b-ps,Cd3e,Zfp36l2,Arpc5,Ddx24,Rpl14-ps1	B14:IFN_signaling,L35:Cytotoxic_T_cells_NK_Tbx21_Eomes_B_cells	Immune response_IFN-alpha/beta signaling via JAK/STAT, Putative pathways of MHC class I-dependent postsynaptic long-term depression in major depressive disorder, Attenuation of IFN type I signaling in melanoma cells, Immune response_Antiviral actions of Interferons, Immune response_Antigen presentation by MHC class I, classical pathway,Immune response_TCR alpha/beta signaling pathway, Immune resp…
					CS68		0_1_1		M104	Characterizing CS68	Klf2,Satb1,Tcf7	Gm11518,D17H6S56E-5,Rnaset2a,Rps29,Tap1,Rps27a,Cs,Tcp1,Psmb4,Ctsd,Gm3362,Pkm2,Tsc22d3,Gm7290,Rpl10a-ps1,Socs3,Gm10196,Rps16-ps2,Gm5879,Gm10269,Cox6a1,Rpl21,Sell,Rpl12,Rapgef6,Tpm3-rs7,Tuba1b,Hnrnpab,Cox6c,Hspe1,Lgals1,Atp5f1,Nme2,Pcbp1,Ptprcap,Hnrnpu,Cap1,Snrpb,Taldo1,Atp5h,Gm15148	L16:Ribosomal_&_metabolic_process,B12:Oxidative_phosphorylation,B1:Ribosome_biogenesis	Ubiquinone metabolism, Signal transduction_mTORC2 upstream signaling, Cell cycle_Regulation of G1/S transition (part 2), Stem cells_Role of TGF-beta 1 in fibrosis development after myocardial infarction, Cell cycle_Nucleocytoplasmic transport of CDK/Cyclins, DeltaF508-CFTR traffic / ER-to-Golgi in CF, wtCFTR traffic / ER-to-Golgi (normal), Possible regulation of HSF-1/ chaperone pathway in Huntin…
					NA	0_0_0_1|0	0_0_0_0		M105	Intermediate [CS69,CS76,CS77]	Hmgb2,Akna,Ets1	Slfn1,Gimap4,Pml,Lsp1,Isg20,Samd9l,Wnk1,Actr2,Usp25,Pyhin1,Gbp2,2810474O19Rik,Ctsw,Calm2,Gm10269,Cst3,Cox7a2l,Emb,Nme1,Zbp1,Tra2b,Evl,Psme2,Xpo1,Sf3b1,Ccrl2,Gdi2,Sepw1,Arpc1b,Rps19-ps3,Arcn1,Cox5a,Gnai2,Ets1,Gm3362,Xaf1,Cnot6l,Eef1g	L5:Type_I_IFN_Ifit_Oas	Immune response_IFN-alpha/beta signaling via JAK/STAT, Immune response_IFN-alpha/beta signaling via MAPKs, Immune response_Antiviral actions of Interferons, SLE genetic marker-specific pathways in antigen-presenting cells (APC), Immune response_Innate immune response to RNA viral infection
					NA		0_0_0_1		M106	Intermediate [CS72,CS73]	Fos,Rela,Ssrp1	Zbp1,Gm5559,Ccnd3,Serbp1,RP24-92H14.2,Eif3f,Cox5a,Atf4,Capza2,Cd53,Sod1,Ostf1,Ptp4a2,Cytip,Arpc1b,Stk17b,Arf5,Ctcf,Atp5c1,Arid1a,Gm11828,Parp14,Hnrnpu,Tmbim6,Lime1,Irgm1,Sf3b1,Taldo1,Hmha1,Atp5j,Cnot6l,Snw1,Gm15459,Arl6ip1,Crip1,Gm8129,Iqgap1,Itgb2	B14:IFN_signaling,B3:Mitochondria_Oxidative_phosphorylation	Immune response_IFN-alpha/beta signaling via JAK/STAT, Putative pathways of MHC class I-dependent postsynaptic long-term depression in major depressive disorder, Attenuation of IFN type I signaling in melanoma cells, Immune response_Antiviral actions of Interferons, Immune response_Antigen presentation by MHC class I, classical pathway,Ubiquinone metabolism
					NA	0_1_0_1|0	0_1_0_0		M107	Intermediate [CS70,CS71]	Sp110,Khsrp,Stat4,Satb1	Atp5h,Psme2,Itgb7,Cdc42,Psme2b-ps,Mcm4,Psmb10,Thrap3,Atp1b3,Fam107b,Rbbp4,Ywhaz,Taf10,Rps29,Gm11518,Tap1,Tcp1,Psma1,Rnaset2a,Rps27a,Gm8430,Rnaset2b,Cct4,Ctsd,Gm3362,Gm15725,Gabarap,Capzb,Eif4a1,Il10rb,Chchd2,Cct8,Hnrnpd,Glud1,Tuba1b,Rpl24,Tagln2,Gzma,Nfkb1,Mrpl33,Myl12b,Tapbp,Ptp4a2,Arpc1b,Gm10159,Gbp7,Gm5963,Gbp2	B11:IFN_signaling_Il10,L7:Ifng_Stat1_Gbp_Antigen_presentation,B1:Ribosome_biogenesis	Immune response_Antigen presentation by MHC class I, classical pathway, Development_Slit-Robo signaling, Cytoskeleton remodeling_Regulation of actin cytoskeleton organization by the kinase effectors of Rho GTPases,Immune response_IL-11 signaling pathway via MEK/ERK and PI3K/AKT cascades, Chemotaxis_Lipoxin inhibitory action on Formyl-Met-Leu-Phe-induced neutrophil chemotaxis, Immune response_IFN-…
					NA		0_1_0_1		M108	Intermediate [CS74,CS75]	Sub1,Hmgb2,Ybx1	Ran,Gm15725,Mcm6,Gm13493,Pcna,Eif4a1,Rpl24,Sod1,Gm9808,Cct8,Tagln2,Psme2b-ps,Gm9385,Gm10119,Lgals3bp,Set,Anp32e,Ndufs6,Pgam1,Csde1,Chmp4b,Rpl10-ps3,Vars,Ssr4,Gadd45b,Cox6c,Pkm2,Gm10012,Hnrnpc,Cox8a,Flna,Prr13,Ptges3,Psma2,Hmgb2,Cd247,Txn1,Ywhah,0610009D07Rik,Gm10250,Psme2,Atp5h,Foxo1,Psmc3	B12:Oxidative_phosphorylation,B2:Ribosome_functions,L4:Protein_translation_Ubiquitination,B13:Stress_response_Protein_folding_Ubiquitination	Ubiquinone metabolism, DeltaF508-CFTR traffic / ER-to-Golgi in CF, wtCFTR traffic / ER-to-Golgi (normal), Possible regulation of HSF-1/ chaperone pathway in Huntington's disease, Epithelial cell apoptosis in COPD,Neurophysiological process_GABA-A receptor life cycle, CFTR folding and maturation (normal and CF), Signal transduction_ERK1/2 signaling pathway, Regulation of degradation of deltaF508-C…
					NA	0_0_0_0_1|0	0_0_0_0_0		M109	Intermediate [CS76,CS77]	Gata3,Stat1,Zfp36l2	Fam107b,Tsc22d3,Klf2,Tbca,Gm14446,Sod1,Cox4i1,Hcst,Mbnl1,Gm9703,I830012O16Rik,Spn,Samd9l,Gm4902,Chmp4b,Cmpk2,Stk4,Mcl1,Dnajc3,Cdc42,Irf9,Zc3hav1,Gm6252,Eif3i,AL928935.1,Pla2g16,Pfn1,Morf4l1,H2afv,Sdf4,Atp5e,Psme2,Map2k2,Psmb2,Atp5h	B2:Ribosome_functions,L7:Ifng_Stat1_Gbp_Antigen_presentation	Neurophysiological process_GABA-A receptor life cycle, CFTR folding and maturation (normal and CF), Signal transduction_ERK1/2 signaling pathway, Regulation of degradation of deltaF508-CFTR in CF, Development_Differentiation of white adipocytes,Immune response_Antigen presentation by MHC class I, classical pathway, Immune response_IFN-alpha/beta signaling via JAK/STAT, Attenuation of IFN type I s…
					CS69		0_0_0_0_1		M110	Characterizing CS69	Lef1,Satb1,Tcf7	Gm11603,Irf9,Rps19-ps3,Rpl24,Shfm1,Hnrnpk,Eef1a1,Ier2,Btg1,Gm13226,Gm15536,Pnrc2,Hnrnpul2,Vasp,Rpl14-ps1,Rbm39,Pip4k2a,Gpi1,Rpl5,Ugcg,Ssh2,Arl6ip1,Parp14,Atp5a1,Ran,Rpl21-ps8,Gm15459,Hnrnpab,Psma7,Eef1g,Rabac1,Rpl28-ps3,Ccl4,Eif3h,Clic1,Ubl5,Myl12b	B12:Oxidative_phosphorylation,B37:T_cell_differentiation	Ubiquinone metabolism, DeltaF508-CFTR traffic / ER-to-Golgi in CF, wtCFTR traffic / ER-to-Golgi (normal), Possible regulation of HSF-1/ chaperone pathway in Huntington's disease, Epithelial cell apoptosis in COPD,Deregulation of canonical WNT signaling in major depressive disorder, Immune response_Generation of memory CD4+ T cells, G protein-coupled receptors signaling in lung cancer,Populations …
					CS70	0_1_0_0_1|0	0_1_0_0_0		M111	Characterizing CS70	Runx3,Mier1,Zfp36l1,Sp1	Pafah1b1,Aes,Ptprcap,Kcnab2,Il7r,Psmc6,Cct2,Ezr,Ywhaz,Rpl18,Xrn2,Tcp1,Egr1,Mapk1,Ddx3x,Rtn3,Capzb,Lime1,Thoc2,B4galnt1,Rap1gds1,Cd84,Cd2,Lat,Khdrbs1,H2-T10,Usp34,1110004F10Rik,Gzmb,Snrpb,Sept6,Hint1,Gpr171,Gimap4,Fkbp1a,Ccnd2,Tyrobp	L35:Cytotoxic_T_cells_NK_Tbx21_Eomes_B_cells	Immune response_TCR alpha/beta signaling pathway, Immune response_Inhibitory PD-1 signaling in T cells, Putative role of Tregs in COPD, Immune response_CD28 signaling, Breakdown of CD4+ T cell peripheral tolerance in type 1 diabetes mellitus
					CS71		0_1_0_0_1		M112	Characterizing CS71	Sp110,Ybx1,Zfp36l2	Huwe1,Acin1,Cnot6,Pdha1,Eef1a1,Trbc1,Slc38a1,Ppp2r5e,Gm7206,Amica1,Atrx,Rpl17-ps5,Znfx1,Puf60,Ppa1,Top1,Cwc15,Cxcr4,Psme2b-ps,Eif4b,Slc25a3,Atf7ip,Sh3kbp1,Sbno1	B33:Hormone_receptor_signaling	Transcription_N-CoR/ SMRT complex-mediated epigenetic gene silencing, Cytoskeleton remodeling_Regulation of actin cytoskeleton organization by the kinase effectors of Rho GTPases,Development_Negative regulation of STK3/4 (Hippo) pathway and positive regulation of YAP/TAZ function,Development_Osteopontin signaling in osteoclasts, Transcription_Sin3 and NuRD in transcription regulation
					CS72	0_0_0_1_1|0	0_0_0_1_0		M113	Characterizing CS72	Klf13,Ncor1,Zfp36l1	Ywhaz,Pak2,Ets1,Ptpn18,Hnrnpa2b1,Akap13,Rabac1,Gpr171,Rpl10a,AL663027.1,Rpl37,Rap1b,Fyn,Emp3,Pycard,Fyb,Hsp90b1,Gmfg,Ier5,H2afz,Kctd10,Ifih1,Son,Pbrm1,Pfdn5,Gpi1,Cox8a,H2-Q6	L9:Ribosomal_functions_Other	Protein folding and maturation_Bradykinin / Kallidin maturation, Blood coagulation_Blood coagulation, Cytoskeleton remodeling_Regulation of actin cytoskeleton organization by the kinase effectors of Rho GTPases,Ubiquinone metabolism, Putative pathways of activation of monoclonal protein secretion in multiple myeloma
					CS73		0_0_0_1_1		M114	Characterizing CS73	Hmgb2,Lrrfip1,Runx3	Usp18,Psmb4,Gbp2,Shfm1,Rpl36a-ps1,Dazap2,Gm7290,Akap13,Ptges3,Mdh1,Zfp207,Tpm4,Uqcrb,Thoc4,H2afz,Tomm22,Adar,Chmp2a,Sipa1,Mgea5,Rbck1	B12:Oxidative_phosphorylation,L4:Protein_translation_Ubiquitination	Ubiquinone metabolism, DeltaF508-CFTR traffic / ER-to-Golgi in CF, wtCFTR traffic / ER-to-Golgi (normal), Possible regulation of HSF-1/ chaperone pathway in Huntington's disease, Epithelial cell apoptosis in COPD,Transport_RAN regulation pathway, Translation_Regulation of translation initiation, Translation_Role of Retinoic acid signaling in the initiation of translation, Development_Regulation o…
					CS74	0_1_0_1_1|0	0_1_0_1_0		M115	Characterizing CS74	Hmgb2,Sub1,Ybx1	Khsrp,Rap1b,Ndufa13,Sp110,Skap1,Taf10,St13,2900073G15Rik,S100a4,Usp18,Tpm4,Nucb1,Snrpg,Rpl7a-ps12,Lsm4,Tfam,Ccdc72,Ptges3,Tcp1,Anp32b,Cdkn1a,Sod1,Eif3k,Vars,Emp3,Nudc,Rpl10-ps3,Pkm2,4933407C03Rik,Prdx2,Ndufs6,Ssu72,Cxcl2,P4hb,Peli1,Ywhaq,Gm5879	B13:Stress_response_Protein_folding_Ubiquitination,B12:Oxidative_phosphorylation,L4:Protein_translation_Ubiquitination	Putative pathways of activation of monoclonal protein secretion in multiple myeloma, HSP70 and HSP40-dependent folding in Huntington's disease, CFTR folding and maturation (normal and CF), Transcription_Negative regulation of HIF1A function, Possible regulation of HSF-1/ chaperone pathway in Huntington's disease,Ubiquinone metabolism, DeltaF508-CFTR traffic / ER-to-Golgi in CF, wtCFTR traffic / E…
					CS75		0_1_0_1_1		M116	Characterizing CS75	Son,Bclaf1,Stat4	Wdr1,Ube2d3,Cd3d,Lime1,Tes,Psma4,Gm7079,Nmi,Ndufa13,Sod1,Lsp1,Uba1,Dek,Gzmb,Uqcr10,Peli1,Rer1,Prdx5,Eif3l,Dhx15,Il17ra,Cflar,Trbc1,Hnrnpul1,Dad1,Sf1,Emp3,Gm3511,Nup153	L35:Cytotoxic_T_cells_NK_Tbx21_Eomes_B_cells,B41:T_cells_T_cell_signaling,B3:Mitochondria_Oxidative_phosphorylation	Immune response_TCR alpha/beta signaling pathway, Immune response_Inhibitory PD-1 signaling in T cells, Putative role of Tregs in COPD, Immune response_CD28 signaling, Breakdown of CD4+ T cell peripheral tolerance in type 1 diabetes mellitus, Aberrant production of IL-2 and IL-17 in SLE T cells,Ubiquinone metabolism
					CS76	0_0_0_0_0_1|0	0_0_0_0_0_0		M117	Characterizing CS76	Klf2,Aebp2,Satb1	Cdk2ap2,Ptpn22,Gp49a,Tmem59,Hnrpdl,Psmb10,Ppp2r1a,Daxx,Sri,Gm10689,Atp2b1,Ywhaz,Rcsd1,Glrx,Gnb2,Ddx58,Rnf114,Cmpk2,Rod1,Pcbp2,Psma2,Ifih1	B14:IFN_signaling	Immune response_IFN-alpha/beta signaling via JAK/STAT, Putative pathways of MHC class I-dependent postsynaptic long-term depression in major depressive disorder, Attenuation of IFN type I signaling in melanoma cells, Immune response_Antiviral actions of Interferons, Immune response_Antigen presentation by MHC class I, classical pathway
					CS77		0_0_0_0_0_1		M118	Characterizing CS77	Stat2,Lrrfip1,Nfkb2	Txndc17,Cct4,Kif5b,Cdk2ap2,Ccnl1,Tspan13,Laptm4a,Uba1,Atn1,M6pr,Eef1g,Ctla2a,Canx,Serpinb6b,BC005537,Gm15536,Gm12034,Cd28,Tor1aip1,Rab8a,Ly6c2,Ndufa2,Calr,Flna,Cox6a1,Nme2,Tpr,Txn1,Crip1	B13:Stress_response_Protein_folding_Ubiquitination,L6:Cell_cycle_Stem_cells_Chemokine_receptors	Putative pathways of activation of monoclonal protein secretion in multiple myeloma, HSP70 and HSP40-dependent folding in Huntington's disease, CFTR folding and maturation (normal and CF), Transcription_Negative regulation of HIF1A function, Possible regulation of HSF-1/ chaperone pathway in Huntington's disease,Cell cycle_The metaphase checkpoint, Cell cycle_Start of DNA replication in early S p…
GSE107947	Influenza A PR8	72h	FALSE	1	CS78	NA	NA	NA	NA	NA	NA	NA	NA	NA
GSE149443	LCMV	24h	TRUE	4	NA	1|0	0	6	M119	Intermediate [CS79,CS80]	Sp110,Elk4,Irf2	Cmpk2,Gm12250,Sell,Atp5b,Cdc42,Arhgdib,Coro1a,Ifi213,Myl12b,Saraf,Akr1a1,Emp3,Tuba1a,Gpr18,Ifi211,Mndal,Rgs1,Tomm7,Pfn1,Sf3b3,Ets1,Rps24-ps3,Gm10180,2810474O19Rik,AY036118,Elob,Rps25-ps1,Fam49b	B11:IFN_signaling_Il10	Immune response_Antigen presentation by MHC class I, classical pathway, Development_Slit-Robo signaling, Cytoskeleton remodeling_Regulation of actin cytoskeleton organization by the kinase effectors of Rho GTPases,Immune response_IL-11 signaling pathway via MEK/ERK and PI3K/AKT cascades, Chemotaxis_Lipoxin inhibitory action on Formyl-Met-Leu-Phe-induced neutrophil chemotaxis
					NA		1		M120	Intermediate [CS81,CS82]	Stat3,Tcf25,Zfp207	Rpl36al,Mxd1,Gm15344,Ctsw,Dusp5,Tm9sf3,Gm21198,Oaz1,Gm14044,Gm5561,Gm10443,Tor1aip1,Gm5805,Nab1,Eef1g,Tyrobp,Rps23-ps2,Rpl7a-ps7,Rps13-ps2,Rab10,Uba52,Hnrnpk,Gm15536,Nop58,Rps27l,Cox7b	L4:Protein_translation_Ubiquitination,B12:Oxidative_phosphorylation	Transport_RAN regulation pathway, Translation_Regulation of translation initiation, Translation_Role of Retinoic acid signaling in the initiation of translation, Development_Regulation of telomere length and cellular immortalization, NALP3 inflammasome activation in age-related macular degeneration (AMD),Ubiquinone metabolism, DeltaF508-CFTR traffic / ER-to-Golgi in CF, wtCFTR traffic / ER-to-Gol…
					CS79	0_1|0	0_0		M121	Characterizing CS79	Myc,Atf4,Tcf25,Stat3	Cox6b1,Rhoa,Zfp36l2,Xaf1,Chd4,Ly6c2,Gm10076,Gm9794,Gm15427,Rpl23,Snord73a,Rplp0,Rpl29,Gm10073,Calr,S100a11,Cox7a2,Oaz1,Sec61b,Il7r,Ghitm,Eif3h,Gm10320,Tpt1,Vars,Ighm	L16:Ribosomal_&_metabolic_process	Ubiquinone metabolism, Signal transduction_mTORC2 upstream signaling, Cell cycle_Regulation of G1/S transition (part 2), Stem cells_Role of TGF-beta 1 in fibrosis development after myocardial infarction, Cell cycle_Nucleocytoplasmic transport of CDK/Cyclins
					CS80		0_1		M122	Characterizing CS80	Sp110,Elk4,Irf2	Trim30d,Tm9sf3,2700060E02Rik,Gm15344,Gm21198,Nsmaf,Gzmb,Oaz1,Rps25-ps1,Taldo1,Rps24-ps3,Dnaja1,Cox7b,Gm20390,Atp5b,Sh3glb1,AC151846.1,Ighm,Sell,Cytip,Tsc22d3,Psmb9,Slfn8,Txn1	L7:Ifng_Stat1_Gbp_Antigen_presentation,L4:Protein_translation_Ubiquitination	Immune response_Antigen presentation by MHC class I, classical pathway, Immune response_IFN-alpha/beta signaling via JAK/STAT, Attenuation of IFN type I signaling in melanoma cells, Putative pathways of MHC class I-dependent postsynaptic long-term depression in major depressive disorder, HSP70 and HSP40-dependent folding in Huntington's disease, ,Transport_RAN regulation pathway, Translation_Regu…
					CS81	1_1|0	1_0		M123	Characterizing CS81	Sp100,Irf2,Sp110	AY036118,Trafd1,Tor1aip1,Rbbp7,Unc93b1,Oasl2,Tsc22d3,Fxr1,Ptges3,Rpl17-ps1,Leprotl1,Cxcl11,Rock1,Ost4,Msn,Cdc42se2,Itk,Rps3a3,Plekho2	L5:Type_I_IFN_Ifit_Oas,B14:IFN_signaling	Immune response_IFN-alpha/beta signaling via JAK/STAT, Immune response_IFN-alpha/beta signaling via MAPKs, Immune response_Antiviral actions of Interferons, SLE genetic marker-specific pathways in antigen-presenting cells (APC), Immune response_Innate immune response to RNA viral infection, Putative pathways of MHC class I-dependent postsynaptic long-term depression in major depressive disorder, …
					CS82		1_1		M124	Characterizing CS82	Stat6,Arid5a,Pbrm1	Atp5j,Wars,Gm12250,Trim30d,B4galt6,Sell,Vapa,Oas3,Casp3,Ndufa2,Smarca2,Ndufb8,Rnaset2a,Slamf7,Bag1,Cox17,Cst7	L5:Type_I_IFN_Ifit_Oas	Immune response_IFN-alpha/beta signaling via JAK/STAT, Immune response_IFN-alpha/beta signaling via MAPKs, Immune response_Antiviral actions of Interferons, SLE genetic marker-specific pathways in antigen-presenting cells (APC), Immune response_Innate immune response to RNA viral infection
GSE149443	LCMV	72h	FALSE	1	CS83	NA	NA	NA	NA	NA	NA	NA	NA	NA
GSE149443	VSV	24h	FALSE	1	CS84	NA	NA	NA	NA	NA	NA	NA	NA	NA
GSE103753	Influenza A PR8	3d	TRUE	9	NA	1|0	0	16	M125	Intermediate [CS86,CS87,CS88,CS89,CS90,CS91,CS92,CS93]	Stat5b,Nr1h2,Atf1	Srrm1,Brd4,Fgfr1op2,Atp5j2,Clns1a,R3hdm1,Slc38a1,Clta,Cd69,Slc25a4,Rasgrp1,Ghitm,Cox7b,Slc38a2,Tbrg1,Pik3cd,Rnf187,Tecpr1,Dnaja2,Gm11127,Pea15a,Mdh2,Smyd3,Nfatc2,Pde4b,Abi1,Hif1a,B230219D22Rik,Stambpl1,Atg4b,Secisbp2l,Srp14,Prkca,2810474O19Rik,Gpsm3,Fam53b,Ddx54,Trim14,Fkbp1a,Tcf20,Ndufa6,Tmem173,Mfn2,Gnb2,Parvg,Usmg5,Prdx6,2210039B01Rik,Mpc2,Zfp335,Sumo1,D8Ertd738e,Rps6kb1,Lmbr1l,Slfn8,Ermap,Tri…	B33:Hormone_receptor_signaling,B3:Mitochondria_Oxidative_phosphorylation	Transcription_N-CoR/ SMRT complex-mediated epigenetic gene silencing, Cytoskeleton remodeling_Regulation of actin cytoskeleton organization by the kinase effectors of Rho GTPases,Development_Negative regulation of STK3/4 (Hippo) pathway and positive regulation of YAP/TAZ function,Development_Osteopontin signaling in osteoclasts, Transcription_Sin3 and NuRD in transcription regulation,Ubiquinone m…
					CS85		1		M126	Characterizing CS85	Zfp300,Zfp143,Zfp12	Ppp2r1a,Tmem127,Gtdc1,Slc17a8,Sfxn4,Strbp,Nfx1,Sqstm1,Mdm2,Gnb1,Ubxn4,Ttyh1,Gatad2a,Hsp90b1,H13,D14Abb1e,Atf7ip,Eif5b,Rev3l,S100a10,Gm20767,Nap1l4,Ssb,Fam105a,Cct2,Calm2,Elf4,Cyth1,Acly,9830147E19Rik,U2af2,BC027231,S1pr4,Apobec3,Phf11b,Eef1d,Cox4i1,Trmt112,Slc35e1,Ppp2r5c,B4galt1,Lgals9,Nxf1,Spcs2,Ppib,Irf7,Pitpnc1,2810474O19Rik,Igtp,R3hdm1,Slc25a3,Tnfrsf11a,Gm5069,Sept9,Phf11a,Cd82,Lrp10,Ezr,Rho…	B33:Hormone_receptor_signaling	Transcription_N-CoR/ SMRT complex-mediated epigenetic gene silencing, Cytoskeleton remodeling_Regulation of actin cytoskeleton organization by the kinase effectors of Rho GTPases,Development_Negative regulation of STK3/4 (Hippo) pathway and positive regulation of YAP/TAZ function,Development_Osteopontin signaling in osteoclasts, Transcription_Sin3 and NuRD in transcription regulation
					NA	0_1|0	0_0		M127	Intermediate [CS87,CS88,CS89,CS90,CS91,CS92,CS93]	Zfp488,Zfp459,Zfp277,Zfp300	Maf1,Bcl9l,Anapc1,Polr3f,Igtp,Lrrfip1,Csf2rb2,I830012O16Rik,Eef1d,Naip5,Zfp958,Tap2,Sra1,5530601H04Rik,Cercam,Mau2,Pxmp4,Eps15l1,Dad1,Spcs2,Trib2,Fam196b,Manea,Zcchc7,Hnrnpd,Ghdc,Rgs10,Rpl22l1,Cox7a2l,Lgals9,Myl12a,Lcp2,Sap18,Cd47,Cd3g,Emb,Tmem66,Hnrnpl,Pfdn5,Leprotl1,Tnrc6b,Xaf1,Eef1b2,Rpl36,Slfn2,Pik3cd,Erh,Npm1,Sumo2,Cap1,Arid1a,Sema4d,Rplp2-ps1,Cd164,Atp5h,Gm10548,Arf1,Birc5,Jpx,Map4k4,Arrb2,…	L3:Leukocytes_Myeloid_Signaling_Il10	Cell adhesion_Integrin inside-out signaling in neutrophils, Down-regulation of mast cell functions through ITIM-containing inhibitory receptors in asthma, Immune response _CCR3 signaling in eosinophils, Immune response_Antigen presentation by MHC class I: cross-presentation, SLE genetic marker-specific pathways in B cells
					CS86		0_1		M128	Characterizing CS86	Gtf3a,Deaf1,Atf4	Stk10,Wasf2,Itm2b,H2-T9,H3f3a,Psg28,Sumo2,Sema4d,Dock10,Myl6,Jak3,Plcg1,Gm17757,Hmgb1,Itk,Cd3g,Ddx60,Csnk2a1,Dtx3l,Sri,Lbr,Cd84,Rtp4,Tagln2,Xaf1,Pi15,Ppp2r5c,Sdha,Nom1,Ufd1l,Atn1,Tpm4,Sec16a,Ssh2,Tsg101,Srsf6,Gstp1,Cdc14b,Lime1,4933426M11Rik,Hypk,Akt2,Gm5506,Nufip2,Cox16,Psd4,Parvg,Map2k7,Pfkl,Tbck,Tsc22d4,Smchd1,Fyn,Psmd11,Gnl3l,Ehd1,A630072M18Rik,Tra2b,Ehbp1l1,1700048O20Rik,Gm6654,Ctsw,Serinc3,…	L35:Cytotoxic_T_cells_NK_Tbx21_Eomes_B_cells,L3:Leukocytes_Myeloid_Signaling_Il10,B41:T_cells_T_cell_signaling	Immune response_TCR alpha/beta signaling pathway, Immune response_Inhibitory PD-1 signaling in T cells, Putative role of Tregs in COPD, Immune response_CD28 signaling, Breakdown of CD4+ T cell peripheral tolerance in type 1 diabetes mellitus,Cell adhesion_Integrin inside-out signaling in neutrophils, Down-regulation of mast cell functions through ITIM-containing inhibitory receptors in asthma, Im…
					NA	0_0_1|0	0_0_0		M129	Intermediate [CS88,CS89,CS90,CS91]	Nrf1,Elf2,Ncor1	Syncrip,Dopey1,Birc5,Tagap1,Arl4c,Tubb4b,Sdhb,D10Wsu52e,Ifi27l1,Get4,Arl6ip5,Tes,Rpp40,Scp2,Ctdspl2,Gimap8,Trap1,Tmem259,Pan3,Tcof1,Sdha,Grcc10,Traf3ip3,Dnajc2,Nfrkb,Wdr43,Iws1,Pacsin1,Tcerg1,Nampt,Mef2d,Rnf139,Zfp872,Pou2f1,Esr2,BC016423,Dkc1,Trim27,Dusp2,Rheb,Dhx15,Senp2,Ebna1bp2,Scn2b	L2:Inflammation_Metabolism	Influence of multiple myeloma cells on bone marrow stromal cells, Macrophage and dendritic cell phenotype shift in cancer, Th2 cytokine- and TNF-alpha-induced inflammatory response in asthmatic airway fibroblasts, Immune response_TLR2 and TLR4 signaling pathways, Apoptosis and survival_APRIL and BAFF signaling
					NA		0_0_1		M130	Intermediate [CS87,CS92,CS93]	Zfp592,Crx,Foxo1	Dpm1,Inpp4b,Cds2,Usp48,Rrp1,Kat6a,Pik3c2a,Slc25a4,Tnrc6a,Eef1d,Pigq,Gmfb,Cd47,Rc3h2,Ppm1h,Gtf3c2,Exoc6,Ly9,Slfn2,Rin3,Hsph1,Pnpt1,Il6st,G3bp2,Vps13b,Dnajc9,Pdcd6,Hbs1l,Jun,Ptges3,Zfp169,Nop56,Atp5o,Ephx1,Trmt112,Tram1,Rsrc2,Adh5,Arv1,Pdrg1,Rqcd1,Osgep,Ppp3r1,Las1l,Atp1a1,Ndrg3,Vapa,Mbp,Hypk,Dnajb1,Tmc6,A930016O22Rik,Pde4c,Capzb,Ap1g2,Crx,Gm1976,Pycard,Rasgrp2,Psma7,Impdh2,Ptk2b,Kcnab2,Il21r,Gm154…	B12:Oxidative_phosphorylation,L18:Diverse_signaling_Mapk_Cytoskeleton	Ubiquinone metabolism, DeltaF508-CFTR traffic / ER-to-Golgi in CF, wtCFTR traffic / ER-to-Golgi (normal), Possible regulation of HSF-1/ chaperone pathway in Huntington's disease, Epithelial cell apoptosis in COPD,Neurogenesis_NGF/ TrkA MAPK-mediated signaling, Signal transduction_Amino acid-dependent mTORC1 activation, Immune response_IL-1 signaling pathway, Development_VEGF signaling via VEGFR2 …
					NA	0_0_0_1|0	0_0_0_0		M131	Intermediate [CS88,CS89]	Ikzf1,Zfp932,Camta2,Gm20939	Il18r1,Rangap1,Rbm25,Plcg1,Rbl2,Pde4c,Ube2d2a,Sepp1,Rnasek,Kcnmb1,E330020D12Rik,Ccni,Ston2,Gpr174,Gbp8,Zmiz2,Psmb11,Tnfrsf13c,Btbd11,Chrnb4,Rpf1,Meis2,Fbxl14,Dusp22,Ubxn2a,Lonrf1,Vimp,0610010K14Rik,Tsn,Prpf40a,Maml2,Vps37b,Slc9a1,Stk16,Rab1b,6030440G07Rik,Csnk1a1,Onecut3,Gm11128,Epc1,Sun1,Spg11,Ctsd,Vps13c,Cmtm7,Ska3,Top3b,Snrpb,Dnaja2,Rsad2,Rab5b,Dtx3l,Vps25,Oas2,Yeats2,Zufsp,Ifrd1,Cox6c,Sgms1,G…	L5:Type_I_IFN_Ifit_Oas	Immune response_IFN-alpha/beta signaling via JAK/STAT, Immune response_IFN-alpha/beta signaling via MAPKs, Immune response_Antiviral actions of Interferons, SLE genetic marker-specific pathways in antigen-presenting cells (APC), Immune response_Innate immune response to RNA viral infection
					NA		0_0_0_1		M132	Intermediate [CS90,CS91]	Gm14403,Gm14322,Nrf1	Ift46,Ppdpf,Arpp19,Ap2s1,Pkp3,Ncf4,Ccl9,Manea,Tspo,Hp1bp3,Prkca,Gm10785,Tspan32,Ubl7,Flt3l,H2-Ke6,Gbp7,Tgs1,Orai2,Tomm6,Prpf38b,Nfat5,A430033K04Rik,Ramp1,Irf9,Cdk13,Zfp706,Nisch,Cpsf7,E230016K23Rik,1700016D06Rik,Actn2,Ubr4,Coa5,Cbx5,Zc3h4,Mat2a,Ube2j2,Malt1,Ogt,Prrc2b,Kcnn4,Tmem173,E330020D12Rik,Prr12,Fbxo43,Fam168a,Hnrnpul1,Pspc1,Mtpn,Arfgap2,Tmco4,Pdcd4,Unc119b,Sntb1,Klhl41,Pes1,Miip,Herc2,N4bp…	B33:Hormone_receptor_signaling,B32:Histone_modification	Transcription_N-CoR/ SMRT complex-mediated epigenetic gene silencing, Cytoskeleton remodeling_Regulation of actin cytoskeleton organization by the kinase effectors of Rho GTPases,Development_Negative regulation of STK3/4 (Hippo) pathway and positive regulation of YAP/TAZ function,Development_Osteopontin signaling in osteoclasts, Transcription_Sin3 and NuRD in transcription regulation,Stem cells_S…
					CS87	0_0_1_1|0	0_0_1_0		M133	Characterizing CS87	Gtf2i,Aff4,Gm14403	Camk4,Cog7,Dtx1,D8Ertd738e,Sema4d,Vmp1,Nabp1,Edf1,4921515E04Rik,Plcg1,Canx,AI597468,Elf4,Zfp799,Sept6,Gpsm3,Arsb,Zfp825,Rfc1,Arl8b,Tecpr1,Atp5g1,Nup214,Vamp5,Snrpg,Mta1,Inpp4b,Elk4,Xrcc3,Nbr1,Grk6,Ptpre,Gm14308,A430033K04Rik,Pnn,Atg2b,Fbxo43,Nop56,Men1,Tiprl,Chst3,Chmp3,Polr2l,BC024386,Slc38a1,Ctsw,Nkg7,Cd8a,Atp5c1,Cd8b1,Chd3,Sec61b,Plac8,4632428N05Rik,Stat4,Cd6,Ptpn6,Chtop,Pdcd6ip,Anp32a,Zyx,Sin…	B41:T_cells_T_cell_signaling,L35:Cytotoxic_T_cells_NK_Tbx21_Eomes_B_cells	Immune response_TCR alpha/beta signaling pathway, Immune response_Inhibitory PD-1 signaling in T cells, Aberrant production of IL-2 and IL-17 in SLE T cells, Putative role of Tregs in COPD, Breakdown of CD4+ T cell peripheral tolerance in type 1 diabetes mellitus, Immune response_CD28 signaling
					NA		0_0_1_1		M134	Intermediate [CS92,CS93]	Cux1,Irf1,Ttf1	Ip6k1,Gm4841,Shfm1,4933426M11Rik,Gbp8,Cnot1,H2-T22,Lnpep,Gm8979,Notch1,Lrrfip1,Pkm,D4Wsu53e,Smn1,Idh3b,Sit1,Dnm2,Sae1,Lactb2,Ptprcap,D030040B21Rik,Slamf6,Emg1,Clns1a,Nkg7,BC033916,Ifngr1,Klrd1,Pde2a,AW112010,Spata13,Pde4c,Poli,Stat4,Prkacb,Cox5a,Gosr1,Papss2,Ddx27,Lonp2,Atf4,Epsti1,Brd4,Ppp2r1a,Bscl2,Zcchc6,Rnaset2b,Taldo1,Emc1,Chchd2,Prrc2b,4833417C18Rik,Trim12c,Trip12,Rara,Ube2l6,Mylk4,Usp16,Rr…	L35:Cytotoxic_T_cells_NK_Tbx21_Eomes_B_cells,L7:Ifng_Stat1_Gbp_Antigen_presentation	Immune response_TCR alpha/beta signaling pathway, Immune response_Inhibitory PD-1 signaling in T cells, Putative role of Tregs in COPD, Immune response_CD28 signaling, Breakdown of CD4+ T cell peripheral tolerance in type 1 diabetes mellitus,Immune response_Antigen presentation by MHC class I, classical pathway, Immune response_IFN-alpha/beta signaling via JAK/STAT, Attenuation of IFN type I sign…
					CS88	0_0_0_0_1|0	0_0_0_0_0		M135	Characterizing CS88	Lrrfip1,Nr3c1,Phb	Rsbn1l,Nckap1l,Shmt2,Emc8,Fchsd2,Cfdp1,2210039B01Rik,Dnajc14,Camk2d,Bsg,Slc25a4,Ndufb9,Bre,Fam168b,Saysd1,Mrfap1,Gosr1,Smc4,Myl12a,Gng5,Csk,Uqcrh,E230016K23Rik,A430078G23Rik,Ankrd44,Elmsan1,Tmem127,Dennd5b,Ncoa2,Camk4,Mll5,Rasgrp1,Zfp207,Gm5607,Hmgn2,Mtfmt,Lck,Csnk1a1,Nedd8,Mfng,Arpc2,Esyt1,Ostc,Hspa4,Pecam1,Hnrnpk,Ube4b,Trpv2,Kat2a,Mrps15,Rnf41,Arv1,BC147527,Tnfrsf26,Minos1,Rpn1,Prkacb,Cpsf1,Eph…	B3:Mitochondria_Oxidative_phosphorylation,L35:Cytotoxic_T_cells_NK_Tbx21_Eomes_B_cells	Ubiquinone metabolism,Immune response_TCR alpha/beta signaling pathway, Immune response_Inhibitory PD-1 signaling in T cells, Putative role of Tregs in COPD, Immune response_CD28 signaling, Breakdown of CD4+ T cell peripheral tolerance in type 1 diabetes mellitus
					CS89		0_0_0_0_1		M136	Characterizing CS89	Gm14322,Klf13,Hivep2,Zfp280d	Khdrbs1,Gm15421,Atp5c1,Il27ra,Cope,Eif3i,Atg13,Acp5,Fkbp3,Hipk1,Ipcef1,Srp14,Tmem258,Mcm4,Gnb2,Inpp5d,Ptk2b,Vps33b,Tpst2,Samhd1,Tcf20,Tox4,Sltm,T2,Rel,Fam86,Thoc2,Ndufa3,Unc13d,Armc8,Rgs19,Itpr2,Sec23ip,Sh3bp1,Ier2,Usp15,Cct5,Vcp,Ddx11,BC016423,Atp5g3,Nasp,Wdr44,Piezo1,Gucy1a2,Nvl,C2cd2,Gas2l3,Csf2rb2,Saysd1,Zcchc11,Camk2d,Ssbp2,Gars,BC094916,Rgl2,Ifit1,Srsf11,Marf1,Adss,Gpr114,Rad9a,Fam103a1,231…	B12:Oxidative_phosphorylation	Ubiquinone metabolism, DeltaF508-CFTR traffic / ER-to-Golgi in CF, wtCFTR traffic / ER-to-Golgi (normal), Possible regulation of HSF-1/ chaperone pathway in Huntington's disease, Epithelial cell apoptosis in COPD
					CS90	0_0_0_1_1|0	0_0_0_1_0		M137	Characterizing CS90	Foxp1,Purb,Irf2	Irgm1,Tnrc6b,Parp14,Rbck1,Usp18,Gbp7,Tgtp1,Anxa6,Eif3e,Zfp92,Notch1,Acap1,Eif3h,Ccnd2,Rasal3,Tap1,Gm14322,Polr2a,Gm14446,Cybrd1,Nip7,Rps12,Ltb,Lgals9,Slc25a5,Chchd2,Rpl36a,Ly6a,Cnn2,A330032B11Rik,Nmrk1,Tyms,Lcmt2,Eif4g2,Eef1g,Fam169b,Dcdc2c	L7:Ifng_Stat1_Gbp_Antigen_presentation,B14:IFN_signaling,B40:Cytoskeleton_Actin-based_motility	Immune response_Antigen presentation by MHC class I, classical pathway, Immune response_IFN-alpha/beta signaling via JAK/STAT, Attenuation of IFN type I signaling in melanoma cells, Putative pathways of MHC class I-dependent postsynaptic long-term depression in major depressive disorder, HSP70 and HSP40-dependent folding in Huntington's disease, ,Immune response_IFN-alpha/beta signaling via JAK/S…
					CS91		0_0_0_1_1		M138	Characterizing CS91	Gabpb2,Nr3c1,Foxn3,Mier1	Cpne8,Plekha2,Map3k1,Tnfaip3,Aldoa,Rpl36al,Coro1b,Pced1b,2010015L04Rik,Igtp,Hnrnpa3,Cd48,Atp1b3,Gm6307,Rnf10,Zcchc7,Psmb10,4833420G17Rik,Eif3m,Itgb2,Lrrn4cl,Fam189b,Ap1s3,Mettl2,Sh3glb1,Esd,Nmi,Sumo1,Arpc1a,Ahcyl2,C130026I21Rik,Calcoco1,Pnrc2,Tgoln2,Ptpn1,Ndufc1,Mkl2,Tmed2,Ebna1bp2,Psmd14,Parp11,Tmem14c,Ywhab,Epg5,Mien1,Etv3,Ssr2,Hltf,H2-K2,Mgst2,Wdr41,Xcr1,Rtfdc1,Smpdl3a,T2,Vars,Papd4,Fubp1,Man2…	L7:Ifng_Stat1_Gbp_Antigen_presentation,B32:Histone_modification	Immune response_Antigen presentation by MHC class I, classical pathway, Immune response_IFN-alpha/beta signaling via JAK/STAT, Attenuation of IFN type I signaling in melanoma cells, Putative pathways of MHC class I-dependent postsynaptic long-term depression in major depressive disorder, HSP70 and HSP40-dependent folding in Huntington's disease, ,Stem cells_Stimulation of differentiation of mouse…
					CS92	0_0_1_1_1|0	0_0_1_1_0		M139	Characterizing CS92	Elmsan1,Arid5a,Tcf25	Anp32b,Tspyl1,Uhrf1bp1l,Cdt1,Slc17a8,Slc5a3,Bscl2,Abcg1,Sfpq,Pdxdc1,G630055G22Rik,1700003M07Rik,Gpsm3,Akt2,Ppp2r1b,Ufd1l,Ppp2r5a,Cbfa2t2,Tuba1c,Hnrnpab,Parvg,Adrm1,Ccdc12,Zfp882,Bambi-ps1,BC005537,Tmem70,Tbc1d22a,Eif3c,AA388235,Wdr3,Lrpprc	L15:Myeloid_cells_Other_signaling	Apoptosis and survival_Anti-apoptotic TNFs/NF-kB/Bcl-2 pathway, Signal transduction_NF-kB activation pathways,Immune response_IL-4-induced regulators of cell growth, survival, differentiation and metabolism, NF-kB pathway in multiple myeloma, Immune response_IL-9 signaling pathway
					CS93		0_0_1_1_1		M140	Characterizing CS93	Son,Esr2,Klf6	Ruvbl2,Bola3,Pigt,Brk1,Patz1,Rit1,Atf6b,Gm6307,H2-T3,Tbc1d14,Cacul1,Arid2,H2afy,Ppp6r1,Grik3,Tox,Gm16287,Pstpip2,A230077H06Rik,Acot11,Mri1,Cox7a2,Dennd4a,Nsmaf,5430427O19Rik,Ran,Gramd1a,Rab8a,Nedd8,Tap2,Snrpb,Pitpnb,4930414L22Rik,Polr1c,Fam227a,Gng5,Scp2	B3:Mitochondria_Oxidative_phosphorylation	Ubiquinone metabolism
GSE134157	LCMV	37d	TRUE	15	NA	1|0	0	28	M141	Intermediate [CS94,CS96,CS98,CS99,CS103,CS106,CS107,CS108]	Satb1,Jun,Ikzf1	Atp6v1f,Sf3b2,Mrpl33,Psme2b,Cd69,Jak1,Syf2,Akr1b3,Stk17b,Eif3i,Sri,Atp5k,Csnk1a1,Ndufb7,Pomp,Gdi2,Cox7a2,Rtraf,Arl4c,Gm10320,Dusp1,Cd5,2410015M20Rik,Tpm3-rs7,Traf1,Calr,Prdx1,Evl,Atp5g3,Kmt2e,Tbca,Ube2s,Snrpb,Tspan32,Bcl2a1a,Mrpl52,Srp9,Minos1,Cd6,Uqcrq,Rgs10,Arpc4,Rbx1,Fam104a,Sh2d1a,Kcnn4,Aprt,Cct5,Gm8444	B12:Oxidative_phosphorylation,B3:Mitochondria_Oxidative_phosphorylation,L9:Ribosomal_functions_Other	Ubiquinone metabolism, DeltaF508-CFTR traffic / ER-to-Golgi in CF, wtCFTR traffic / ER-to-Golgi (normal), Possible regulation of HSF-1/ chaperone pathway in Huntington's disease, Epithelial cell apoptosis in COPD,Protein folding and maturation_Bradykinin / Kallidin maturation, Blood coagulation_Blood coagulation, Cytoskeleton remodeling_Regulation of actin cytoskeleton organization by the kinase …
					NA		1		M142	Intermediate [CS95,CS97,CS100,CS101,CS102,CS104,CS105]	Tcf7,Son,Id3	Klf2,Snrpf,Supt4a,Psme2,Ppib,Lsm4,Txn1,Cd47,Gm8444,Bola2,Traf1,Jak1,Gm5611,Dynll1,Ndufa6,Psme2b,Minos1,Atp6v0e,Nop10,Cox7b,Mif,Atp5j,Atp5g1,Eif3i,Cox5a,Gm12728,Abracl,Arf1,Tomm20,Ppp1r18,Ndufv3,H2afj,Tmed2,Pdia3,Gpi1,Srp14,Brk1,Atp5f1,Psme1,Gabarapl2,Fos,Dusp1,Ppp1r15a,Usmg5,Selenok,Ndufb10,Bcl2a1b,Bcl2a1d,Raly,Gm5239,Arhgef1,Csnk1a1,Arpp19,Srp9,Nsa2	B3:Mitochondria_Oxidative_phosphorylation,L9:Ribosomal_functions_Other,B12:Oxidative_phosphorylation	Ubiquinone metabolism,Protein folding and maturation_Bradykinin / Kallidin maturation, Blood coagulation_Blood coagulation, Cytoskeleton remodeling_Regulation of actin cytoskeleton organization by the kinase effectors of Rho GTPases, Putative pathways of activation of monoclonal protein secretion in multiple myeloma, DeltaF508-CFTR traffic / ER-to-Golgi in CF, wtCFTR traffic / ER-to-Golgi (normal…
					NA	0_1|0	0_0		M143	Intermediate [CS94,CS98,CS99]	AC168977.1,Sp110,Lrrfip1	Ifi203,Ppp1r12a,Gm8444,Grcc10,Cops9,Ube2i,Dnajc8,S1pr4,Bcl2,Itga4,Srsf3,Atp5d,Psmb10,Clk1,Gnb2,Sp100,Tbca,Fis1,Snrpd3,Ndufb11,Tmem258,Tsc22d4,2410015M20Rik,Ostf1,Ndufb9,Gpr183,Hn1,Use1,Ndufb10,Sumo1,Cox17,Atp6v1f,Chmp4b,Zfp36l1,Bcap31,Dusp11,Plekhj1,Cd48,Minos1,Itm2c,Vgll4,Psmb9,Vamp8,Rbx1,Ran,Gm5239,Nme1,Atp5f1,Uqcrb,Ccdc12,BC031181	B3:Mitochondria_Oxidative_phosphorylation	Ubiquinone metabolism
					NA		0_1		M144	Intermediate [CS96,CS103,CS106,CS107,CS108]	Relb,Id2,Sub1	Ube2d2a,Gm11273,Atp1b3,Cops9,Atox1,Eif3i,Cox5b,Vamp8,Gm10250,Psmb3,Gm5611,Gm4950,Klf2,Arl6ip5,Fkbp3,Atp5g3,Raly,Tcf25,Tapbp,Atp5o,Capns1,Cd9,Arpc5,Smpdl3a,Cct5,Grap,Rgs10,Hsbp1,Atp5g2,Sh3kbp1,Nol7,Selenok,Slc9a3r1,Ppp4c,Romo1,Sipa1,Map1lc3b,Cox5a,Nme1,Psme1,Slc3a2,Gm10320,Ndufv3,Rinl,Minos1,Hnrnpu,Tuba1c,Cox7b,Clta,Psmb9,Rtraf,Vasp,Psma2	B12:Oxidative_phosphorylation,B11:IFN_signaling_Il10,L9:Ribosomal_functions_Other	Ubiquinone metabolism, DeltaF508-CFTR traffic / ER-to-Golgi in CF, wtCFTR traffic / ER-to-Golgi (normal), Possible regulation of HSF-1/ chaperone pathway in Huntington's disease, Epithelial cell apoptosis in COPD,Immune response_Antigen presentation by MHC class I, classical pathway, Development_Slit-Robo signaling, Cytoskeleton remodeling_Regulation of actin cytoskeleton organization by the kina…
					NA	1_1|0	1_0		M145	Intermediate [CS95,CS100,CS104,CS105]	Runx3,Id2,Sub1	2410015M20Rik,Bcl2a1d,Psma2,Sf3b2,Iqgap1,Psme1,Tomm20,Gabarapl2,Hmgb1,Rap1a,Selenok,Raly,Erh,Atp5f1,Sumo1,Rhoa,Bcl2a1b,Arl6ip1,Ube2b,Psmb9,Pim1,Nfkbia,Traf1,Id2,Pnrc1,Gm5239,Ppp1r15a,Tagln2,Il7r,Nkg7,Slc3a2,Atp1b3,Dnajc15,Ndufa7,Arpc5,Psme2,Cd5,Klf2,Psme2b,Cd69,Cox7a2,Snrpb,Nop10,Tpm3-rs7,Gm12728,Sap18b,Sap18,Ndufv3,Ppib,Prdx6,Atp5k,Bin2,Atp5j,Mrpl52,Clta,Ndufb10,Arf1,Polr1d,Ybx1	B12:Oxidative_phosphorylation,B11:IFN_signaling_Il10	Ubiquinone metabolism, DeltaF508-CFTR traffic / ER-to-Golgi in CF, wtCFTR traffic / ER-to-Golgi (normal), Possible regulation of HSF-1/ chaperone pathway in Huntington's disease, Epithelial cell apoptosis in COPD,Immune response_Antigen presentation by MHC class I, classical pathway, Development_Slit-Robo signaling, Cytoskeleton remodeling_Regulation of actin cytoskeleton organization by the kina…
					NA		1_1		M146	Intermediate [CS97,CS101,CS102]	Tcf7,Hivep2,Jund	Ndufa6,Jak1,Psma7,Psme2,Snrpf,Klf2,Ppib,Nop10,Txn1,Minos1,Lsm4,Dynll1,Cd47,S100a13,Traf1,Supt4a,Pcbp2,Cd82,Gm8444,Jun,Pfdn2,Hnrnpa3,Ybx1,Tmed9,Psme2b,Capzb,Cox7b,Ran,Cox5b,Cops9,Atp5g1,Sri,Fis1,Emp3,Rhoh,Ms4a6c,Cd37,Prdx1,H2afz,Uqcr10,Apbb1ip,Ms4a4c,Arf1,Grcc10,Arhgdia,Pycard,Gm12728,Ppp1r18,Vamp8,Ifi27,Dnaja1,Il7r,Atp6v1f,Sap18,Vasp,Zfp36,Atp1b3,Pim1,Ndufb11	L9:Ribosomal_functions_Other,B3:Mitochondria_Oxidative_phosphorylation,B12:Oxidative_phosphorylation	Protein folding and maturation_Bradykinin / Kallidin maturation, Blood coagulation_Blood coagulation, Cytoskeleton remodeling_Regulation of actin cytoskeleton organization by the kinase effectors of Rho GTPases,Ubiquinone metabolism, Putative pathways of activation of monoclonal protein secretion in multiple myeloma, DeltaF508-CFTR traffic / ER-to-Golgi in CF, wtCFTR traffic / ER-to-Golgi (normal…
					NA	0_0_1|0	0_0_0		M147	Intermediate [CS98,CS99]	Atf4,Jun,Fos,Klf6	Arpc4,Ccnl1,Tmed9,Emb,Gpx1,Spcs2,Sh3kbp1,Ndufb5,Tcf7,Ypel3,Polr2l,Psme1,Arf1,Gm12728,Klf2,Ube2d2a,Eif4a2,Eif3g,Ifi27,Sdcbp,Ran,Mrfap1,Wdr1,Eif3i,Vsir,Hnrnpdl,Sec11a,Trir,Acin1,Cdc37,Tuba1c,Pafah1b1,Selplg,Tuba1b,Pcbp2,Tagln2,Eif4g2,Scp2,Cd47,Cox5b,Vasp,Pim1,Gm11273,Atp5f1,Cd69,Gpsm3,Il7r,Srsf11,Dock2,Tuba1a,Ostf1,Gnb2,Cct4,Vgll4,Tbca,Tmem234,Epsti1,Hivep2,Akr1b3,Peli1,H2-T22,Ncor1,Gpi1,Dnajb1	B12:Oxidative_phosphorylation	Ubiquinone metabolism, DeltaF508-CFTR traffic / ER-to-Golgi in CF, wtCFTR traffic / ER-to-Golgi (normal), Possible regulation of HSF-1/ chaperone pathway in Huntington's disease, Epithelial cell apoptosis in COPD
					CS94		0_0_1		M148	Characterizing CS94	Bhlhe40,Id2,Sub1	Gm8444,Akap13,Arl6ip5,Pkm,Capzb,Eif3e,Anp32a,Atp5c1,Atp5a1,Ndufa3,Tpm3,Cd82,Gstp1,Dynll1,Cnn2,Mrpl52,Eef1d,Il7r,Ndufb7,Gm5611,Stk38,Nedd8,Mrps14,Map1lc3b,Aprt,Srp9,Psma7,Gm10250,Tnfaip8l2,Ppp1r11,Gm42418,Cops9,Selplg,Atp5k,Rhoa,Cd9,Ptpn22,Cope,Sumo1,Cd37,Cox5b,Capns1,Tmem258,Trir,Gm12355,Tax1bp1,Gm11273,Cd27,Bcl2a1b,Dcun1d5	B3:Mitochondria_Oxidative_phosphorylation,L9:Ribosomal_functions_Other	Ubiquinone metabolism,Protein folding and maturation_Bradykinin / Kallidin maturation, Blood coagulation_Blood coagulation, Cytoskeleton remodeling_Regulation of actin cytoskeleton organization by the kinase effectors of Rho GTPases, Putative pathways of activation of monoclonal protein secretion in multiple myeloma
					NA	1_0_1|0	1_0_0		M149	Intermediate [CS100,CS104,CS105]	Maf1,Ybx1,Satb1	Gm28727,Mrpl33,Zfp36,Nme1,S100a13,Hspe1,Il7r,Lsm4,Raly,Gm8444,Uqcrq,Gm10320,Hn1,Arpc5,Pcbp2,Atp1b3,Timm13,Hnrnpa3,Snrpd2,Selenok,Atp5o,Hnrnpa1,H2-Q10,Slc3a2,Srp14,4930523C07Rik,Tecpr1,Gm26740,Pim1,Txn1,Eif3i,Tspan13,Nsa2,Ifi203,Ndufb7,Pomp,Dock2,Psma7,Gm11273,Stk17b,Arf1,Sumo1,Pafah1b1,Tln1,Cd247,Gnb2,Ablim1,Fkbp1a,Atp5g1	L9:Ribosomal_functions_Other,B12:Oxidative_phosphorylation	Protein folding and maturation_Bradykinin / Kallidin maturation, Blood coagulation_Blood coagulation, Cytoskeleton remodeling_Regulation of actin cytoskeleton organization by the kinase effectors of Rho GTPases,Ubiquinone metabolism, Putative pathways of activation of monoclonal protein secretion in multiple myeloma, DeltaF508-CFTR traffic / ER-to-Golgi in CF, wtCFTR traffic / ER-to-Golgi (normal…
					CS95		1_0_1		M150	Characterizing CS95	Nr4a1,Jun,Egr1,Fos,Junb	Psma7,Timm13,Cox7a2,Cd47,Dynlrb1,Arf1,Sumo1,Hn1,Rbm25,Atp5c1,Cd4,Pafah1b1,Sf3b2,Ppp1r15a,Minos1,Gm28727,Prdx1,Erh,Nfkbia,Csnk1a1,Gm12728,Cox7b,Ankrd11,Il7r,Itpkb,B4galnt1,Cd82,Evl,Pnrc1,Sf3b6,Fkbp3,4930523C07Rik,Gm42418,Csk,Tomm22,Gstp2,Asap1,Ube2s,Ccnl1,Ptp4a2,Rbx1,Tnfsf8,Emg1,Ppp1r18,Tcf7,Itga4,Fos,Pomp,Srp9,Spcs2,Ctsd,Gm8444,Dusp1,Mien1,2410015M20Rik,Gm10320,Pcbp2,Ogt,Nme1,Smpdl3a,Ifi27,Srsf3,…	B12:Oxidative_phosphorylation,B18:Myeloid_cells_Granulocytes	Ubiquinone metabolism, DeltaF508-CFTR traffic / ER-to-Golgi in CF, wtCFTR traffic / ER-to-Golgi (normal), Possible regulation of HSF-1/ chaperone pathway in Huntington's disease, Epithelial cell apoptosis in COPD,Immune response_Antigen presentation by MHC class I: cross-presentation, Development_Transcription regulation of granulocyte development, TNF-alpha and IL-1 beta induce hyperglycemia in …
					CS96	0_1_1|0	0_1_0		M151	Characterizing CS96	Tcf7,Arid4b,Zfp706	Ier2,Zfp36,Gm10320,Klf2,Ppp1r15a,Abracl,Raly,Il7r,Ostf1,Fos,Gm28727,Ier5,Ccdc12,Hnrnpa3,Jun,Arl4c,Sec61b,S100a13,Traf1,Dock2,Use1,Ndufa1,Cd47,Tuba1c,Minos1,Sri,Arpc3,Uqcrq,Ptp4a2,Gm26740,Cdc37,Vgll4,S1pr4,Snrpf,Atf4,Foxp1,Zbed5,Tbrg1,Smpdl3a,Ndufs7,Ranbp1,Tmem50a,Srp9,Uqcr10,Prkar1a,Grcc10,Sdf4,Snx3	B3:Mitochondria_Oxidative_phosphorylation	Ubiquinone metabolism
					NA		0_1_1		M152	Intermediate [CS103,CS106,CS107,CS108]	Tsc22d3,Klf2,Junb	Rbx1,Med28,Pfdn2,Ube2d2a,Tcf7,Mif,Anp32b,Trir,Tmed2,Eif3m,Ifi27,Fus,Chd3,Gm5239,Cd40lg,Lef1,Ndufb11,Arhgap15,Atp5k,Tspan32,Cct7,Tspan13,Psmb2,BC031181,Rtraf,Tmem258,Psmb6,Gps2,Ms4a4c,Ube2l3,Rasal3,Nedd8,Ndufs6,Lfng,Use1,Atp5g3,Ostf1,Clta,Brd2,Csk,Mrpl23,Spn,Ssr4,Rgs10,Gm10250,Prdx1,Tuba1c	L16:Ribosomal_&_metabolic_process,B3:Mitochondria_Oxidative_phosphorylation	Ubiquinone metabolism, Signal transduction_mTORC2 upstream signaling, Cell cycle_Regulation of G1/S transition (part 2), Stem cells_Role of TGF-beta 1 in fibrosis development after myocardial infarction, Cell cycle_Nucleocytoplasmic transport of CDK/Cyclins
					NA	1_1_1|0	1_1_0		M153	Intermediate [CS101,CS102]	Satb1,Jun,Klf2	Hivep2,Leprotl1,Rab8a,Cox7a2,Cdc42se1,Ubald2,Trmt112,Tln1,Sp100,Gm10250,Psme2b,Arhgdia,Cct7,Prr13,Ndufa1,Npc2,Prdx6,Calm2,Arpp19,S100a4,Pycard,Psma2,Cox7b,Cnn2,Tcf7,Uqcrb,Ndufv3,Sap18b,2410015M20Rik,H2-T22,Rgs10,Mndal,Gimap1,Ccdc12,Eif3m,2010107E04Rik,Atp1b3,Evl,Tmed9,Txn1,Psma3,Fos,Sumo1,Ubl5,Ndufb7,Zfp36,Tomm7,Snrpb,Ablim1,Hnrnpk,Srp14	L16:Ribosomal_&_metabolic_process	Ubiquinone metabolism, Signal transduction_mTORC2 upstream signaling, Cell cycle_Regulation of G1/S transition (part 2), Stem cells_Role of TGF-beta 1 in fibrosis development after myocardial infarction, Cell cycle_Nucleocytoplasmic transport of CDK/Cyclins
					CS97		1_1_1		M154	Characterizing CS97	Tox,Hif1a,Trps1	Tspan32,Rgs10,Prkca,Cd40lg,D8Ertd738e,Hivep2,4930523C07Rik,Tbca,Ptp4a2,Rbm25,Cox7b,Rhoh,Tonsl,Atp5a1,Ppp1cc,Arpc5l,Csnk2a1,Ndufa7,Scamp3,Gltp,Tmem167,Icos,Asap1,Sh2d1a,Sf3b2,Ddx24,Chd3,H2-T22,Cops9,Paip2,Ssb,Aurkaip1,Atp6v1g1,Gm5611,Prrc2c,Il7r,Hn1,Sap18,Leprotl1,Sap18b,Slc3a2,Akr1b3,Sdf4,Ube2d2a,Eif3i,Gabarapl2,Pla2g16,Fis1,Bcl2,Dnajc8	B3:Mitochondria_Oxidative_phosphorylation	Ubiquinone metabolism
					CS98	0_0_0_1|0	0_0_0_0		M155	Characterizing CS98	Klf2,Csde1,Klf6	Arl2bp,Ssr4,Ost4,Ptbp3,Erh,Rrp1,Ybx1,Cox5a,Psenen,Cd5,Egr1,Gdi2,H2-Q6,Dnaja1,Crlf3,Ier5,Mrpl33,Lfng,Rgs10,Fkbp3,Ifi206,Luc7l2,Nsd3,Cd84,Sec11a,Ripor2,Prelid1,H2afy,Tbc1d10c,Eif3m,Lbh,Srp9,Akr1b3,H2-T22,Tagap,Peli1,Tuba1c,Gm11273,Lrrfip1,Ostf1,Rap1b,Tbca,Uqcr11,Capns1,Tuba1b,Gnb2,Epsti1,Hint1	L9:Ribosomal_functions_Other,L16:Ribosomal_&_metabolic_process	Protein folding and maturation_Bradykinin / Kallidin maturation, Blood coagulation_Blood coagulation, Cytoskeleton remodeling_Regulation of actin cytoskeleton organization by the kinase effectors of Rho GTPases,Ubiquinone metabolism, Putative pathways of activation of monoclonal protein secretion in multiple myeloma, Signal transduction_mTORC2 upstream signaling, Cell cycle_Regulation of G1/S tra…
					CS99		0_0_0_1		M156	Characterizing CS99	Lef1,Mier1,Trp53	Atp5k,Gm8444,Selplg,Anxa6,Pim1,Rab8a,Hnrnpdl,Cd48,Eif2s2,Ppp1r12a,H2afj,Use1,Il7r,Akr1b3,Gimap7,Cd47,Tbc1d10c,Ybx1,Klf2,Bcl2a1d,Tonsl,Slc25a4,H2afy,Itpkb,Tln1,Ywhae,Gm28727,Ube2b,Lef1,Bcl2a1b,Cox5b,Rtraf,Bola2,Psmb6,Cd37,Slamf6,Rab5c,Pdcd5,Arl6ip1,Gstp2,Myh9,Phb2,Pomp,Fubp1,Gpr183,Eif4g2	B13:Stress_response_Protein_folding_Ubiquitination	Putative pathways of activation of monoclonal protein secretion in multiple myeloma, HSP70 and HSP40-dependent folding in Huntington's disease, CFTR folding and maturation (normal and CF), Transcription_Negative regulation of HIF1A function, Possible regulation of HSF-1/ chaperone pathway in Huntington's disease
					NA	1_0_0_1|0	1_0_0_0		M157	Intermediate [CS104,CS105]	Id2,Bhlhe40,Sub1	Gm10250,Raly,Usmg5,Prdx6,Trmt112,Hnrnpa3,Srpk1,Usp50,Psme1,Atp5g1,Cd69,Ppib,S1pr1,Vim,Gm42418,Gm26740,Tpm3,Ldha,Lgals1,Cox17,Gng5,Cd47,Arpc3,Calr,Mif,Bola2,Arpp19,Psmb3,Dynll1,Trir,Sf3b2,Ms4a6c,Vasp,Zbed5,Gm12728,Gm10269,Rpl7a,Gm10263,Gm8444,Eef1b2,Crip1,Rpl35,Rpl6l,Il7r,Rps17,Rpl28	L9:Ribosomal_functions_Other	Protein folding and maturation_Bradykinin / Kallidin maturation, Blood coagulation_Blood coagulation, Cytoskeleton remodeling_Regulation of actin cytoskeleton organization by the kinase effectors of Rho GTPases,Ubiquinone metabolism, Putative pathways of activation of monoclonal protein secretion in multiple myeloma
					CS100		1_0_0_1		M158	Characterizing CS100	Nr4a1,Jun,Egr1	Minos1,Brk1,Clta,Ucp2,Abracl,Tmem258,Psma3,Il7r,Arhgap15,Eif3m,Bcl2,Bcl2a1d,H2-Q6,Psmb6,Hsp90aa1,Sec61g,Ogt,Ncor1,Use1,Csnk1a1,Raly,Cd82,Id2,Anxa6,Txk,Uqcr11,Mndal,Mapre1,4930523C07Rik,S100a4,Vsir,Gstp2,Dynlrb1,Pnrc1,Ddx24,Mrpl33,Emp3,Psme2b,Atp1b3,Rbx1,Ndufa7,Epsti1,Lcp1,Usmg5,Bin2,Ier5,S1pr1,Nkg7	B3:Mitochondria_Oxidative_phosphorylation	Ubiquinone metabolism
					CS101	1_1_0_1|0	1_1_0_0		M159	Characterizing CS101	Son,Tox,Trps1	Dnajc15,Tbc1d10c,Arl6ip1,Ran,Mrps24,Bcl2a1d,Rap1a,Gnb2,Hn1,Pgk1,Llph,Tmed9,Atp5k,Bola2,Pdia3,Nme1,Ndufb11,Rinl,Nkg7,Ier5,Id2,Sp100,Psme2b,Cox17,Ube2l3,Psmb10,S1pr4,Dazap2,Tmem258,Srrm1,Cd5,H2afj,Gm5611,H2afy,Peli1,2010107E04Rik,Rbm25,Prdx1,Fis1,Pcbp2,Emg1,Tmed2,Ndufa6,Il2rg,Tonsl,Cd4,Raly,Il7r,Atp5c1,Lsm4,Ppp1r15a	B12:Oxidative_phosphorylation	Ubiquinone metabolism, DeltaF508-CFTR traffic / ER-to-Golgi in CF, wtCFTR traffic / ER-to-Golgi (normal), Possible regulation of HSF-1/ chaperone pathway in Huntington's disease, Epithelial cell apoptosis in COPD
					CS102		1_1_0_1		M160	Characterizing CS102	Sub1,Ssrp1,Thap3	Snrpb,Ewsr1,2410015M20Rik,Cox7a2,Ybx1,Il7r,Ndufb10,Bcl2a1d,Mdh2,Mndal,Clta,Lfng,Cd82,Ube2s,Rbm25,Nop10,Gm8444,Gdi2,Fkbp3,Uqcr11,Dock10,Arpc4,Snu13,Jun,Ddx3x,Ndufs5,Set,Tecr,Ddx24,Sap18b,Traf1,Fos,Khdrbs1,Id2,H2-Q6,Rap1b,Cct5,Ier3ip1,Cox5a,Gimap9,Tmed9,Srp9,Vsir,Dock2,Tomm20,Ube2b,Calm2,Ccnl1,Dnajc8	B12:Oxidative_phosphorylation,L16:Ribosomal_&_metabolic_process,L2:Inflammation_Metabolism	Ubiquinone metabolism, DeltaF508-CFTR traffic / ER-to-Golgi in CF, wtCFTR traffic / ER-to-Golgi (normal), Possible regulation of HSF-1/ chaperone pathway in Huntington's disease, Epithelial cell apoptosis in COPD, Signal transduction_mTORC2 upstream signaling, Cell cycle_Regulation of G1/S transition (part 2), Stem cells_Role of TGF-beta 1 in fibrosis development after myocardial infarction, Cell…
					NA	0_1_1_1|0	0_1_1_0		M161	Intermediate [CS106,CS107,CS108]	Cnbp,Usf2,Maf	Serbp1,Use1,Hsp90aa1,Atp6v0e,Map1lc3b,Cox6a1,Gm10250,Ndufb7,Tmbim6,Pcbp2,Nop10,Rinl,Fyb,D8Ertd738e,Eif3i,Nme1,Chd3,Cope,Ost4,Hmgb1,Mrpl52,Csk,Rtraf,M6pr,Pttg1,Fos,Sdha,Srsf11,Aprt,Uqcrq,Tmed9,Arhgef1,Sirt7,Akr1b3,Pdcd6,Gpr183,Ifi47,Uqcr11,Cct5,Polr2g,Tmed2,Cd247,Pdcd10,Chmp2a,Sf3b2,Cwc15,Fis1	L9:Ribosomal_functions_Other,B3:Mitochondria_Oxidative_phosphorylation	Protein folding and maturation_Bradykinin / Kallidin maturation, Blood coagulation_Blood coagulation, Cytoskeleton remodeling_Regulation of actin cytoskeleton organization by the kinase effectors of Rho GTPases,Ubiquinone metabolism, Putative pathways of activation of monoclonal protein secretion in multiple myeloma
					CS103		0_1_1_1		M162	Characterizing CS103	AC168977.1,Sp110,Gpbp1l1	Mndal,Psmb3,Scp2,Gm4950,Slamf6,Cd247,Scand1,Gm8369,Aprt,Snu13,Eif3m,Arpc5,Ndufa1,D8Ertd738e,Vasp,Nkg7,Rap1b,Itm2c,Tpr,Bcap31,Snrpd3,Cdc42se1,Calr,Tax1bp1,Nme1,Trp53,Rchy1,Tnfsf8,Traf1,St13,Eloc,Arhgap31,Dazap2,Zfp36l1,Slc3a2,Atp6v1f,Ncor1,Dnajc15,Atp5g1,Bola2,Cct2,Iqgap1,Eif3g,Tpst2,Klf2,Arpc4,Snrpd2,Mrpl23,Selenok	L9:Ribosomal_functions_Other	Protein folding and maturation_Bradykinin / Kallidin maturation, Blood coagulation_Blood coagulation, Cytoskeleton remodeling_Regulation of actin cytoskeleton organization by the kinase effectors of Rho GTPases,Ubiquinone metabolism, Putative pathways of activation of monoclonal protein secretion in multiple myeloma
					CS104	1_0_0_0_1|0	1_0_0_0_0		M163	Characterizing CS104	Bhlhe40,Id2,Sub1	Ldha,Psmb3,Cox17,Gng5,Lgals1,Cd47,Tpm3,Il7r,Tomm20,Vasp,Bola2,Psme2b,Ppp1r12a,Arpc3,Mif,Atp5a1,Gnb2,Gm9844,D8Ertd738e,Tmem50a,Ppp1r18,Arf1,Ier5,Arpp19,Gpi1,Psme1,Ostf1,Ost4,Emp3,Prdx6,Ndufa1,Traf1,Psme2,Arl6ip5,Sem1,Ube2b,Atp5k,Npc2,Pnrc1,Csnk2a1,Brk1,Ifi27,Tln1,Nsa2,Ctsd,Gm26740,Cirbp,H2-Q6,Prdx5,Pdcd10,Emc10,Dennd2d,Rap1a,Twf2	B3:Mitochondria_Oxidative_phosphorylation,B12:Oxidative_phosphorylation	Ubiquinone metabolism, DeltaF508-CFTR traffic / ER-to-Golgi in CF, wtCFTR traffic / ER-to-Golgi (normal), Possible regulation of HSF-1/ chaperone pathway in Huntington's disease, Epithelial cell apoptosis in COPD
					CS105		1_0_0_0_1		M164	Characterizing CS105	Klf2,Jun,Fos,Klf6	Tecr,Ube2b,Uqcr10,Ptp4a2,Gabarapl2,Srsf3,Tax1bp1,Nfkbiz,Pkp3,Evl,Tmem50a,Sri,Ccm2,Itm2c,Arhgdia,Tpm3-rs7,Ldha,Sec61g,Csnk1a1,Cd82,Uqcr11,Dynlrb1,Txk,Atp5d,Anxa6,Raly,Mapre1,4930523C07Rik,Pnrc1,Id2,Mndal,Cct5,Tmem234,Ankrd11,Ppp1r12a,Nap1l1,Pycard,S100a4,Emb,Psma7,Gm10250,Hnrnpu,Ndufa1,Fis1,Rinl,Psenen,Polr2e,Ndufv3,Gm5611,Mrpl52,Cox7a2,Eif3i,Smpdl3a,Il7r,Eif4g2,Ndufb11,Selplg,Pomp,Celf2,Ppp1cc,Pp…	L16:Ribosomal_&_metabolic_process	Ubiquinone metabolism, Signal transduction_mTORC2 upstream signaling, Cell cycle_Regulation of G1/S transition (part 2), Stem cells_Role of TGF-beta 1 in fibrosis development after myocardial infarction, Cell cycle_Nucleocytoplasmic transport of CDK/Cyclins
					CS106	0_1_1_0_1|0	0_1_1_0_0		M165	Characterizing CS106	AC168977.1,Sp110,Thap3	Scp2,Mndal,Slc3a2,Bola2,Snu13,Psmb3,Hnrnpk,Gm4950,Hn1,Gm8369,Selenof,Tnfsf8,Chmp4b,Fkbp1a,Nedd8,Cd5,Snrpd3,Cdc42se1,Sidt1,Fam107b,Ywhaz,Bst2,Ndufb6,Tpr,Tax1bp1,Traf1,Ndufb9,Nisch,Ube2s,Hnrnph2,Calr,Dazap2,Top1,Tpm3-rs7,Spg21,Thap3,Tmed9,Uqcr10,Cd47,Tcf25,Ehd3,Nucks1,Nop10,Elf1	B3:Mitochondria_Oxidative_phosphorylation	Ubiquinone metabolism
					NA		0_1_1_0_1		M166	Intermediate [CS107,CS108]	Cnbp,Hif1a,Smarce1	Map1lc3b,Psme1,Cox6b1,Cd247,Txn1,Dynll1,Hsp90aa1,Ppp1r18,Nme1,Eno1,Rinl,Uqcrq,Tpr,Eif3i,Cd6,Pcbp2,H2afj,Gm4950,Zfas1,Prrc2c,Sarnp,Tcf25,Scp2,Polr2f,Ndufs5,Gm6563,Ifng,Pfdn2,Ifi206,Tpm3-rs7,Timm13,BC031181,Irf2,Taldo1,Dock10,Icos,Selenof,Arpc4,Clk1,Arpp19,Fkbp8,Nhp2,Gm12728,Tmem258,Snrpd2,Pglyrp1,Tax1bp1	B3:Mitochondria_Oxidative_phosphorylation	Ubiquinone metabolism
					CS107	0_1_1_0_1_1|0	0_1_1_0_1_0		M167	Characterizing CS107	E2f4,Bclaf1,Phb	Mapre1,Pbxip1,Nfkbib,Cycs,Mrps21,Ass1,D8Ertd738e,Mark2,Ppm1g,Rbm8a,Gm5424,Cdc37,Tspan32,Klk8,Nedd8,Gimap4,Gm5611,S100a13,Gpsm3,Atp5c1,Eif4g2,Ptp4a2,Grcc10,Arl4c,Rap1b,Snrpe,Ankrd44,2010107E04Rik,Gm12728,Fkbp8,Prrc2c,Taldo1,Vdac3-ps1,Vdac3,Cetn2,Sh3glb1,Tmed10,Ndufb7,Snrpd2,Cuta	B3:Mitochondria_Oxidative_phosphorylation	Ubiquinone metabolism
					CS108		0_1_1_0_1_1		M168	Characterizing CS108	Elf1,Purb,Son	Trappc2l,Snx3,Tram1,Srpk2,Cst3,Ly6c2,Psma7,Pak2,Sh3glb1,Gtf2i,Pnn,Atp6v1e1,Raly,Gpi1,Id2,Psmb3,Hsp90aa1,Prdx6,Rhoh,Pomp,Sf3b5,Hif1a,Cct5,Slc9a3r1,Ndufv2,Dek,Lsm6,Ndufc1,Flna,Eif3g,Gimap9,Ccdc12,Dusp11,Mrpl33,Sf3b1,Srp14,Ankrd12,Nme1,Mrps16,Ap2m1,Rnf138	B12:Oxidative_phosphorylation	Ubiquinone metabolism, DeltaF508-CFTR traffic / ER-to-Golgi in CF, wtCFTR traffic / ER-to-Golgi (normal), Possible regulation of HSF-1/ chaperone pathway in Huntington's disease, Epithelial cell apoptosis in COPD
GSE146626	LCMV	37d	TRUE	17	NA	1|0	0	32	M169	Intermediate [CS112,CS113,CS114,CS117,CS118,CS119,CS120,CS121,CS122,CS123,CS124,CS125]	Satb1,Lef1,Ybx1	Tbca,Tpr,Uqcrq,Mndal,2010107E04Rik,Tmem258,Pdia3,Nedd8,Rbm25,Itgb2,Sp100,Atp5g2,Ndufb11,Ndufa7,Gnb2,Sf3b6,Mrpl33,Pcbp2,Abracl,Tpm3-rs7,Psmb2,Gpsm3,1810037I17Rik,Arf1,Eif5,Pomp,Pfdn2,Tonsl,Spcs2,Rps27l,Atp5f1,Prdx1,Ftl1-ps1,Rpl13a-ps1,Polr2l,Sri,Ctsw,Hmgb2,Ikzf1,Eif4g2,Snu13,Hmgb1,Sarnp,Gm6563,Ywhae,Gpi1,Pla2g16,H2-T22,Srsf3,Gdi2,Mdh2,Sf3b5,Psmb6,Gstp1,Eif3m,Ube2s,Eloc,Mdh1,Rtraf,Tmem167,Rab2a,Cap…	L16:Ribosomal_&_metabolic_process,B12:Oxidative_phosphorylation,B3:Mitochondria_Oxidative_phosphorylation	Ubiquinone metabolism, Signal transduction_mTORC2 upstream signaling, Cell cycle_Regulation of G1/S transition (part 2), Stem cells_Role of TGF-beta 1 in fibrosis development after myocardial infarction, Cell cycle_Nucleocytoplasmic transport of CDK/Cyclins, DeltaF508-CFTR traffic / ER-to-Golgi in CF, wtCFTR traffic / ER-to-Golgi (normal), Possible regulation of HSF-1/ chaperone pathway in Huntin…
					NA		1		M170	Intermediate [CS109,CS110,CS111,CS115,CS116]	Batf,Hif1a,Trps1	Csnk1a1,Eif3c,Set,Ywhah,Eif3m,Eif5,Gabarapl2,Lrrfip1,Ctsd,Eif3i,Gstp1,Timm13,Uqcrq,Ndufa5,Ostf1,Cycs,Sec61g,Pomp,Tmem258,Minos1,Bcl2a1b,Hsp90b1,Arf1,Atp5g3,Sf3b1,Prrc2c,Psma3,Gm10250,Srsf11,Rap1a,Prdx1,Tomm20,Nol7,Tln1,D8Ertd738e,Rps27l,Uqcrb,Ndufa1,Snrpb,Raly,Ywhae,Gm10269,Rpl31,Rps26-ps1,Rpl35,Rpl28,Rps17,Rpl5,Rpl10a,Rpl29	L16:Ribosomal_&_metabolic_process,B12:Oxidative_phosphorylation,L9:Ribosomal_functions_Other,B1:Ribosome_biogenesis,B3:Mitochondria_Oxidative_phosphorylation	Ubiquinone metabolism, Signal transduction_mTORC2 upstream signaling, Cell cycle_Regulation of G1/S transition (part 2), Stem cells_Role of TGF-beta 1 in fibrosis development after myocardial infarction, Cell cycle_Nucleocytoplasmic transport of CDK/Cyclins, DeltaF508-CFTR traffic / ER-to-Golgi in CF, wtCFTR traffic / ER-to-Golgi (normal), Possible regulation of HSF-1/ chaperone pathway in Huntin…
					NA	0_1|0	0_0		M171	Intermediate [CS112,CS113,CS117,CS118]	Fos,Klf6,Jun	Cd48,Srp14,Minos1,Arf1,Atp5f1,Nme1,Ldha,Sf3b1,Pomp,Tbca,Psmb3,Sarnp,Pycard,Atox1,Abracl,Ctsd,Cd82,Elf1,Prelid1,Itgb2,Cxcr3,Gm6563,Ptp4a2,Cox7b,Itga4,Pkm,Fkbp8,Anp32a,Rpl13a-ps1,Mrfap1,Srsf11,Ypel3,Ywhab,Sp100,Txn1,Prdx1,Psma3,Snx3,Tgtp2,Tgtp1,Bcl2a1d,Psmb10,Bcl2a1b,Mndal,H2-T22,Atp6v0e,Psme2b,Ddx24,Pla2g16,Arf4,Gimap5,Ifi47,H2-Q6,Uqcr10	L7:Ifng_Stat1_Gbp_Antigen_presentation,L4:Protein_translation_Ubiquitination,B3:Mitochondria_Oxidative_phosphorylation	Immune response_Antigen presentation by MHC class I, classical pathway, Immune response_IFN-alpha/beta signaling via JAK/STAT, Attenuation of IFN type I signaling in melanoma cells, Putative pathways of MHC class I-dependent postsynaptic long-term depression in major depressive disorder, HSP70 and HSP40-dependent folding in Huntington's disease, ,Transport_RAN regulation pathway, Translation_Regu…
					NA		0_1		M172	Intermediate [CS114,CS119,CS120,CS121,CS122,CS123,CS124,CS125]	Sub1,Csrnp1,Batf	Rap1a,Ndufb11,Ndufa7,Emd,Avl9,Eif4g2,Vamp8,Rtraf,Usmg5,Erh,Atp5g1,Hnrnpa3,Capns1,Pomp,Sf3b2,Cct5,Hn1,Use1,Rbm25,H2afy,Mrpl33,Cd48,Hnrnpk,Sep-07,Sumo1,Abracl,Atp5b,Slc25a3,2010107E04Rik,Itgb2,Sarnp,Lcp1,Ctsd,Atp5g2,Polr1d,Cox7b,Psma2,Gimap9,Leprotl1,Srsf11,Dnajb6,Ywhah,Arf4,Eif3c,Eif3m,Tomm22,Cycs,Set,Ptp4a2,Supt4a,Csnk1a1,Uqcrq,Gabarapl2,Ndufs6,Tax1bp1	L4:Protein_translation_Ubiquitination,B12:Oxidative_phosphorylation,B8:Oxidative_phosphorylation_Metabolism_ATP,L9:Ribosomal_functions_Other	Transport_RAN regulation pathway, Translation_Regulation of translation initiation, Translation_Role of Retinoic acid signaling in the initiation of translation, Development_Regulation of telomere length and cellular immortalization, NALP3 inflammasome activation in age-related macular degeneration (AMD),Ubiquinone metabolism, DeltaF508-CFTR traffic / ER-to-Golgi in CF, wtCFTR traffic / ER-to-Gol…
					NA	1_1|0	1_0		M173	Intermediate [CS109,CS110]	Mta2,Ssrp1,Zfp207	Ywhah,Ppib,Tbca,Csnk2b,Calr,Rps27l,Ywhae,Gdi2,Gstp2,Ddx24,Pdia3,Park7,Atp5g3,Ndufb9,Ftl1-ps1,Smdt1,Tpr,Tapbp,Psme1,Nedd8,1810037I17Rik,Tpst2,Dek,Atp5g2,Anxa6,Swi5,Anp32b,Srsf6,Eif3m,Gnas,Gabarapl2,Selenof,H2-T22,Ctsb,Pycard,Sap18,Calm3,Akr1a1,Ezr,Gm10053,Uqcrq,Atox1,Usmg5,Pomp,Pim1,Snu13,Uqcrb,Arpc4,Psmb10,Gm10250,Snrpd2,Mrpl52,Sptssa,Uqcr11,Brk1,Elf1,Cycs,Hspe1	L9:Ribosomal_functions_Other,B3:Mitochondria_Oxidative_phosphorylation,L16:Ribosomal_&_metabolic_process,B13:Stress_response_Protein_folding_Ubiquitination,B11:IFN_signaling_Il10	Protein folding and maturation_Bradykinin / Kallidin maturation, Blood coagulation_Blood coagulation, Cytoskeleton remodeling_Regulation of actin cytoskeleton organization by the kinase effectors of Rho GTPases,Ubiquinone metabolism, Putative pathways of activation of monoclonal protein secretion in multiple myeloma, Signal transduction_mTORC2 upstream signaling, Cell cycle_Regulation of G1/S tra…
					NA		1_1		M174	Intermediate [CS111,CS115,CS116]	Hivep2,Tcf7,Hif1a	Tmem258,Ndufb11,Ptp4a2,Ablim1,Myh9,Sf3b2,Sec11c,Dnajc15,Prelid1,Pebp1,Ssr4,Ywhab,Fkbp8,Prkar1a,Mrpl52,Npc2,Calm3,Dpm3,Gm10053,1810037I17Rik,Mrps21,Bzw1,Cuta,Ost4,Cycs,Atp5g3,Bax,Rap1a,Dbi,Tomm22,Eif5,Hnrnpa3,Pla2g16,Ostc,Snu13,Uqcrq,Akr1a1,Rgs2,Arl6ip1,H2-T22,Cxcr6,Psme1,Sumo2,Clta,Ndufa6,Psmb10,Gimap7,Capns1,Psenen,Rtraf,Slc9a3r1,Pdia3,Celf2,Ndufb7,H2afy	L9:Ribosomal_functions_Other,B11:IFN_signaling_Il10	Protein folding and maturation_Bradykinin / Kallidin maturation, Blood coagulation_Blood coagulation, Cytoskeleton remodeling_Regulation of actin cytoskeleton organization by the kinase effectors of Rho GTPases,Ubiquinone metabolism, Putative pathways of activation of monoclonal protein secretion in multiple myeloma,Immune response_Antigen presentation by MHC class I, classical pathway, Developme…
					NA	0_0_1|0	0_0_0		M175	Intermediate [CS112,CS113]	Klf3,Foxp1,Ets1	Dynlt1c,Pomp,Ywhaz,Atp5f1,Atp6v1f,Nono,Sap18,Dusp1,Tomm22,Dnajc3,Prkar1a,Leprotl1,Gnb2,Spcs2,Rinl,Fkbp8,Tnfrsf18,Nap1l1,Reep5,Dnajb6,Lsm4,Tbca,Ndufa7,Glrx,Cmtm7,Rab14,Tspan32,Txndc17,Tomm20,Ap3s1,Eif3i,Cd37,Tnfrsf4,Atp2b1,Scp2,Psmb2,Sec62,Gm10320,Arf5,H2-Q6,Ucp2,Prdx6,Nop10,Sep-07,Tsc22d4,Ndufb11,Gabarapl2	B12:Oxidative_phosphorylation	Ubiquinone metabolism, DeltaF508-CFTR traffic / ER-to-Golgi in CF, wtCFTR traffic / ER-to-Golgi (normal), Possible regulation of HSF-1/ chaperone pathway in Huntington's disease, Epithelial cell apoptosis in COPD
					NA		0_0_1		M176	Intermediate [CS117,CS118]	Hif1a,Batf,Pou2f2	Vim,Fkbp3,Kif5b,Akap13,Gpi1,Ube2s,Traf1,Selenof,Atp6v0e,Aprt,Prdx2,Fos,Atp5c1,Mrpl52,Emb,Mndal,Npc2,Cd47,Cops9,Ccdc12,Ube2b,Mif,Ifi27,Smpdl3a,Hnrnpc,Cd4,Srrm1,Pgls,Top1,Psma2,Bcl2a1d,Celf2,Psmb10,Ikzf1,Scand1,Gdi2,Tomm22,Sec11c,Ucp2,Arl6ip1,Srsf7,Rwdd1,Tbc1d10c,Pop5,Slc3a2,Raly	B12:Oxidative_phosphorylation	Ubiquinone metabolism, DeltaF508-CFTR traffic / ER-to-Golgi in CF, wtCFTR traffic / ER-to-Golgi (normal), Possible regulation of HSF-1/ chaperone pathway in Huntington's disease, Epithelial cell apoptosis in COPD
					CS109	1_0_1|0	1_0_0		M177	Characterizing CS109	Jun,Junb,Klf6	Slc9a3r1,Lrrfip1,Ikzf1,Rab2a,Bcl2a1b,Ndufb10,Hmgb1,Arhgap45,Rock1,Hif1a,Psma3,Uqcr11,Gm5239,Gm17541,Hnrnpc,Gm6133,Hnrnpu,Psmb2,Tbca,Ube2s,Il2rb,Mrpl33,Mrps21,Atp5g2,Psme2b,Mdh2,Brk1,H2afv,Iqgap1,Sh2d2a,Ndufb5,Trir,Snrpd2,Fkbp8,Dek,Gpi1,Srp9,Psmb9,Dnajc8,Atp6v1g1,Gdi2,Hprt,Pomp,Sptssa,Eif3m,Ndufa7,Csde1,Tln1,Arpc4,Atp5c1,Eif3i,Tsc22d4,Ctsb	B12:Oxidative_phosphorylation	Ubiquinone metabolism, DeltaF508-CFTR traffic / ER-to-Golgi in CF, wtCFTR traffic / ER-to-Golgi (normal), Possible regulation of HSF-1/ chaperone pathway in Huntington's disease, Epithelial cell apoptosis in COPD
					CS110		1_0_1		M178	Characterizing CS110	Nr3c1,Ybx1,Zfp207	Gm8369,Ost4,Gstp2,Celf2,Psme2b,Gstp1,Tubb5,Ndufs6,Aprt,Atp5g3,Rhoh,Sf3b6,Csde1,Ube2l3,Rbbp4,Pkp3,Apobec3,Kmt2e,Sdhb,Gimap7,Sh2d2a,Cct7,Atox1,Cd37,Hnrnpm,Srpk1,Cox17,1810037I17Rik,Ctsw,Psma2,Psenen,Dnajc15,Bcl2a1a,Psmb9,Ube2b,Gm10053,Elf1,Ppib,Gm10250,Hmgb2,Pomp,Minos1,Pim1,Prdx1,Cnn2,Cdc37,Snrpd2,Arpc4,Usmg5,Ucp2,Atp5d,Mrpl52,Ftl1-ps1,Atp5o,Psmb2,Snx3	L9:Ribosomal_functions_Other,B12:Oxidative_phosphorylation,L16:Ribosomal_&_metabolic_process,B11:IFN_signaling_Il10	Protein folding and maturation_Bradykinin / Kallidin maturation, Blood coagulation_Blood coagulation, Cytoskeleton remodeling_Regulation of actin cytoskeleton organization by the kinase effectors of Rho GTPases,Ubiquinone metabolism, Putative pathways of activation of monoclonal protein secretion in multiple myeloma, DeltaF508-CFTR traffic / ER-to-Golgi in CF, wtCFTR traffic / ER-to-Golgi (normal…
					NA	0_1_1|0	0_1_0		M179	Intermediate [CS114,CS121,CS122]	Zfp706,Cenpa,Hmgb2	Sarnp,Pdcd5,Psmb3,2810474O19Rik,Mier1,Ndufs6,Atp5k,Hsp90b1,Gm4950,Grcc10,Gm6563,Prrc2c,Atp5c1,Dynlrb1,Cyc1,Tmem258,Bst2,H2afj,Rhoa,Ywhab,Ndufa1,Ran,Tuba1b,Bax,Srsf7,D8Ertd738e,Psma3,Arpc5l,Lsm4,Vdac2,Mif,Sep-07,Aprt,Ddx24,Snu13,Elf1,Minos1,Ncor1,Sdf4,Chd3,Zap70,Brk1,Uqcrq,Cxcr3,Uqcr10,Dnajc3,Slc25a3,H2-T22,Hnrnpc,Gm28727,Cd82,Lcp2,Ifi27	B3:Mitochondria_Oxidative_phosphorylation,L16:Ribosomal_&_metabolic_process	Ubiquinone metabolism, Signal transduction_mTORC2 upstream signaling, Cell cycle_Regulation of G1/S transition (part 2), Stem cells_Role of TGF-beta 1 in fibrosis development after myocardial infarction, Cell cycle_Nucleocytoplasmic transport of CDK/Cyclins
					NA		0_1_1		M180	Intermediate [CS119,CS120,CS123,CS124,CS125]	Klf6,Tsc22d3,Klf2	Gm26917,Ypel3,Ptp4a2,Anp32a,Erh,Tuba1a,Itgb1,Elf1,Emd,Cct5,Pkm,Cox7b,Cd247,Gm28727,Gm6133,Cxcr6,Cox7a2,Polr1d,Sdf4,Ndufa7,Hint1,Skap1,Tbca,Sap18,Msn,Eif3m,Tomm20,Sem1,Gabarapl2,Spcs2,Ccnd2,Capzb,Psma2,Cops9,Raly,Psma7,Gstp1,Itgb2,Ppib,Atp5o,Polr2l,Eif5a,Psme2b,Calr,Dusp1,Arpp19,Rbx1	B12:Oxidative_phosphorylation,B3:Mitochondria_Oxidative_phosphorylation	Ubiquinone metabolism, DeltaF508-CFTR traffic / ER-to-Golgi in CF, wtCFTR traffic / ER-to-Golgi (normal), Possible regulation of HSF-1/ chaperone pathway in Huntington's disease, Epithelial cell apoptosis in COPD
					NA	1_1_1|0	1_1_0		M181	Intermediate [CS115,CS116]	Csde1,Junb,Klf6	Atp5k,Psenen,Tmem258,Ccnl2,Cd82,Cox17,Tapbp,Pomp,Dctn3,Polr2l,Gm10320,Snrpd2,Map2k2,Psmb9,Srsf11,Gpsm3,Prkar1a,Mrps16,Cct7,Ifi47,Cmtm7,Tpst2,Arhgdia,Lsm5,Fam32a,Maf,Pcna,Jak1,Prdx6,Dynlrb1,Sfr1,Tbc1d10c,Lamtor5,S100a13,Rgs2,Cox5b,Psma7,Psme1,Icos,Tsc22d3,Cox5a,Spcs2,Arpc5,Fus,Morf4l1,Tonsl,Slc25a5	B3:Mitochondria_Oxidative_phosphorylation	Ubiquinone metabolism
					CS111		1_1_1		M182	Characterizing CS111	Bhlhe40,Id2,Son	Slc25a3,Apobec3,Pycard,Capza2,Ccnd3,Uqcr10,Cd47,Fus,Tecr,Cxcr3,H2afj,Calr,Ftl1-ps1,Ywhaq,Fkbp3,Nop10,Ndufs6,Cct5,Hnrnpc,Lsm5,Sarnp,Atpif1,Tmem167,H2-T22,Cd48,Cd37,Gm6563,Srsf3,Atox1,Plekhj1,Ndufa7,Higd1a,Med28,Pcbp2,Cox7a2,Ctsw,Sdf4,Psmb3,Gm15013,Tmed9,Rps27l,Ywhab,Hnrnpa2b1,Supt4a,Atp5g2,Arf1	L16:Ribosomal_&_metabolic_process,B12:Oxidative_phosphorylation,B3:Mitochondria_Oxidative_phosphorylation	Ubiquinone metabolism, Signal transduction_mTORC2 upstream signaling, Cell cycle_Regulation of G1/S transition (part 2), Stem cells_Role of TGF-beta 1 in fibrosis development after myocardial infarction, Cell cycle_Nucleocytoplasmic transport of CDK/Cyclins, DeltaF508-CFTR traffic / ER-to-Golgi in CF, wtCFTR traffic / ER-to-Golgi (normal), Possible regulation of HSF-1/ chaperone pathway in Huntin…
					CS112	0_0_0_1|0	0_0_0_0		M183	Characterizing CS112	Satb1,Lef1,Ets1	Cxcr6,Il2rb,Itgb2,Gimap5,Elf1,Erh,Serinc3,Pla2g16,Dusp1,Ctsw,Plac8,Rasgrp1,Gm10250,Psmb6,Gimap7,Fgfr1op2,Psmb10,Dek,Tmem258,Tmem234,Aprt,Psme2b,Atp5f1,Lsm6,Raly,Ssr4,Dctn3,Abracl,Ccnl1,Txndc17,Psma7,Uqcrb,Pfdn2,Tomm22,Tbc1d10c,Lamtor2,Atp5g1,Sri,Snx3,Selenof,Tpr,Dock2,Pomp,Ptpn22,Hsp90b1	L35:Cytotoxic_T_cells_NK_Tbx21_Eomes_B_cells,L7:Ifng_Stat1_Gbp_Antigen_presentation,L9:Ribosomal_functions_Other,B12:Oxidative_phosphorylation	Immune response_TCR alpha/beta signaling pathway, Immune response_Inhibitory PD-1 signaling in T cells, Putative role of Tregs in COPD, Immune response_CD28 signaling, Breakdown of CD4+ T cell peripheral tolerance in type 1 diabetes mellitus,Immune response_Antigen presentation by MHC class I, classical pathway, Immune response_IFN-alpha/beta signaling via JAK/STAT, Attenuation of IFN type I sign…
					CS113		0_0_0_1		M184	Characterizing CS113	Fli1,Rora,Sub1	Fam104a,Tomm22,Tmed2,Psma1,Cd40lg,Sh3kbp1,Tbc1d10c,Mien1,Gramd3,Ranbp1,Itgb2,Sirt7,Rcsd1,Csnk2b,Vcp,Chmp2a,Pnn,Tpm3-rs7,Prpf38b,Pebp1,Atp5o,2410015M20Rik,Ppp1cc,Fos,Ccdc12,Gm28727,Akr1b3,Pomp,Tmem50a,Psmb2,Krcc1,Timm13,Uqcr10,Apobec3,Msn,2010107E04Rik,Plac8,Scand1,Pcbp2,Ier5,Gabarap,Nucks1,Ddx24,Ppp1r18	B12:Oxidative_phosphorylation,L4:Protein_translation_Ubiquitination	Ubiquinone metabolism, DeltaF508-CFTR traffic / ER-to-Golgi in CF, wtCFTR traffic / ER-to-Golgi (normal), Possible regulation of HSF-1/ chaperone pathway in Huntington's disease, Epithelial cell apoptosis in COPD,Transport_RAN regulation pathway, Translation_Regulation of translation initiation, Translation_Role of Retinoic acid signaling in the initiation of translation, Development_Regulation o…
					CS114	0_1_0_1|0	0_1_0_0		M185	Characterizing CS114	Csrnp1,Batf,Sub1	Mien1,Ranbp1,Atp5o,Spcs2,Hmgb1,Ftl1-ps1,Dnajc8,Ssb,Snx3,Tbc1d10c,Smdt1,H2afv,Ccdc12,Psmb6,Calm3,Atp5k,Mrpl52,Ndufb8,Hnrnpu,Ndufs6,Fam32a,Pdcd4,Cd6,Eif5,Snu13,Tecpr1,Fam96a,Gm6133,Lrrfip1,Zfp36l2,Med28,Eif2s2,Arf4,Gm5616,Sdhb,Ndufa7,Hprt,Capza1,Sf3b2,BC031181,Fubp1,Atp6v1g1,Sf3b6,Hnrnpa3,Cd37,Ypel3,Atp5g3,AC149090.1,Ndufa5,Ppig,Ywhaq,Nsd3	B12:Oxidative_phosphorylation	Ubiquinone metabolism, DeltaF508-CFTR traffic / ER-to-Golgi in CF, wtCFTR traffic / ER-to-Golgi (normal), Possible regulation of HSF-1/ chaperone pathway in Huntington's disease, Epithelial cell apoptosis in COPD
					NA		0_1_0_1		M186	Intermediate [CS121,CS122]	Hmgb1,Aebp2,Elf1	Emg1,Prdx1,Fos,Gimap7,Uqcr10,Apobec3,Ywhab,Atp5c1,Clta,Tmem258,Gm6563,Ndufa7,Ube2d2a,Ppp1r18,Ostf1,Hnrnpa3,Sf3b1,Usmg5,Ogt,Gpx1,Pgk1,Spcs1,Rap1a,Sec61g,Uqcrq,Cd37,Tsc22d4,Med28,Pgk1-rs7,Tbrg1,Ssb,Atp5k,Polr2e,Rbm25,Srsf3,Raly,Tuba1b,Nme1,Arf4,Pafah1b1,Tuba1a,Hmgb1,Ran,Sep-07,Sptssa,Arf1,Pkm,Cct5,Polr2l,Polr1d,Sdf4	B3:Mitochondria_Oxidative_phosphorylation,L9:Ribosomal_functions_Other	Ubiquinone metabolism,Protein folding and maturation_Bradykinin / Kallidin maturation, Blood coagulation_Blood coagulation, Cytoskeleton remodeling_Regulation of actin cytoskeleton organization by the kinase effectors of Rho GTPases, Putative pathways of activation of monoclonal protein secretion in multiple myeloma
					CS115	1_1_0_1|0	1_1_0_0		M187	Characterizing CS115	Id2,Sub1,Pbrm1	Cd37,Plekhj1,Cd48,Rtf1,Rnh1,Actr2,H2-T22,Ifng,Bola2,Mpc2,Hnrnpc,Rgs2,H2afy,Ndufs6,Bcl2a1a,Ube2i,Tomm22,Wnk1,Ndufb8,Itgal,Pla2g16,Itm2c,Tsc22d4,Ywhab,Lsm5,Hp1bp3,Ctsw,Sep-06,Smdt1,Pdcd6ip,Uqcrfs1,Sdf4,Lsm4,Sf3b2,Ndufb11,Grcc10,Fos,Nudt21,Rapgef6,Uqcrq,Capns1,Sptssa,Cacybp,Ms4a6c,Mif,Snrpd2,Csnk2b	L9:Ribosomal_functions_Other,B12:Oxidative_phosphorylation	Protein folding and maturation_Bradykinin / Kallidin maturation, Blood coagulation_Blood coagulation, Cytoskeleton remodeling_Regulation of actin cytoskeleton organization by the kinase effectors of Rho GTPases,Ubiquinone metabolism, Putative pathways of activation of monoclonal protein secretion in multiple myeloma, DeltaF508-CFTR traffic / ER-to-Golgi in CF, wtCFTR traffic / ER-to-Golgi (normal…
					CS116		1_1_0_1		M188	Characterizing CS116	Stat4,Aebp2,Hivep2	Csnk1a1,Itpkb,Cbx1,Tsc22d4,Tnfrsf18,Saraf,Tor1aip1,Psma4,Tmem59,Med30,Akr1a1,Nop56,Maf,Ipcef1,Sh2d1a,Fyn,Ass1,Itga4,Capg,Atp6v0e,Tap2,Stat3,Ctla4,Gm5424,Ogt,Ubald2,Spcs1,Atp5g2,Vamp8,B4galnt1,Cdc37,Ndufa5,Psmb3,Sep-06,Higd1a,Pomp,Dnajc3,Pcbp2,Med28,Rab2a,Ctsw,Dock10,Tbc1d10c,Zbp1	L35:Cytotoxic_T_cells_NK_Tbx21_Eomes_B_cells	Immune response_TCR alpha/beta signaling pathway, Immune response_Inhibitory PD-1 signaling in T cells, Putative role of Tregs in COPD, Immune response_CD28 signaling, Breakdown of CD4+ T cell peripheral tolerance in type 1 diabetes mellitus
					CS117	0_0_1_1|0	0_0_1_0		M189	Characterizing CS117	Hif1a,Pou2f2,Batf	Gimap7,Bcl2a1b,Cxcr6,Hmgb2,Gm6133,Srp14,Spcs2,Clta,Ucp2,Bcl2a1d,Tmem234,Sumo1,Cd3e,Psmb9,Txn1,Use1,Rpl34,Rpl24,Rpl23a,B2m,H2-K1,Rpl38,Rps20,Cd48,Arl6ip1,Sf3b1,Tmbim6,Arf1,Gnb2,Csnk1a1,Rpl13a-ps1,Bax,Atp5f1,Tonsl,Arpc4,Abracl,S100a4,Ifi203,Itgb2,Cd82	B1:Ribosome_biogenesis,L16:Ribosomal_&_metabolic_process	Signal transduction_mTORC2 upstream signaling, Transcription_Negative regulation of HIF1A function, Ubiquinone metabolism,Proteolysis_Putative ubiquitin pathway, GTP-XTP metabolism,Ubiquinone metabolism, Signal transduction_mTORC2 upstream signaling, Cell cycle_Regulation of G1/S transition (part 2), Stem cells_Role of TGF-beta 1 in fibrosis development after myocardial infarction, Cell cycle_Nuc…
					CS118		0_0_1_1		M190	Characterizing CS118	Glmp,Bhlhe40,Zbtb38	Msn,Pkm,Stat1,Ndufa7,Mndal,Tmem258,Sep-07,Ftl1-ps1,Ndufs6,Tln1,Smchd1,Uqcrfs1,Trir,Sdhb,Uqcr10,Tmem234,Gm4950,Prdx5,Ifngr1,Snu13,Ctsw,Crbn,Rtf1,Ndufb5,Ppp4c,Nme1,Dnajc3,Rbm42,Uqcrq,Ppp1r18,Vapa,Psmb6,Raly,Cxcr3,Tapbp,Nsa2,Lamtor5,Psma2,Ndufv3,Gm17541,Rbm25,Sarnp,Gm6563,Celf2,Polr1d,Ywhab,Snx3	B12:Oxidative_phosphorylation,L4:Protein_translation_Ubiquitination,B3:Mitochondria_Oxidative_phosphorylation	Ubiquinone metabolism, DeltaF508-CFTR traffic / ER-to-Golgi in CF, wtCFTR traffic / ER-to-Golgi (normal), Possible regulation of HSF-1/ chaperone pathway in Huntington's disease, Epithelial cell apoptosis in COPD,Transport_RAN regulation pathway, Translation_Regulation of translation initiation, Translation_Role of Retinoic acid signaling in the initiation of translation, Development_Regulation o…
					NA	0_1_1_1|0	0_1_1_0		M191	Intermediate [CS120,CS123,CS124,CS125]	Aebp2,Nfatc1,Fli1	Snrpf,Atp5j,Gm28727,Edf1,Hspe1,Ran,2010107E04Rik,Arpc3,Nop10,Atp5g1,Emd,Pomp,Eef1d,Srp14,Rab2a,Tmem258,Bax,Ifi27,Arpc4,Rwdd1,Vim,Cd48,Sumo2,Capza1,Pla2g16,Usmg5,Tbrg1,Ccdc12,Iqgap1,Psmb3,Saraf,Calm2,Cox17,Uqcrq,Eif3m,Tbca,Atp5k,Ucp2,H2afy,Trir,Ccnd3,Stk17b,1810037I17Rik,Ndufa6,Ubxn1,Tcf25,Srsf3,Dnajc8,Gm12355,Spcs2,Mrpl18,Ndufv3,Ybx1	B12:Oxidative_phosphorylation,L16:Ribosomal_&_metabolic_process	Ubiquinone metabolism, DeltaF508-CFTR traffic / ER-to-Golgi in CF, wtCFTR traffic / ER-to-Golgi (normal), Possible regulation of HSF-1/ chaperone pathway in Huntington's disease, Epithelial cell apoptosis in COPD, Signal transduction_mTORC2 upstream signaling, Cell cycle_Regulation of G1/S transition (part 2), Stem cells_Role of TGF-beta 1 in fibrosis development after myocardial infarction, Cell…
					CS119		0_1_1_1		M192	Characterizing CS119	Sp100,Hmgb2,Smad7	Sdf4,Tpm3-rs7,Tomm22,Fis1,Ndufc1,Idnk,Akr1a1,Psmb3,Ddx3x,Hnrnpu,Cenpx,Dnaja2,Brk1,Bin2,1810037I17Rik,Snu13,Dok2,Srpk1,Ctsw,Slc3a2,Arpc5l,Isg15,Serinc3,Lamtor4,Vamp8,Ptges3,Sdhb,Dynlrb1,1110008F13Rik,Runx3,Tecpr1,Emg1,Cct5,Bola2,Pla2g16,Rsrc2,Fam104a,Usmg5,Tnfaip8,Gm26917,Minos1,Eif5b,Mier1,Ikzf1,Sec62,G3bp1,Gm10250,Polr1d,Csnk1a1	B12:Oxidative_phosphorylation,L16:Ribosomal_&_metabolic_process	Ubiquinone metabolism, DeltaF508-CFTR traffic / ER-to-Golgi in CF, wtCFTR traffic / ER-to-Golgi (normal), Possible regulation of HSF-1/ chaperone pathway in Huntington's disease, Epithelial cell apoptosis in COPD, Signal transduction_mTORC2 upstream signaling, Cell cycle_Regulation of G1/S transition (part 2), Stem cells_Role of TGF-beta 1 in fibrosis development after myocardial infarction, Cell…
					NA	0_1_1_0_1|0	0_1_1_0_0		M193	Intermediate [CS123,CS124,CS125]	Trp53,Nfkb1,Tox	Bcl2a1a,Ssr4,Sec62,Capza1,Selenok,Swi5,Atrx,Uqcrb,Nol7,Gpsm3,Rer1,Ndufb11,Bcl2a1d,Mrps16,Psma7,Atp5g1,Ssrp1,Ybx1,Sap18,Ppp1r11,Tpm3-rs7,Ndufa12,Nme1,Set,Rbx1,Minos1,Calm3,Pcbp2,Sap18b,Tmem258,Gm6563,Fubp1,Sec61g,Gm10250,Psmb3,Hmgb1,Rheb,Mrps33,Slbp,Trir,Hnrnpc,Ndufb7,Snrnp70,Cycs,Mkrn1,Hnrnpa1	L9:Ribosomal_functions_Other	Protein folding and maturation_Bradykinin / Kallidin maturation, Blood coagulation_Blood coagulation, Cytoskeleton remodeling_Regulation of actin cytoskeleton organization by the kinase effectors of Rho GTPases,Ubiquinone metabolism, Putative pathways of activation of monoclonal protein secretion in multiple myeloma
					CS120		0_1_1_0_1		M194	Characterizing CS120	Ikzf1,Aebp2,Nfatc3	Cct5,Itgb2,Uqcrc2,Polr2e,Pgk1-rs7,Mff,Emc6,Pgk1,G3bp1,Arhgap30,Atp6v1g1,Rora,Gm42418,Tra2a,Snrpd2,Ddx39b,Mat2b,Vasp,Gm15013,Tspo,Atp5g3,Leprotl1,Psma7,Ywhah,Plac8,Gpi1,Atrx,Pnisr,Hn1,Sin3b,Mcts1,Lamtor4,Rap1a,Psma1,Fbxw2,Tln1,Gem,Med28,Dnajb6,Calm3,Ube2s,Mkrn1,2210016L21Rik,Brk1,Srpk1	B12:Oxidative_phosphorylation	Ubiquinone metabolism, DeltaF508-CFTR traffic / ER-to-Golgi in CF, wtCFTR traffic / ER-to-Golgi (normal), Possible regulation of HSF-1/ chaperone pathway in Huntington's disease, Epithelial cell apoptosis in COPD
					CS121	0_1_0_1_1|0	0_1_0_1_0		M195	Characterizing CS121	Ikzf3,Stat1,Creb1	Gdi2,Polr2g,Ndufs4,Bax,Ntan1,Psma1,Cdk4,Sptssa,Dynlrb1,Ssb,Lrmp,Xcl1,Tuba1c,Ube2d2a,Gnas,Gm5611,Ybx1,Psmd8,Tuba1a,Tmed2,H3f3a,Xlr4b,Eif5b,Bloc1s2,Ran,Ms4a6c,Selenoh,Gltp,Tnfrsf18,Atp5k,Psmb2,Srsf7,Ndufb8,Mrpl14,Lbh,Usp50,Sirt7,Sec61a1,Ccr2,Cmtm7,Rbx1	L4:Protein_translation_Ubiquitination,B1:Ribosome_biogenesis	Transport_RAN regulation pathway, Translation_Regulation of translation initiation, Translation_Role of Retinoic acid signaling in the initiation of translation, Development_Regulation of telomere length and cellular immortalization, NALP3 inflammasome activation in age-related macular degeneration (AMD),Signal transduction_mTORC2 upstream signaling, Transcription_Negative regulation of HIF1A fun…
					CS122		0_1_0_1_1		M196	Characterizing CS122	Elf1,Hmgb1,Akna	Nisch,Psmd4,Psmb2,Cycs,Gm10053,Mrpl57,Tnfaip8,Minos1,Gm11273,Ube2g1,Serp1,Chmp4b,Ppp1r12a,Reep5,Zfand6,Tram1,Arhgap30,Tpm3-rs7,Ier3ip1,Gimap9,Sri,Dok2,Smpdl3a,Nt5c,Tomm5,Eif5,Nme1,Rab7,Sdcbp,Mrps21,Scand1,Capns1,Eif3c,Tsn,Zmat2,Pdcd5,Cggbp1,Tbca,Tonsl,Rnaseh2c,Krit1,Sh2d1a,Pfdn1,Gnas	B3:Mitochondria_Oxidative_phosphorylation	Ubiquinone metabolism
					NA	0_1_1_0_0_1|0	0_1_1_0_0_0		M197	Intermediate [CS124,CS125]	Lrrfip1,Nr4a2,Nfkb2	Dctn3,Def6,Hmgb1,Mif,Selenot,Ndufb9,Map1lc3b,Bax,Ywhaz,G3bp1,Arhgdia,Skp1a,Ubtf,Il2rb,Med28,Ube2l3,Hmgb2,Tuba1b,Tuba1c,Polr2f,Zfp36l1,Zfp706,Tuba1a,Erh,Anp32a,Ptpn22,Aurkaip1,Selenos	B12:Oxidative_phosphorylation	Ubiquinone metabolism, DeltaF508-CFTR traffic / ER-to-Golgi in CF, wtCFTR traffic / ER-to-Golgi (normal), Possible regulation of HSF-1/ chaperone pathway in Huntington's disease, Epithelial cell apoptosis in COPD
					CS123		0_1_1_0_0_1		M198	Characterizing CS123	Mxd1,Pbrm1,Usf2	Eef1d,Rap1a,Srp14,Eif3k,Tuba1b,Emd,Mkrn1,Ran,Mif,Elf1,Edf1,Atp5j,Pcbp2,Atp5g1,Psma7,Skap1,Eif3m,Rasgrp1,Ndufs5,Cyth1,Tespa1,Tecpr1,Atp6v1g1,Dock2,Pdcd4,Dusp10,Sod1,Cdk2ap2,Nipbl,Ccdc85b,Tbrg1,Tuba1c,Ranbp1,Xcl1,Snw1,Pdia6,Sh2d1a,Tecr,Hnrnpab,Evl,Eif3g,Prpf38b,Mrps14,Raly	B2:Ribosome_functions,L35:Cytotoxic_T_cells_NK_Tbx21_Eomes_B_cells	Neurophysiological process_GABA-A receptor life cycle, CFTR folding and maturation (normal and CF), Signal transduction_ERK1/2 signaling pathway, Regulation of degradation of deltaF508-CFTR in CF, Development_Differentiation of white adipocytes,Immune response_TCR alpha/beta signaling pathway, Immune response_Inhibitory PD-1 signaling in T cells, Putative role of Tregs in COPD, Immune response_CD…
					CS124	0_1_1_0_0_0_1|0	0_1_1_0_0_0_0		M199	Characterizing CS124	Mxd4,Ikzf1,Tcf7	Sptssa,Psme2b,Rbm8a,Mfap1a,Ncl,Gmfg,Ccnl1,Sf3b1,Atp5g1,Cct5,Ywhaq,Calm3,Fkbp1a,B4galnt1,Atp5f1,Cd82,Selplg,Hn1,Tonsl,Gna13,Nme1,Ndufa1,Rap1a,Nop53,Tmem258,Tpr,Tpst2,Sla,Csk,Mtdh,Psmb6,Arpc4,Rgs2,Reep5,Trir,Psma6,Pbrm1,Sdhb,Rbm25,Tmed9,Ilf2,Selenos,Dnajb6,Klf6,Mrps16	L2:Inflammation_Metabolism	Influence of multiple myeloma cells on bone marrow stromal cells, Macrophage and dendritic cell phenotype shift in cancer, Th2 cytokine- and TNF-alpha-induced inflammatory response in asthmatic airway fibroblasts, Immune response_TLR2 and TLR4 signaling pathways, Apoptosis and survival_APRIL and BAFF signaling
					CS125		0_1_1_0_0_0_1		M200	Characterizing CS125	Arid1a,Aebp2,Atf4	Psmb10,Pcbp2,Mrps24,Snrpd2,Rexo2,Ezr,Eif3c,Tap2,Ier2,Sec62,Atp5g2,Ogt,Dusp11,Anxa6,Atf4,Ndufa12,Cltc,Csk,Itgb2,Uqcrc2,Ahsa1,Lsm4,Cct4,Polr2g,Morc3,Sit1,Snapc5,Nfatc1,Rab2a,Mrps14,Usmg5,Erh,Csnk2a1,Pdia4,Ndufb6,Gnl3,Psma1,Ndufs8,Cdc37,Fam49b,Akr1a1,Nt5c,AI662270,Cox20,Ppp1cc,Bcl2a1a	L9:Ribosomal_functions_Other,B12:Oxidative_phosphorylation	Protein folding and maturation_Bradykinin / Kallidin maturation, Blood coagulation_Blood coagulation, Cytoskeleton remodeling_Regulation of actin cytoskeleton organization by the kinase effectors of Rho GTPases,Ubiquinone metabolism, Putative pathways of activation of monoclonal protein secretion in multiple myeloma, DeltaF508-CFTR traffic / ER-to-Golgi in CF, wtCFTR traffic / ER-to-Golgi (normal…
GSE146626	LCMV	9d	TRUE	5	NA	1|0	0	8	M201	Intermediate [CS127,CS128,CS129,CS130]	Cebpz,Tcf7,Son	Psmb3,Pomp,Tpr,H2-Q7,Cytip,Dynlt1c,S100a4,Ndufb9,Atox1,Nop53,Itgb1,Sf3b1,Morf4l1,Nfkbia,Tln1,Sp100,Bola2,Usmg5,Rtraf,Prelid1,Pcbp2,Mrps21,Atp5g1,Lcp1,Prdx2,Sec61g,2410015M20Rik,Tspan32,Gm10053,Ndufa1,Ost4,Sec11c,Tomm22,Cox14,Psmb9,Eif3m,Prrc2c,Hnrnpk,Serbp1,Atp5a1,Ptp4a2,Hsp90aa1,Arhgap45,Hnrnpc,Acin1,Atp5f1,Mrps16,Smdt1,Psme2b,Ndufa7,Ostc	L9:Ribosomal_functions_Other,L16:Ribosomal_&_metabolic_process,B12:Oxidative_phosphorylation,B3:Mitochondria_Oxidative_phosphorylation	Protein folding and maturation_Bradykinin / Kallidin maturation, Blood coagulation_Blood coagulation, Cytoskeleton remodeling_Regulation of actin cytoskeleton organization by the kinase effectors of Rho GTPases,Ubiquinone metabolism, Putative pathways of activation of monoclonal protein secretion in multiple myeloma, Signal transduction_mTORC2 upstream signaling, Cell cycle_Regulation of G1/S tra…
					CS126		1		M202	Characterizing CS126	Id2,Klf6,Sub1	Gna13,H2-Q7,Ets1,Skap1,Cnn2,Dynlt1c,Romo1,Ndufb9,Rhoh,Ssb,Sec61g,Pcbp2,Ost4,Atp5g3,Psma3,Lcp1,Sec62,Morf4l1,Ywhaz,Celf2,Anp32a,Ablim1,Cd4,Tomm20,Maf,Tonsl,Rbm25,Minos1,Prrc2c,Tcf7,Top1,Wnk1,Rinl,Ccl5,Nkg7,S100a4,Tnfrsf4,Npc2,Clta,Hspa8,Ctla4	B15:Cytotoxic_T_cells_ILC_Tbx21_Eomes	Immune response_Differentiation and clonal expansion of CD8+ T cells, Role of CD8+ Tc1 cells in COPD, Role of IL-2 in the enhancement of NK cell cytotoxicity in multiple sclerosis, NK cells in allergic contact dermatitis, Immune response_Th1 and Th2 cell differentiation
					NA	0_1|0	0_0		M203	Intermediate [CS128,CS129,CS130]	Klf6,Id2,Sub1	Tomm20,1810037I17Rik,Ywhaz,Sep-07,Prelid1,Celf2,Psma6,Atp5a1,Tmem256,Pcbp2,Cd4,Top1,Lsm4,Ssu72,Med28,H2-Q7,Gna13,Ets1,Dynlt1c,Clta,Hn1,Ndufb9,Mndal,Romo1,Cnn2,Tpm3,Ssb,H2afv,S100a4,Dynlt1a,Actr3,Hspa8,Sdf4,Npc2,Lgals1,Ndufb11,Ptpn22,Spcs1,Nkg7,Psme1	L9:Ribosomal_functions_Other	Protein folding and maturation_Bradykinin / Kallidin maturation, Blood coagulation_Blood coagulation, Cytoskeleton remodeling_Regulation of actin cytoskeleton organization by the kinase effectors of Rho GTPases,Ubiquinone metabolism, Putative pathways of activation of monoclonal protein secretion in multiple myeloma
					CS127		0_1		M204	Characterizing CS127	Zfp36l1,Tcf7,Tox2	Pkm,Nsa2,Cnn2,Csnk1a1,Aldoa,Nfatc1,Gpx1,Eif3i,Ndufb9,Smco4,Gpi1,Psmb9,Dbi,Pgk1,Ndufs6,Tbc1d4,Rtraf,Mrps21,Bola2,Gm10053,Prelid1,Cycs,Arpc4,Hsbp1,Pcbp2,Hif1a,Prdx2,Atp5g1,Emg1,Fis1,Sf3b6,Uqcr11,Dynlrb1,Atp5b,Pabpc1,Ndufv3,Rps27l,Psme2b,Psma2,Sri,Msn,Dynlt1c,Ndufb10	L9:Ribosomal_functions_Other,B11:IFN_signaling_Il10,B12:Oxidative_phosphorylation	Protein folding and maturation_Bradykinin / Kallidin maturation, Blood coagulation_Blood coagulation, Cytoskeleton remodeling_Regulation of actin cytoskeleton organization by the kinase effectors of Rho GTPases,Ubiquinone metabolism, Putative pathways of activation of monoclonal protein secretion in multiple myeloma,Immune response_Antigen presentation by MHC class I, classical pathway, Developme…
					CS128	0_0_1|0	0_0_0		M205	Characterizing CS128	Sub1,Id2,Klf6	Nkg7,Clta,Ran,Hspa8,Cd47,S100a4,Sdf4,Ndufb11,Spcs1,Dazap2,Ctla4,Lgals1,Dynlt1c,H2-Q7,Gna13,Top1,Cnn2,Mndal,Atp5d,Tpm3,Ssb,Hn1,Ostc,H2afv,Rhoh,Txndc17,Cd69,1810037I17Rik,Prelid1,Tomm20,Tmem256,Celf2,Ssu72,Polr2l,Psma6,Cd4,Atp5a1,Lsm4,Med28,Sep-07	B13:Stress_response_Protein_folding_Ubiquitination	Putative pathways of activation of monoclonal protein secretion in multiple myeloma, HSP70 and HSP40-dependent folding in Huntington's disease, CFTR folding and maturation (normal and CF), Transcription_Negative regulation of HIF1A function, Possible regulation of HSF-1/ chaperone pathway in Huntington's disease
					NA		0_0_1		M206	Intermediate [CS129,CS130]	Ikzf2,Hif1a,Stat3	Cd247,Srrm1,Arl6ip5,Srsf3,Psma4,Cd82,Sfpq,2410015M20Rik,Rhoh,Tomm20,Zfp36l1,Snu13,Sec62,Nfkbia,Higd2a,Ndufb8,Tpm3,Pkm,Bcl2a1a,Pgk1,Txndc17,Sumo2,Thy1,Atp5g3,Psmd8,Gpsm3,Ran,AI662270,Cox6a1,Ndufb5,Dbi,Rtraf,Calr,Gnb1,Sec61g,Rps27l,Atp5f1,Sec11c,Erh,Ranbp1,Tuba1b,Lsm6,Atp5k,Cox5a,Ostc	B12:Oxidative_phosphorylation,B13:Stress_response_Protein_folding_Ubiquitination,L9:Ribosomal_functions_Other	Ubiquinone metabolism, DeltaF508-CFTR traffic / ER-to-Golgi in CF, wtCFTR traffic / ER-to-Golgi (normal), Possible regulation of HSF-1/ chaperone pathway in Huntington's disease, Epithelial cell apoptosis in COPD,Putative pathways of activation of monoclonal protein secretion in multiple myeloma, HSP70 and HSP40-dependent folding in Huntington's disease, CFTR folding and maturation (normal and CF…
					CS129	0_0_1_1|0	0_0_1_0		M207	Characterizing CS129	Tcf7,Elk4,Zfp36l1	2410015M20Rik,Mrpl33,Mrps21,Nfkb1,Sec11c,Dynlt1a,Aprt,Txn2,Ndufb7,Bola2,Srp9,Ncor1,Gm10053,Rtraf,Ccdc12,Ndufb4,Atp5f1,Scp2,Llph,1810037I17Rik,Jak1,Psmb2,Sec62,Uqcc3,Ogt,Pkm,Eif3i,Ube2d3,Ywhaz,Cnn2,Cox14,Tbc1d4,Wdr26,Tomm20,Dbi,Spcs1,Nsa2,Gstp1,Ube2b,Ccnd2	B12:Oxidative_phosphorylation,L16:Ribosomal_&_metabolic_process	Ubiquinone metabolism, DeltaF508-CFTR traffic / ER-to-Golgi in CF, wtCFTR traffic / ER-to-Golgi (normal), Possible regulation of HSF-1/ chaperone pathway in Huntington's disease, Epithelial cell apoptosis in COPD, Signal transduction_mTORC2 upstream signaling, Cell cycle_Regulation of G1/S transition (part 2), Stem cells_Role of TGF-beta 1 in fibrosis development after myocardial infarction, Cell…
					CS130		0_0_1_1		M208	Characterizing CS130	Hif1a,Pou2f2,Batf	S100a4,Eif4a1,Pgk1,Rtraf,Ap2s1,Pkm,Srsf3,AI662270,Rbx1,Gpx1,Higd1a,Top1,Cycs,Bsg,Txndc17,Ftl1-ps1,Eef2,Usmg5,Snrpf,Hspe1,Gm8186,Il2rg,Cox5b,Cox17,Ltb,Gm6133,Atp6v0e,Rnaset2a,Atp5c1,Ube2d3,Lbh,Csnk1a1,Gimap3,Leprotl1,Ets1,Sf3b2,Cnbp,Eif3f,Gimap1,Mndal,Krtcap2,Ubc	L9:Ribosomal_functions_Other	Protein folding and maturation_Bradykinin / Kallidin maturation, Blood coagulation_Blood coagulation, Cytoskeleton remodeling_Regulation of actin cytoskeleton organization by the kinase effectors of Rho GTPases,Ubiquinone metabolism, Putative pathways of activation of monoclonal protein secretion in multiple myeloma
GSE146626	LCMV	14d	TRUE	7	NA	1|0	0	12	M209	Intermediate [CS133,CS134,CS135,CS136,CS137]	Tox,Hif1a,Rel	Arhgdia,Atp5f1,Ubald2,Hif1a,Hspe1,Maf,Chmp4b,Ube2b,Ppp1r18,Uqcrq,Smpdl3a,Tomm20,Vasp,Smco4,Txn1,Edf1,Nt5c,H2afj,Hnrnpa2b1,Dusp1,Snrpb,Prkar1a,Clta,Srp14,Slc3a2,AC149090.1,Atp6v1f,Dnaja1,S100a13,Icos,Ms4a6b,Nop53,Cd6,Tmem258,Atp5j,Grcc10,Hsp90aa1,Atp5d,Ndufa4,Cox5b,Selenok,Atp5g3,Cox7a2,Cyba,Gimap3,Dynlrb1,Nop10,Atp5b,Limd2,Cdk2ap2,Gabarap	B2:Ribosome_functions,B12:Oxidative_phosphorylation,L16:Ribosomal_&_metabolic_process	Neurophysiological process_GABA-A receptor life cycle, CFTR folding and maturation (normal and CF), Signal transduction_ERK1/2 signaling pathway, Regulation of degradation of deltaF508-CFTR in CF, Development_Differentiation of white adipocytes,Ubiquinone metabolism, DeltaF508-CFTR traffic / ER-to-Golgi in CF, wtCFTR traffic / ER-to-Golgi (normal), Possible regulation of HSF-1/ chaperone pathway …
					NA		1		M210	Intermediate [CS131,CS132]	Gabpb1,Rora,Crem	Gm11273,Sec61b,Abracl,H2afj,Cox6a1,Gabarap,Atp5a1,Snrpb,Gnai2,Atp5d,Cox6b1,Snrpe,Ndufa4,Psme2,Gpi1,Gm10320,Polr1d,Serbp1,Aldoa,Uqcrq,Rbx1,Atp5k,Eif4a1,Rap1a,Nop10,Smdt1,Hnrnpa3,Comt,Capzb,Atp6v1f,Ddx24,Tspo,Tpm3,Snrpf,Scp2,Fis1,Hn1,Slfn2,Sh2d2a,Pcbp2,Saraf,Tnfaip3,Sri,Skap1,AC149090.1,Gimap5,Ankrd11,Sumo1,Vamp8,Tpm3-rs7,Cd6,Ctla4,Actr3	B3:Mitochondria_Oxidative_phosphorylation	Ubiquinone metabolism
					NA	0_1|0	0_0		M211	Intermediate [CS133,CS136,CS137]	Junb,Rora,Klf6	Gpi1,Ndufa4,Eif3k,Tpm3,Ndufa2,Tmem258,Rgs10,Gm10250,Nop53,Gm10709,Atp6v0e,Polr1d,Cox7a2l,Slc25a5,Eif3e,Abracl,Psme1,Gnai2,Fkbp1a,Hif1a,Ankrd12,Eef1d,1810037I17Rik,Serbp1,Vamp8,Ndufa3,Mrpl52,AC149090.1,Srp14,Slc3a2,Hsp90aa1,Srsf11,Arpc4,Cdc37,Srp9,Gstp1,Gstp2,H2-T22,Ndufb9,Trir,Mbnl1,Uqcr10,Psma7,Spcs1,Rap1a,Edf1,Atp5c1,Smco4	L16:Ribosomal_&_metabolic_process,B3:Mitochondria_Oxidative_phosphorylation,B2:Ribosome_functions,B18:Myeloid_cells_Granulocytes	Ubiquinone metabolism, Signal transduction_mTORC2 upstream signaling, Cell cycle_Regulation of G1/S transition (part 2), Stem cells_Role of TGF-beta 1 in fibrosis development after myocardial infarction, Cell cycle_Nucleocytoplasmic transport of CDK/Cyclins,Neurophysiological process_GABA-A receptor life cycle, CFTR folding and maturation (normal and CF), Signal transduction_ERK1/2 signaling path…
					NA		0_1		M212	Intermediate [CS134,CS135]	Ikzf2,Hmgb1,Tcf7	Ssr4,Mrpl52,Itpkb,Sec61g,Pcbp2,Chmp4b,Actr2,Hif1a,Gm8369,Icos,Skap1,Gimap3,Ppp1r18,Zc3hav1,Il2rg,Vgll4,Eif3a,Limd2,Gabarap,Eif3e,Gm10709,Cox7a2,Serbp1,Hspe1,Cox7a2l,Cd2,Slfn2,Atp5l,Hnrnpa2b1,Gm28727,Fkbp1a,Sem1,H2afj,Cyba,Hsp90aa1,Nop10,Snrpf,Grcc10,Cd82,Atp5j,Selenok,Srp14,Sap18,Ldha,Prkar1a,Sumo1,Psma7,Sap18b,Ndufa4,Sri	L9:Ribosomal_functions_Other,B2:Ribosome_functions,L35:Cytotoxic_T_cells_NK_Tbx21_Eomes_B_cells	Protein folding and maturation_Bradykinin / Kallidin maturation, Blood coagulation_Blood coagulation, Cytoskeleton remodeling_Regulation of actin cytoskeleton organization by the kinase effectors of Rho GTPases,Ubiquinone metabolism, Putative pathways of activation of monoclonal protein secretion in multiple myeloma,Neurophysiological process_GABA-A receptor life cycle, CFTR folding and maturatio…
					CS131	1_1|0	1_0		M213	Characterizing CS131	Crem,Stat3,Id2,Mxd1	Nkg7,Arl6ip1,Saraf,Abracl,Bnip3l,Samsn1,Rhoa,Ccl5,Pdcd1,Sep-01,Jak1,Ifngr1,Sla,Sec62,Ndufb7,Rora,Limd2,Atp5d,Cd4,Slfn2,Smco4,Uqcrq,Ndufa3,Tmbim6,Rapgef6,Gm10250,Dazap2,Tmem50a,Atp5g3,Atp5c1,Cdc42se2,Eif4a1,Ndufa1,Mrfap1,Nfkb1,Mrpl33,Elf1,Morf4l1,Atp6v1f,Gm8444,Zrsr2,Rab14,Nsa2,Lsp1,Dusp1,Ncl,Edf1,Selenok,Atp5a1,Fos,Hmgb1,Txn1,Hint1,Mrpl52,2010107E04Rik,Ppib,Uqcr10,Gabarap,Atp6v0e,Snrpe,Rpl22l1,Ei…	L9:Ribosomal_functions_Other,B2:Ribosome_functions,B3:Mitochondria_Oxidative_phosphorylation	Protein folding and maturation_Bradykinin / Kallidin maturation, Blood coagulation_Blood coagulation, Cytoskeleton remodeling_Regulation of actin cytoskeleton organization by the kinase effectors of Rho GTPases,Ubiquinone metabolism, Putative pathways of activation of monoclonal protein secretion in multiple myeloma,Neurophysiological process_GABA-A receptor life cycle, CFTR folding and maturatio…
					CS132		1_1		M214	Characterizing CS132	Hmgb1,Tcf7,Zfp36l1	Tnfrsf4,Txn1,Rgs1,Crem,Ube2b,Snrpb,Rgs2,Tnfrsf18,Glrx,Ppp1cc,Cd82,Atp5d,Tnfaip3,Ost4,Vps37b,Cd47,Sec61g,Sri,Atp5g1,Cd3e,Tpr,Gnb2,Ube2d2a,Mrpl33,Odc1,Gm10320,Uqcr10,Snu13,Rhoh,Sec61b,Itk,Eif3m,Ankrd44,Cdk2ap2,Rap1a,Cox5b,Eif4a2,Rps27l,Rtraf,Nedd8,Tmem50a,Limd2,Mrpl54,Atp5c1,Gstp2,Gm8369,Pebp1	L9:Ribosomal_functions_Other	Protein folding and maturation_Bradykinin / Kallidin maturation, Blood coagulation_Blood coagulation, Cytoskeleton remodeling_Regulation of actin cytoskeleton organization by the kinase effectors of Rho GTPases,Ubiquinone metabolism, Putative pathways of activation of monoclonal protein secretion in multiple myeloma
					CS133	0_0_1|0	0_0_0		M215	Characterizing CS133	Tox,Zfp36l1,Tcf7	Slc25a5,Ndufa1,Slfn2,Abracl,Ppib,Calm3,Sh2d1a,Prelid1,Raly,Izumo1r,Ctsb,Grcc10,Srp14,Pkm,Ddx24,Pcbp2,Rap1a,Prkar1a,Cox5a,Ube2l3,Vcp,Ssr4,2010107E04Rik,Snrpe,Gtf2i,Clta,Ndufb7,Sap18,Psmb9,Stk17b,Tomm20,H2afj,Arhgef1,AC149090.1,Ube2b,Maf,Tln1,Rsrc2,Rtraf,Msn,Tnfrsf4,Cdc37,Lsp1,Hnrnpc,Clk1,Zfp36l1,Nol7	L9:Ribosomal_functions_Other,B11:IFN_signaling_Il10	Protein folding and maturation_Bradykinin / Kallidin maturation, Blood coagulation_Blood coagulation, Cytoskeleton remodeling_Regulation of actin cytoskeleton organization by the kinase effectors of Rho GTPases,Ubiquinone metabolism, Putative pathways of activation of monoclonal protein secretion in multiple myeloma,Immune response_Antigen presentation by MHC class I, classical pathway, Developme…
					NA		0_0_1		M216	Intermediate [CS136,CS137]	Fos,Klf6,Fosb	Zap70,Tmem50a,Slfn2,Vgll4,Arpc4,Vasp,H2afv,Itpkb,Sh2d1a,Vcp,Dynlrb1,Ankrd12,Gpsm3,Mthfsl,Maf,Fkbp1a,Selenok,Gimap4,Uqcr10,Arhgap31,Mbnl1,Fis1,AC149090.1,Gm10250,Tra2b,Snu13,Nfkbia,Selenof,Psme2b,Sap18b,Psme2,Snrpe,Atp5d,Sap18,Nme1,Rinl,Tomm22,Dusp1,Pnisr,Minos1	B18:Myeloid_cells_Granulocytes	Immune response_Antigen presentation by MHC class I: cross-presentation, Development_Transcription regulation of granulocyte development, TNF-alpha and IL-1 beta induce hyperglycemia in obesity and type 2 diabetes in adipocytes, Neutrophil chemotaxis in asthma, Cell adhesion_Integrin inside-out signaling in neutrophils
					CS134	0_1_1|0	0_1_0		M217	Characterizing CS134	Cnbp,Stat4,Rora	Cox5a,Fkbp3,BC031181,Ctla4,Eif5b,H2-T22,Supt4a,Ppp1r12a,Tcf25,Use1,Psmb1,Scand1,Brk1,Ppp1r15a,Arf1,Gm12355,Gabarapl2,Skap1,Srsf3,Gng2,Prdx1,Srsf11,Sh2d1a,Txn1,Park7,Calr,Grcc10,AC149090.1,Tnfsf8,Pnisr,Hsp90aa1,Cycs,Gm10053,Calm2,Cd247,Cops9,Abracl,Tbca	B3:Mitochondria_Oxidative_phosphorylation	Ubiquinone metabolism
					CS135		0_1_1		M218	Characterizing CS135	Fos,Jun,Fosb	Atp5g3,Minos1,Eif3m,Psma3,Edf1,Higd1a,Hsp90aa1,Bin2,St13,Prdx1,Dnaja1,Hnrnpc,Srsf11,Atp5j,Psme2,Psme2b,Rap1a,Cd4,Nop10,Psma7,Dusp1,Fos,Srrm2,Son,Slc3a2,Gnb2,Smpdl3a,Atp5f1,Rtraf,Rabac1,Calm2,Ctla4,Fkbp1a,Vasp,Eif4a2,Gimap4,Eif5a	B12:Oxidative_phosphorylation,L7:Ifng_Stat1_Gbp_Antigen_presentation	Ubiquinone metabolism, DeltaF508-CFTR traffic / ER-to-Golgi in CF, wtCFTR traffic / ER-to-Golgi (normal), Possible regulation of HSF-1/ chaperone pathway in Huntington's disease, Epithelial cell apoptosis in COPD,Immune response_Antigen presentation by MHC class I, classical pathway, Immune response_IFN-alpha/beta signaling via JAK/STAT, Attenuation of IFN type I signaling in melanoma cells, Puta…
					CS136	0_0_1_1|0	0_0_1_0		M219	Characterizing CS136	Tox,Tcf7,Zfp36l1	Iqgap1,Tnfrsf4,Arhgap31,Slc25a3,Arpp19,Selenok,Lbh,Tbca,Zbed5,Hif1a,Eif4g2,Tpm3,Atp6v1f,Izumo1r,Hsp90aa1,S100a10,Skap1,Srp14,S100a13,Ndufa6,Uqcr10,1810022K09Rik,Prkar1a,Ube2l3,Ppib,Psme2,Vcp,Gtf2i,Tcf25,Pdia3,Gimap6,Nop53,Zfp706,Ccnd2,Gimap4,Bcas2	B2:Ribosome_functions	Neurophysiological process_GABA-A receptor life cycle, CFTR folding and maturation (normal and CF), Signal transduction_ERK1/2 signaling pathway, Regulation of degradation of deltaF508-CFTR in CF, Development_Differentiation of white adipocytes
					CS137		0_0_1_1		M220	Characterizing CS137	Id2,Mxd1,Klf6	Tnfrsf4,Rgs2,Ppp1cc,S100a4,Aprt,Pgk1,Pdia3,Med28,Sap18b,Prelid1,Npc2,Pgk1-rs7,Fus,Gabarap,Nop53,Gm10320,Atp6v0e,Rsrp1,Gm10250,Psme2,Saraf,Atp5h,Fkbp1a,Snrpf,Eif5a,Cox5a,Tra2a,Selenok,Sem1,Mbnl1,Gpr183,Skap1,Prkca,Ube2s,Ucp2	L9:Ribosomal_functions_Other	Protein folding and maturation_Bradykinin / Kallidin maturation, Blood coagulation_Blood coagulation, Cytoskeleton remodeling_Regulation of actin cytoskeleton organization by the kinase effectors of Rho GTPases,Ubiquinone metabolism, Putative pathways of activation of monoclonal protein secretion in multiple myeloma
GSE146626	LCMV	30d	TRUE	5	NA	1|0	0	8	M221	Intermediate [CS139,CS138]	Klf6,Tsc22d3,Id2	Minos1,Atp5g1,Ssr4,Psme2b,2010107E04Rik,Atp5c1,Aldoa,Pomp,Pkm,Capzb,2410015M20Rik,Psme2,Gimap1,Tspan13,Eno1,Pebp1,Edf1,Cnn2,Tuba1b,Ppp1ca,Ppib,Mbnl1,Atp5a1,Sec61b,Fkbp1a,Psme1,Txn1,Cox5b,Gnai2,Ctsb,Tbc1d4,H2afv,Cox17,Gabarap,Rbx1,Uqcrq,Snu13,Trir,Slc25a5,Lsm4,Tcf7,Sh2d1a,Psenen	L9:Ribosomal_functions_Other,B11:IFN_signaling_Il10	Protein folding and maturation_Bradykinin / Kallidin maturation, Blood coagulation_Blood coagulation, Cytoskeleton remodeling_Regulation of actin cytoskeleton organization by the kinase effectors of Rho GTPases,Ubiquinone metabolism, Putative pathways of activation of monoclonal protein secretion in multiple myeloma,Immune response_Antigen presentation by MHC class I, classical pathway, Developme…
					NA		1		M222	Intermediate [CS140,CS141,CS142]	Son,Tox,Tcf7	Atp5a1,Tmem258,Pkm,Sh2d1a,Psme1,Atp5g2,Cox17,H2afv,Tbc1d4,Ppp1ca,Aldoa,Cox7b,Grcc10,Ost4,Psme2,Sep-01,Tcf7,Actr3,Arf5,Arhgap45,Ctsb,Fis1,Cnn2,Dynlrb1,Limd2,Minos1,Psme2b,Mrpl52,Psmb9,Arhgef1,Rap1a,Gimap1,Atp5f1,Capzb,Lsp1,Srsf3,Ms4a4b,Rpl13a-ps1,Gm26917,Slfn2	B11:IFN_signaling_Il10	Immune response_Antigen presentation by MHC class I, classical pathway, Development_Slit-Robo signaling, Cytoskeleton remodeling_Regulation of actin cytoskeleton organization by the kinase effectors of Rho GTPases,Immune response_IL-11 signaling pathway via MEK/ERK and PI3K/AKT cascades, Chemotaxis_Lipoxin inhibitory action on Formyl-Met-Leu-Phe-induced neutrophil chemotaxis
					CS138	0_1|0	0_0		M223	Characterizing CS138	Rora,Fosl2,Crem	Capzb,Cd27,Ldha,Itk,Atp6v0e,Clic1,Sumo2,Slc25a3,Vamp8,Gabarap,H2-Q7,Sh2d1a,Nedd8,Rgs10,Ppp1r15a,Tnfaip3,Gnai2,Smco4,Cd82,Cdc42,Stk17b,Ptprcap,Eif4a2,Rbm25,Ndufa4,Ltb,Atp5g2,Grcc10,Ost4,Ssr4,Erh,Snrpd2,Aldoa,Pabpc1,Itpkb,Cox7b,Srrm2,Ndufb9,Serbp1,Gm6133	L9:Ribosomal_functions_Other,B3:Mitochondria_Oxidative_phosphorylation	Protein folding and maturation_Bradykinin / Kallidin maturation, Blood coagulation_Blood coagulation, Cytoskeleton remodeling_Regulation of actin cytoskeleton organization by the kinase effectors of Rho GTPases,Ubiquinone metabolism, Putative pathways of activation of monoclonal protein secretion in multiple myeloma
					CS139		0_1		M224	Characterizing CS139	Arid4a,Tcf7,Tsc22d4	Psma2,Smdt1,Edf1,Calm3,Minos1,Ssr4,Med28,Atox1,Srp14,Slc25a5,Uqcr11,Vamp8,Sh2d1a,Limd2,Ucp2,Snrpb,Snrpe,Gstp2,Cnn2,Atp6v0e,Sumo2,Ndufa4,H2-Q7,Tcf7,Mrpl52,Txn1,Gnai2,Park7,Cd82,Gm17541,2010107E04Rik,Pcbp2,Capzb,Ppp1ca,Hspe1,Cd3e,H2-Q4	B3:Mitochondria_Oxidative_phosphorylation	Ubiquinone metabolism
					NA	1_1|0	1_0		M225	Intermediate [CS141,CS142]	Stat1,Tcf7,Sp100	Cnn2,Atp5a1,Psma7,Psme1,Sec61b,Gstp1,Cd247,Ctsb,Prr13,Slc25a3,Tmed9,Gstp2,Ndufa1,Eif4a1,Abracl,Hspe1,2010107E04Rik,Txn1,Ms4a4b,Gimap1,Capzb,Lsp1,Psme2,Sep-01,Sh2d1a,Rpl13a-ps1,Atp5f1,Tcf7,Grcc10,Slfn2,Psme2b,Arhgap45,Cops9,Snrpf,Rpl5,Arhgap31,Tnfsf8,Gm8369,Rps12-ps3,Ptpn18,Rps26-ps1,Klf6	L16:Ribosomal_&_metabolic_process,B12:Oxidative_phosphorylation	Ubiquinone metabolism, Signal transduction_mTORC2 upstream signaling, Cell cycle_Regulation of G1/S transition (part 2), Stem cells_Role of TGF-beta 1 in fibrosis development after myocardial infarction, Cell cycle_Nucleocytoplasmic transport of CDK/Cyclins, DeltaF508-CFTR traffic / ER-to-Golgi in CF, wtCFTR traffic / ER-to-Golgi (normal), Possible regulation of HSF-1/ chaperone pathway in Huntin…
					CS140		1_1		M226	Characterizing CS140	Cnbp,Nr4a3,Crem	Ctsb,Tbc1d4,Sh2d1a,Atp5b,Vasp,Psme1,Psme2,Tcf7,2310001H17Rik,Pkm,Maf,Atp5a1,Smco4,Limd2,Tox,Spcs1,Psmb9,Pim1,Fkbp1a,2010107E04Rik,Atp6v0e,Gstp2,Gmfg,Atp5g3,Gdi2,Pdcd1,Trir,Gltp,Cox14,Nedd8,Cnn2,Gm26917,Atp5c1,Rbx1,Fis1,Arhgap45,Atp5k,Dynlrb1,Tmem258,Tuba1b,Srsf3,Park7,Gimap1,Slamf6	B3:Mitochondria_Oxidative_phosphorylation,B1:Ribosome_biogenesis,L16:Ribosomal_&_metabolic_process	Ubiquinone metabolism,Signal transduction_mTORC2 upstream signaling, Transcription_Negative regulation of HIF1A function, Ubiquinone metabolism,Proteolysis_Putative ubiquitin pathway, GTP-XTP metabolism, Signal transduction_mTORC2 upstream signaling, Cell cycle_Regulation of G1/S transition (part 2), Stem cells_Role of TGF-beta 1 in fibrosis development after myocardial infarction, Cell cycle_Nuc…
					CS141	1_0_1|0	1_0_0		M227	Characterizing CS141	Sp100,Tcf7,Lrrfip1	Ndufa3,Cotl1,Ndufa2,Rpl36-ps3,Rpl5,Arhgdib,Gm10263,2010107E04Rik,Rpl7a,Gm17669,Gm17541,Psma3,Cd82,Psme2,Atp5g3,Tbc1d4,Atp6v1f,Ndufa1,Gnai2,Hmgb1,Limd2,Gpsm3,Park7,Tmem50a,2310001H17Rik,Psme1,Psme2b,Uqcrq,Minos1,Gm28727,Snrpd2,Nme1,Ndufa7,Grcc10,Spcs1,Hnrnpk,H2afv,Ndufb7,Nop10,Serbp1	B3:Mitochondria_Oxidative_phosphorylation,L9:Ribosomal_functions_Other,B1:Ribosome_biogenesis	Ubiquinone metabolism,Protein folding and maturation_Bradykinin / Kallidin maturation, Blood coagulation_Blood coagulation, Cytoskeleton remodeling_Regulation of actin cytoskeleton organization by the kinase effectors of Rho GTPases, Putative pathways of activation of monoclonal protein secretion in multiple myeloma,Signal transduction_mTORC2 upstream signaling, Transcription_Negative regulation …
					CS142		1_0_1		M228	Characterizing CS142	Tsc22d3,Nr4a2,Crem,Id2	Tnfaip8,Cnn2,Tuba1b,Psme2b,Psme2,Clta,Erh,Actr3,Prdx1,Sri,Psme1,Dynlrb1,Ncl,Gm10320,Krtcap2,Tnfrsf4,Id2,Crem,Ndufb7,Hmgb2,Ostf1,Prdx6,Bcl2a1a,Srp9,Vps37b,Psma2,Ms4a6b,Eno1,Rhoa,Mrps21,Arl6ip5,Tspan32,Atp5f1,Ms4a4b,Snrpd2,Il2rg,Spcs2,Gimap1,Minos1,Gpsm3,Psenen,Capzb,Fkbp1a,Atp5g2,Rbx1,Nedd8,Cdc42,Pabpc1,Sec61b,Atp5k,Hint1,Tomm7,Vamp8	L9:Ribosomal_functions_Other,L16:Ribosomal_&_metabolic_process,B12:Oxidative_phosphorylation,B11:IFN_signaling_Il10	Protein folding and maturation_Bradykinin / Kallidin maturation, Blood coagulation_Blood coagulation, Cytoskeleton remodeling_Regulation of actin cytoskeleton organization by the kinase effectors of Rho GTPases,Ubiquinone metabolism, Putative pathways of activation of monoclonal protein secretion in multiple myeloma, Signal transduction_mTORC2 upstream signaling, Cell cycle_Regulation of G1/S tra…
E-MTAB-3857	Salmonella typhimurum	14d	TRUE	4	CS143	1|0	0	6	M229	Characterizing CS143	Ncor1,Maf,Arid4a	Exoc2,Psma1,Arih1,Nup88,Gtf2h5,Trim12c,Dtnb,H2-Q2,Prrc2a,Gm12250,Gm14699,Rnf213,Pml,Ykt6,Celf1,Pdcd10,Sdhd,Nfya,Inpp5f,Ddx39b,BC147527,Shoc2,Gm14032,Pfdn4,Gbp9,Hsd17b12,Mia3,Rnf14,Gm16372,Ifit1,Gm5590,Stx4a,Atf7ip,Gm2735,Tagap,Pebp1,Gm14776,Gm9774,Nhp2,Hcfc1,Chchd2-ps,Prdx3,Gm12346,Tmed2,Polr2l,Cenpx,Pin1,Ap2s1,Gm17066,Gm15484,Higd1a,Nop56,Actl6a,Timm8b,Gm10052,Usmg5,Polr2e,Gm12384,Dctpp1,Llph-ps…	B12:Oxidative_phosphorylation,B9:Ribosome_Mitochondrial_activty,B8:Oxidative_phosphorylation_Metabolism_ATP,L4:Protein_translation_Ubiquitination	Ubiquinone metabolism, DeltaF508-CFTR traffic / ER-to-Golgi in CF, wtCFTR traffic / ER-to-Golgi (normal), Possible regulation of HSF-1/ chaperone pathway in Huntington's disease, Epithelial cell apoptosis in COPD,Neurophysiological process_Dynein-dynactin motor complex in axonal transport in neurons, Cell cycle_The metaphase checkpoint, Main growth factor signaling cascades in multiple myeloma ce…
					NA		1		M230	Intermediate [CS144,CS145,CS146]	Irf9,Prdm1,Bclaf1	Cntrl,Rac1,Edem1,Gm4202,Plec,Irf2,Pdia4,Ppp6c,Rpl29-ps5,Gm6322,Gm5218,Trp53inp1,Gm10146,Ier3ip1,Dtx1,Rsl1d1,Gm8185,Dnajc1,Serpina3g,Polr2l,Gm14699,Gm6181,Arhgef3,Prdx3,Cuta,Ap2s1,Gm11241,Gm12009,Gm4853,Cyba,Rps13-ps2,Dnajc9,Rrbp1,Gm13771,Gm12328,Leng8,Emc7,Kif15,Gm2862,Pmf1,Tubg1,Gm10087,Mis18a,U2af1,Spc24,Mrpl13,Hist1h2ao,Asf1b,Naa10,Gm14274,Gm16436,Ppil1,Gm5937,Hist1h4d,Fibp,Gm12335,Nup85,Hist1…	L6:Cell_cycle_Stem_cells_Chemokine_receptors,B10:Cell_cycle_DNA_replication,B12:Oxidative_phosphorylation	Cell cycle_The metaphase checkpoint, Cell cycle_Start of DNA replication in early S phase, Cell cycle_Chromosome condensation in prometaphase, Cell cycle_Role of APC in cell cycle regulation, Cell cycle_Transition and termination of DNA replication, Cell cycle_Start of DNA replication in early S phase,Cell cycle_Spindle assembly and chromosome separation,Ubiquinone metabolism, DeltaF508-CFTR traf…
					NA	1_1|0	1_0		M231	Intermediate [CS145,CS146]	Irf2,Zfp831,Hbp1	Rpn1,Eif2b2,Etfb,Cggbp1,Tbrg1,Gm14046,Gm16209,Ergic2,Cspp1,Efr3a,Adrm1,Gm11222,Hltf,Lpp,Etfdh,Egln2,Stx11,Rpl7l1,Mrpl21,Lnpep,Rilpl2,Ap1b1,Rps12-ps10,Gm12852,AC125149.4,Rpl23a-ps14,Atp6v1d,Golga4,Il21r,Zc3h12d,Gm12944,Sfi1,Gle1,Csnk1d,D030040B21Rik,Prdm16,Gm15720,Anks1,Gm14578,Baz2a,Ubr5,Vrk3,Utp3,Myo9a,Sys1,Gm8724,Rev3l,Rnaset2a,Gm12966,Gm26740,Fbxo6,Trbv12-2,Hadha,Kif3b,Exoc2,Etf1,Thumpd3,Ormdl…	B13:Stress_response_Protein_folding_Ubiquitination	Putative pathways of activation of monoclonal protein secretion in multiple myeloma, HSP70 and HSP40-dependent folding in Huntington's disease, CFTR folding and maturation (normal and CF), Transcription_Negative regulation of HIF1A function, Possible regulation of HSF-1/ chaperone pathway in Huntington's disease
					CS144		1_1		M232	Characterizing CS144	Zfp706,Arid5b,Lmx1b	Pld3,Gm15542,Ndufa11,Gm26127,Gm7816,Cramp1l,Med4,Gm9387,Map4,Gm8213,Tmem123,Atp5l-ps1,Txnrd1,Psmd10,Suclg1,Gm4943,Rasa3,Brap,Mpc1,Ncbp2,Bcas2,Dcaf11,Gm5931,Gm6335,Cpsf3,Ptrh2,Fbxl5,Stk17b,Ndufa13,Rsrp1,Cox6b1,Gm24276,Wipf1,D8Ertd738e,Gm14480,Arf4,Med28,Rps12-ps3,Ggnbp2,Sdhb,Crlf3,Alyref,Fmnl1,Anxa2,Gm6444,Aebp2,Diaph1,Atox1,Snd1,Eif2s1,Mapre1,Chd4,Fcf1,Clasp2,Capns1,Zfp106,Sugt1,Xpo6,Gm14861,Dctn…	B12:Oxidative_phosphorylation,B3:Mitochondria_Oxidative_phosphorylation	Ubiquinone metabolism, DeltaF508-CFTR traffic / ER-to-Golgi in CF, wtCFTR traffic / ER-to-Golgi (normal), Possible regulation of HSF-1/ chaperone pathway in Huntington's disease, Epithelial cell apoptosis in COPD
					CS145	1_0_1|0	1_0_0		M233	Characterizing CS145	Id2,Atf2,Repin1,Zfp961,Bhlhe41	Srsf7,Gm6517,Tmem128,Gm12183,Gm14253,Cnot9,Glmp,Rbbp6,Tmem123,Elf1,Rplp1-ps1,Eif3f,Psenen,Cln3,Tox4,Gm13268,Bccip,Bdp1,Gm14323,Ass1,Rnf187,Ndufb4,Hnrnpdl,Wasf2,Ndufb10,Tor1aip1,Cox7c,Gm12025,Zcchc8,Gm11512,Brwd1,Polr2f,Mrpl20,3830406C13Rik,Lrwd1,N4bp2l2,Kdm2a,Was,Prdm2,Asap1,Tmem127,Gm14287,Ddx24,Icam2,Gm14414,Cog4,Il27ra,Slc25a12,Tspan5,Phkb,Smchd1,Prkcb,Bckdk,Plaa,Atp2a2,Gm12242,Tap2,BC004004,R…	L2:Inflammation_Metabolism	Influence of multiple myeloma cells on bone marrow stromal cells, Macrophage and dendritic cell phenotype shift in cancer, Th2 cytokine- and TNF-alpha-induced inflammatory response in asthmatic airway fibroblasts, Immune response_TLR2 and TLR4 signaling pathways, Apoptosis and survival_APRIL and BAFF signaling
					CS146		1_0_1		M234	Characterizing CS146	Zhx3,Pax8,Jund,Tcf7	Ebna1bp2,Mettl26,Dnajb12,Tm9sf4,Dcaf11,Tdpx-ps1,Idh3a,Cstb,Psmb7,Ralgps2,Nsmaf,Alyref2,Rad50,Prdx2,Ccr5,Anxa7,Wdr26,Tmem127,Plekhb2,Snx5,Gm12250,Trim26,Mia3,Nt5c3b,Gm14606,Me2,Vti1b,Katna1,Ppp1r11,Gm15610,Arrb2,Prkx,Lypla2,Gm26581,Abhd8,Acaa1a,Smt3h2-ps4,Zc3h14,Coro1c,Naxe,Kif3b,Cirbp,Nrd1,Arhgap9,Umad1,Gm1866,Mrpl28,Senp6,Mrps35,Gm4737,Hadhb,Rpe,Gm45902,Atp1a1,Mtfr1l,Casp3,Tmem250-ps,Daxx,Il27ra…	B12:Oxidative_phosphorylation	Ubiquinone metabolism, DeltaF508-CFTR traffic / ER-to-Golgi in CF, wtCFTR traffic / ER-to-Golgi (normal), Possible regulation of HSF-1/ chaperone pathway in Huntington's disease, Epithelial cell apoptosis in COPD
E-MTAB-3857	Salmonella typhimurum	49d	FALSE	1	CS147	NA	NA	NA	NA	NA	NA	NA	NA	NA
