# Supplementary material for: A Catalogus Immune Muris of the mouse immune responses to diverse pathogens
Source: Cell Death Dis. 2021 Aug 17;12(9):798. doi: 10.1038/s41419-021-04075-y (PMC8370971; doi:10.1038/s41419-021-04075-y)
Supplement: Supplementary file 5 — Supplementary Table S4 [file 41419_2021_4075_MOESM5_ESM.xlsx]

## Sheet: Summary
SUMMARY
B cells Markers				Dendritic cells Markers				Macrophages Markers				Monocytes Markers				Natural Killer cells Markers				T cells Markers
Markers	Total Important	Over-expressed	Under-expressed	Markers	Total Important	Over-expressed	Under-expressed	Markers	Total Important	Over-expressed	Under-expressed	Markers	Total Important	Over-expressed	Under-expressed	Markers	Total Important	Over-expressed	Under-expressed	Markers	Total Important	Over-expressed	Under-expressed
Bach2	3	1	2	Acvrl1	2	2	0	Adgre1	10	10	0	Fcgr3	15	6	9	Agpat2	3	0	3	Batf	30	3	27
Bcl6	2	1	1	Bst2	8	4	4	Arg1	6	4	2	Itgam	11	4	7	Cd160	8	1	7	Bcl6	3	1	2
Bcr	1	1	0	Ccr7	13	6	7	Ccl2	24	1	23	Kit	3	3	0	Cd1d1	1	0	1	Btla	5	1	4
Bst2	8	4	4	Cd4	1	1	0	Ccl22	8	4	4	Ly6a	13	5	8	Cd2	10	1	9	Ccr10	2	0	2
Cd19	2	0	2	Cd40	18	6	12	Ccl5	26	19	7					Cd3d	2	1	1	Ccr3	1	0	1
Cd22	3	0	3	Cd83	7	4	3	Ccr7	1	0	1					Cd3e	2	1	1	Ccr4	4	2	2
Cd27	1	0	1	Cd8a	6	5	1	Cd14	27	1	26					Cd44	3	1	2	Ccr5	24	4	20
Cd38	1	1	0	Clec4a4	1	1	0	Cd163	3	1	2					Cd69	6	2	4	Ccr6	1	0	1
Cd40	1	1	0	Clec7a	3	2	1	Cd200	4	3	1					Cd8a	1	1	0	Ccr7	52	7	45
Cd79a	3	1	2	Clec9a	5	3	2	Cd274	9	0	9					Cd96	4	1	3	Ccr8	5	0	5
Cd81	1	1	0	Cxcr3	1	0	1	Cd40	16	13	3					Cxcr2	1	1	0	Cd160	8	0	8
Cd86	1	1	0	Flt3	7	2	5	Cd68	36	1	35					Cxcr3	3	1	2	Cd163l1	2	1	1
Cd9	2	1	1	Irf8	13	10	3	Cd80	2	0	2					Eomes	8	5	3	Cd1d1	1	0	1
Cd93	2	1	1	Itgae	2	2	0	Cd86	19	1	18					Fcgr3	2	2	0	Cd2	91	5	86
Cxcr4	5	4	1	Ly75	8	7	1	Cdh1	6	1	5					Flt3	2	2	0	Cd200	7	2	5
Cxcr5	1	1	0	Ptprc	11	5	6	Chil3	9	4	5					Gata3	6	1	5	Cd24a	2	2	0
Ebf1	1	0	1	Siglech	3	3	0	Clec10a	5	3	2					Id2	14	6	8	Cd27	33	4	29
Fasn	1	0	1	Tcf4	5	4	1	Clec7a	25	1	24					Ifngr1	13	4	9	Cd28	69	5	64
Fcer2a	5	4	1	Tlr7	3	1	2	Csf1r	35	1	34					Il12rb1	3	1	2	Cd34	1	0	1
Fcgr3	2	2	0	Tlr9	2	1	1	Fcgr1	19	1	18					Il2ra	2	0	2	Cd38	3	0	3
Foxo1	3	1	2					Fcgr3	30	1	29					Il2rb	15	4	11	Cd3d	102	5	97
Ifngr1	2	1	1					Il10	1	0	1					Il7r	4	2	2	Cd3e	84	5	79
Il1r2	1	1	0					Il12b	3	2	1					Itga2	2	1	1	Cd3g	110	5	105
Il2ra	2	1	1					Il13ra1	3	0	3					Itgam	7	1	6	Cd4	49	5	44
Il6ra	1	0	1					Il18	12	7	5					Itgax	14	1	13	Cd40	3	2	1
Itgam	1	1	0					Il1b	13	5	8					Kit	5	1	4	Cd40lg	37	4	33
Ly6a	12	6	6					Il6	5	4	1					Klrb1b	4	2	2	Cd44	42	5	37
Ms4a1	4	1	3					Irf4	1	1	0					Klrb1c	8	7	1	Cd5	53	4	49
Notch2	1	1	0					Irf5	26	1	25					Klrd1	15	1	14	Cd69	24	3	21
Pax5	1	0	1					Itgam	12	0	12					Klrg1	13	1	12	Cd7	26	4	22
Pecam1	2	0	2					Itgax	10	5	5					Klrk1	15	5	10	Cd80	1	0	1
Ptprc	2	1	1					Ly6c1	9	2	7					Ly6a	11	3	8	Cd84	37	4	33
S1pr1	2	1	1					Mertk	8	5	3					Ncr1	15	5	10	Cd8a	11	6	5
Sell	1	0	1					Mrc1	17	1	16					Nfil3	1	1	0	Cd96	26	2	24
Spib	1	0	1					Msr1	28	1	27					Pecam1	8	1	7	Cr2	2	2	0
Spn	1	0	1					Nos2	4	3	1					Ptprc	15	7	8	Ctla4	32	2	30
Tnfrsf13c	1	0	1					Stat1	13	3	10					Runx1	8	1	7	Cx3cr1	7	2	5
								Tgfb1	21	1	20					Slamf7	14	4	10	Cxcr3	49	4	45
								Tnf	24	1	23					Spn	9	0	9	Cxcr4	16	2	14
																Thy1	8	0	8	Cxcr5	15	2	13
																Tox	1	0	1	Entpd1	4	0	4
																				Eomes	13	7	6
																				Fasl	10	2	8
																				Flt3	4	0	4
																				Gstm1	1	0	1
																				Havcr2	7	2	5
																				Icos	57	4	53
																				Id2	93	5	88
																				Ifngr1	74	5	69
																				Il12rb1	12	4	8
																				Il18r1	52	5	47
																				Il1r1	3	1	2
																				Il1r2	3	0	3
																				Il21r	14	4	10
																				Il2ra	15	6	9
																				Il2rb	22	3	19
																				Il6ra	11	0	11
																				Il7r	41	4	37
																				Irf4	9	3	6
																				Itga2	3	0	3
																				Itgae	4	3	1
																				Itgav	9	2	7
																				Itgax	6	3	3
																				Itgb3	9	1	8
																				Kit	5	4	1
																				Klrb1b	5	2	3
																				Klrb1c	6	0	6
																				Klrd1	15	7	8
																				Klrg1	9	3	6
																				Lag3	9	5	4
																				Ly6a	91	5	86
																				Ly6c1	60	5	55
																				Maf	60	5	55
																				Nrp1	4	0	4
																				Nt5e	12	0	12
																				Pdcd1	19	2	17
																				Pdgfrb	1	1	0
																				Pecam1	13	2	11
																				Plaur	4	1	3
																				Prdm1	6	2	4
																				Ptprc	93	5	88
																				Sell	44	22	22
																				Slamf1	23	4	19
																				Spn	42	5	37
																				Stat3	21	3	18
																				Tbx21	14	1	13
																				Thy1	52	5	47
																				Tnfrsf18	43	4	39
																				Tnfrsf4	48	5	43
																				Tnfrsf9	10	2	8

## Sheet: Bcells
Infection	Time point	Cell state (ref TableS3)	Marker	FC	Cell type
Influenza A PR8	day2	CS9	Cxcr4	1.4025	B cells
Influenza A PR8	day2	CS9	Ly6a	0.084957	B cells
Influenza A PR8	day2	CS9	Notch2	0.78202	B cells
Influenza A PR8	day3	CS10	Cd93	1.28442	B cells
Influenza A PR8	day3	CS10	Cxcr4	1.12827	B cells
Influenza A PR8	day3	CS10	Fcgr3	4.87152	B cells
Influenza A PR8	day3	CS10	Foxo1	-0.0467459	B cells
Influenza A PR8	day3	CS10	Il1r2	15.4108	B cells
Influenza A PR8	day3	CS10	Ly6a	-0.140912	B cells
Candida albicans	day1	CS1	Bach2	0.131664	B cells
Candida albicans	day1	CS1	Bcl6	-0.321548	B cells
Candida albicans	day1	CS1	Cd19	-0.159823	B cells
Candida albicans	day1	CS1	Fcer2a	0.128822	B cells
Candida albicans	day1	CS1	Ly6a	0.141627	B cells
Candida albicans	day1	CS1	Ms4a1	0.067908	B cells
Candida albicans	day1	CS1	Pax5	-0.785323	B cells
Candida albicans	day2	CS2	Bst2	-0.723278	B cells
Candida albicans	day2	CS2	Cd27	-0.364278	B cells
Candida albicans	day2	CS2	Cd9	-0.231462	B cells
Candida albicans	day2	CS2	Fcer2a	0.200689	B cells
Candida albicans	day2	CS2	Ly6a	-0.347755	B cells
Candida albicans	day2	CS2	Sell	-0.350239	B cells
Candida albicans	day2	CS2	Spn	-0.046655	B cells
Candida albicans	day5	CS3	Bst2	-0.707389	B cells
Candida albicans	day5	CS3	Cxcr4	0.240674	B cells
Candida albicans	day5	CS3	Ly6a	-0.548349	B cells
Candida albicans	day5	CS3	S1pr1	-0.178364	B cells
Mycobacterium smegmatis	day1	CS4	Bst2	-0.0675723	B cells
Mycobacterium smegmatis	day1	CS4	Cd22	-0.114572	B cells
Mycobacterium smegmatis	day1	CS4	Cd93	-0.178989	B cells
Mycobacterium smegmatis	day1	CS4	Fcer2a	-0.22877	B cells
Mycobacterium smegmatis	day1	CS4	Il2ra	4.76283	B cells
Mycobacterium smegmatis	day1	CS4	Ly6a	-0.182409	B cells
Mycobacterium smegmatis	day1	CS4	Ms4a1	-0.173118	B cells
Mycobacterium smegmatis	day1	CS4	Pecam1	-0.0300479	B cells
Mycobacterium smegmatis	day2	CS5	Cxcr5	0.0290287	B cells
Mycobacterium smegmatis	day2	CS5	Fcer2a	0.00772042	B cells
Mycobacterium smegmatis	day2	CS5	Foxo1	0.0391911	B cells
Mycobacterium smegmatis	day2	CS5	Ly6a	-0.345751	B cells
Mycobacterium smegmatis	day7	CS6	Bcl6	1.13094	B cells
Mycobacterium smegmatis	day7	CS6	Bcr	1.59673	B cells
Mycobacterium smegmatis	day7	CS6	Cd19	-0.089773	B cells
Mycobacterium smegmatis	day7	CS6	Cd22	-0.0695222	B cells
Mycobacterium smegmatis	day7	CS6	Il6ra	-0.325318	B cells
Nippostrongylus brasiliensis	day1	CS13	Cd79a	-0.368356	B cells
Nippostrongylus brasiliensis	day1	CS13	Fcer2a	0.113383	B cells
Nippostrongylus brasiliensis	day1	CS13	Ly6a	-0.00935778	B cells
Nippostrongylus brasiliensis	day1	CS13	Spib	-0.133311	B cells
Nippostrongylus brasiliensis	day1	CS13	Tnfrsf13c	-0.673593	B cells
Nippostrongylus brasiliensis	day2	CS14	Cd22	-0.114638	B cells
Nippostrongylus brasiliensis	day2	CS14	Cxcr4	0.0873474	B cells
Nippostrongylus brasiliensis	day2	CS14	Ifngr1	-0.248112	B cells
Nippostrongylus brasiliensis	day2	CS14	Ms4a1	-0.00254956	B cells
Nippostrongylus brasiliensis	day2	CS14	Ptprc	0.0801167	B cells
Nippostrongylus brasiliensis	day7	CS16	Bach2	-0.0972326	B cells
Nippostrongylus brasiliensis	day7	CS16	Bst2	-0.770363	B cells
LCMV	day2	CS7	Bst2	0.537298	B cells
LCMV	day2	CS7	Cd38	0.720852	B cells
LCMV	day2	CS7	Ifngr1	1.65728	B cells
LCMV	day2	CS7	Ly6a	0.8957	B cells
LCMV	day2	CS7	S1pr1	0.721737	B cells
VSV	day2	CS8	Bach2	-0.428385	B cells
VSV	day2	CS8	Bst2	0.248436	B cells
VSV	day2	CS8	Cd79a	-0.352055	B cells
VSV	day2	CS8	Fasn	-0.0191542	B cells
VSV	day2	CS8	Ly6a	0.851054	B cells
VSV	day2	CS8	Ms4a1	-0.141056	B cells
VSV	day2	CS8	Pecam1	-0.225442	B cells
VSV	day2	CS8	Ptprc	-0.073121	B cells
LCMV	day3	CS11	Bst2	3.82426	B cells
LCMV	day3	CS11	Cd40	0.817975	B cells
LCMV	day3	CS11	Cd79a	0.234373	B cells
LCMV	day3	CS11	Cd81	0.854383	B cells
LCMV	day3	CS11	Cxcr4	-0.778774	B cells
LCMV	day3	CS11	Foxo1	-0.239182	B cells
LCMV	day3	CS11	Ly6a	1.3218	B cells
LCMV	day3	CS12	Bst2	2.95848	B cells
LCMV	day3	CS12	Cd86	1.98547	B cells
LCMV	day3	CS12	Cd9	2.1003	B cells
LCMV	day3	CS12	Ebf1	-0.0114836	B cells
LCMV	day3	CS12	Fcgr3	0.810567	B cells
LCMV	day3	CS12	Il2ra	-0.776773	B cells
LCMV	day3	CS12	Itgam	0.619118	B cells
LCMV	day3	CS12	Ly6a	1.4054	B cells

## Sheet: DCs
Infection	Time point	Cell state (ref TableS3)	Marker	FC	Cell type
Plasmodium chabaudi	3h	CS19	Cd40	-0.469509	DCs
Influenza A PR8	day2	CS20	Cd40	-0.779525	DCs
Influenza A PR8	day2	CS20	Cd83	-0.905501	DCs
Influenza A PR8	day2	CS20	Irf8	1.78362	DCs
Influenza A PR8	day2	CS20	Siglech	9.94731	DCs
Influenza A PR8	day2	CS21	Irf8	1.35555	DCs
Influenza A PR8	day2	CS27	Bst2	2.05664	DCs
Influenza A PR8	day2	CS27	Ccr7	-0.82682	DCs
Influenza A PR8	day2	CS27	Cd40	-0.597598	DCs
Influenza A PR8	day2	CS27	Cd8a	5.24613	DCs
Influenza A PR8	day2	CS27	Clec9a	3.18714	DCs
Influenza A PR8	day2	CS27	Flt3	-0.552385	DCs
Influenza A PR8	day2	CS27	Irf8	2.18359	DCs
Influenza A PR8	day2	CS27	Itgae	4.86818	DCs
Influenza A PR8	day2	CS27	Ptprc	0.725011	DCs
Influenza A PR8	day2	CS27	Tcf4	6.32971	DCs
Influenza A PR8	day2	CS28	Ccr7	-0.840965	DCs
Influenza A PR8	day2	CS28	Cd40	-0.382921	DCs
Influenza A PR8	day2	CS28	Cd8a	0.544877	DCs
Influenza A PR8	day2	CS28	Clec9a	1.70853	DCs
Influenza A PR8	day2	CS28	Irf8	1.61018	DCs
Influenza A PR8	day2	CS28	Ptprc	1.75573	DCs
Influenza A PR8	day2	CS28	Tlr7	24.4028	DCs
Influenza A PR8	day2	CS24	Flt3	-0.223096	DCs
Influenza A PR8	day2	CS24	Irf8	0.180543	DCs
Influenza A PR8	day2	CS24	Ly75	1.07148	DCs
Influenza A PR8	day2	CS24	Ptprc	-0.353019	DCs
Influenza A PR8	day2	CS24	Siglech	4.72483	DCs
Influenza A PR8	day2	CS23	Ly75	0.0501309	DCs
Influenza A PR8	day2	CS25	Cd40	-0.135951	DCs
Candida albicans	day1	CS1	Cd40	0.0944087	DCs
Candida albicans	day1	CS1	Clec7a	0.0573521	DCs
Candida albicans	day5	CS3	Acvrl1	0.0756062	DCs
Candida albicans	day5	CS3	Ccr7	0.252072	DCs
Candida albicans	day5	CS3	Cd40	-0.545722	DCs
Candida albicans	day5	CS3	Irf8	0.392086	DCs
Mycobacterium smegmatis	day1	CS4	Flt3	0.0256567	DCs
Mycobacterium smegmatis	day1	CS5	Bst2	-0.299278	DCs
Mycobacterium smegmatis	day1	CS5	Ccr7	0.240083	DCs
Mycobacterium smegmatis	day1	CS5	Cd40	-0.074222	DCs
Mycobacterium smegmatis	day1	CS5	Cd83	0.123617	DCs
Mycobacterium smegmatis	day1	CS5	Flt3	0.0873558	DCs
Mycobacterium smegmatis	day1	CS5	Irf8	-0.281482	DCs
Mycobacterium smegmatis	day1	CS5	Ly75	0.085277	DCs
Mycobacterium smegmatis	day1	CS5	Ptprc	-0.0901573	DCs
Mycobacterium smegmatis	day1	CS5	Tcf4	0.0336846	DCs
Mycobacterium smegmatis	day2	CS6	Bst2	-0.354506	DCs
Mycobacterium smegmatis	day2	CS6	Ccr7	-0.0316482	DCs
Mycobacterium smegmatis	day2	CS6	Cd40	-0.192194	DCs
Mycobacterium smegmatis	day2	CS6	Cd83	-0.0668593	DCs
Mycobacterium smegmatis	day2	CS6	Flt3	-0.142997	DCs
Mycobacterium smegmatis	day2	CS6	Irf8	0.387508	DCs
Mycobacterium smegmatis	day2	CS6	Ly75	0.0320132	DCs
Mycobacterium smegmatis	day2	CS6	Ptprc	-0.0659361	DCs
Mycobacterium smegmatis	day4	CS7	Bst2	-0.235519	DCs
Mycobacterium smegmatis	day4	CS7	Ccr7	-0.206533	DCs
Mycobacterium smegmatis	day4	CS7	Cd40	-0.483083	DCs
Mycobacterium smegmatis	day4	CS7	Flt3	-0.34962	DCs
Mycobacterium smegmatis	day4	CS7	Ly75	0.0597447	DCs
Mycobacterium smegmatis	day4	CS7	Tcf4	0.860939	DCs
Mycobacterium smegmatis	day4	CS8	Acvrl1	1.83958	DCs
Mycobacterium smegmatis	day4	CS8	Ccr7	-0.927774	DCs
Mycobacterium smegmatis	day4	CS8	Cd8a	5.79031	DCs
Mycobacterium smegmatis	day4	CS8	Ly75	-0.544828	DCs
Mycobacterium smegmatis	day4	CS8	Ptprc	1.14307	DCs
Mycobacterium smegmatis	day7	CS9	Cd40	-0.385018	DCs
Mycobacterium smegmatis	day7	CS10	Bst2	0.0726476	DCs
Mycobacterium smegmatis	day7	CS10	Ccr7	0.74123	DCs
Mycobacterium smegmatis	day7	CS10	Cd40	-0.602718	DCs
Mycobacterium smegmatis	day7	CS10	Ly75	0.50106	DCs
Mycobacterium smegmatis	day7	CS10	Tcf4	0.113482	DCs
Nippostrongylus brasiliensis	day2	CS14	Cd40	0.0537922	DCs
Nippostrongylus brasiliensis	day2	CS14	Ptprc	-0.221894	DCs
Propionibacterium acnes	day30	CS17	Bst2	-0.891249	DCs
Propionibacterium acnes	day30	CS17	Ccr7	-0.773846	DCs
Propionibacterium acnes	day30	CS17	Cd40	-0.889019	DCs
Propionibacterium acnes	day30	CS17	Cd83	0.733073	DCs
Propionibacterium acnes	day30	CS17	Clec7a	2.63774	DCs
Propionibacterium acnes	day30	CS17	Clec9a	1.37765	DCs
Propionibacterium acnes	day30	CS17	Flt3	-0.514356	DCs
Propionibacterium acnes	day30	CS17	Irf8	-0.138816	DCs
Propionibacterium acnes	day30	CS17	Itgae	3.65768	DCs
Propionibacterium acnes	day30	CS17	Ptprc	1.01421	DCs
Propionibacterium acnes	day30	CS17	Tlr7	-0.997292	DCs
Propionibacterium acnes	day30	CS17	Tlr9	-0.75352	DCs
LCMV	day1	CS30	Ccr7	0.59613	DCs
LCMV	day1	CS30	Cd40	0.0341897	DCs
LCMV	day1	CS30	Cd8a	0.494596	DCs
LCMV	day1	CS30	Irf8	0.617128	DCs
LCMV	day1	CS32	Ccr7	0.291177	DCs
LCMV	day1	CS32	Cd40	0.139678	DCs
LCMV	day1	CS32	Cd83	0.281127	DCs
LCMV	day1	CS32	Cd8a	0.0173235	DCs
LCMV	day1	CS32	Irf8	0.833028	DCs
LCMV	day1	CS32	Ptprc	-0.280897	DCs
LCMV	day1	CS33	Bst2	1.68546	DCs
LCMV	day1	CS33	Ccr7	0.60689	DCs
LCMV	day1	CS33	Cd40	0.3667	DCs
LCMV	day1	CS33	Cd83	0.585489	DCs
LCMV	day1	CS33	Clec9a	-0.318359	DCs
LCMV	day1	CS33	Irf8	0.967514	DCs
LCMV	day1	CS33	Ly75	0.712612	DCs
LCMV	day1	CS33	Ptprc	-0.252476	DCs
LCMV	day1	CS33	Tlr9	16.0568	DCs
LPS Ecoli	2h	CS18	Bst2	1.21131	DCs
LPS Ecoli	2h	CS18	Ccr7	-0.0170524	DCs
LPS Ecoli	2h	CS18	Cd4	1.07035	DCs
LPS Ecoli	2h	CS18	Cd40	0.922309	DCs
LPS Ecoli	2h	CS18	Cd83	-0.165455	DCs
LPS Ecoli	2h	CS18	Cd8a	-0.429935	DCs
LPS Ecoli	2h	CS18	Clec4a4	19.874	DCs
LPS Ecoli	2h	CS18	Clec7a	-0.928179	DCs
LPS Ecoli	2h	CS18	Clec9a	-0.156294	DCs
LPS Ecoli	2h	CS18	Cxcr3	-0.829628	DCs
LPS Ecoli	2h	CS18	Irf8	-0.600628	DCs
LPS Ecoli	2h	CS18	Ptprc	1.44075	DCs
LPS Ecoli	2h	CS18	Siglech	1.89109	DCs
LPS Ecoli	2h	CS18	Tcf4	-0.694159	DCs
LPS Ecoli	2h	CS18	Tlr7	-0.0896413	DCs

## Sheet: Macrophages
Infection	Time point	Cell state (ref TableS3)	Marker	FC	Cell type
Salmonella typhimurium	2h	CS1	Irf5	-0.999165	Macrophages
Salmonella typhimurium	2h	CS1	Csf1r	-0.999425	Macrophages
Salmonella typhimurium	2h	CS1	Msr1	-0.99741	Macrophages
Salmonella typhimurium	2h	CS1	Tnf	-0.993885	Macrophages
Salmonella typhimurium	2h	CS1	Cd14	-0.999722	Macrophages
Salmonella typhimurium	2h	CS1	Clec7a	-0.986146	Macrophages
Salmonella typhimurium	2h	CS1	Ccl2	-0.999283	Macrophages
Salmonella typhimurium	2h	CS1	Cd86	-0.99717	Macrophages
Salmonella typhimurium	2h	CS1	Fcgr3	-0.999116	Macrophages
Salmonella typhimurium	2h	CS1	Fcgr1	-0.992792	Macrophages
Salmonella typhimurium	2h	CS1	Cd274	-0.814863	Macrophages
Salmonella typhimurium	2h	CS1	Cd68	-0.999753	Macrophages
Salmonella typhimurium	4h	CS2	Irf5	-0.999803	Macrophages
Salmonella typhimurium	4h	CS2	Csf1r	-0.999328	Macrophages
Salmonella typhimurium	4h	CS2	Msr1	-0.997313	Macrophages
Salmonella typhimurium	4h	CS2	Itgam	-0.500576	Macrophages
Salmonella typhimurium	4h	CS2	Tnf	-0.996759	Macrophages
Salmonella typhimurium	4h	CS2	Cd14	-0.999805	Macrophages
Salmonella typhimurium	4h	CS2	Clec7a	-0.985079	Macrophages
Salmonella typhimurium	4h	CS2	Cd86	-0.994413	Macrophages
Salmonella typhimurium	4h	CS2	Fcgr3	-0.998633	Macrophages
Salmonella typhimurium	4h	CS2	Cd274	-0.783673	Macrophages
Salmonella typhimurium	4h	CS2	Cd68	-0.999639	Macrophages
Salmonella typhimurium	8h	CS3	Irf5	-0.998272	Macrophages
Salmonella typhimurium	8h	CS3	Csf1r	-0.998405	Macrophages
Salmonella typhimurium	8h	CS3	Tnf	-0.986487	Macrophages
Salmonella typhimurium	8h	CS3	Cd14	-0.995711	Macrophages
Salmonella typhimurium	8h	CS3	Clec7a	-0.979521	Macrophages
Salmonella typhimurium	8h	CS3	Ccl2	-0.999128	Macrophages
Salmonella typhimurium	8h	CS3	Cd274	-0.695196	Macrophages
Salmonella typhimurium	8h	CS3	Tgfb1	-0.937068	Macrophages
Salmonella typhimurium	8h	CS3	Cd68	-0.998897	Macrophages
Candida albicans	2h	CS4	Irf5	662.026	Macrophages
Candida albicans	2h	CS4	Csf1r	890.738	Macrophages
Candida albicans	2h	CS4	Msr1	217.736	Macrophages
Candida albicans	2h	CS4	Mrc1	53.9655	Macrophages
Candida albicans	2h	CS4	Tnf	1382.26	Macrophages
Candida albicans	2h	CS4	Cd14	1066.92	Macrophages
Candida albicans	2h	CS4	Clec7a	221.557	Macrophages
Candida albicans	2h	CS4	Ccl2	2421.97	Macrophages
Candida albicans	2h	CS4	Cd86	157.743	Macrophages
Candida albicans	2h	CS4	Fcgr3	483.641	Macrophages
Candida albicans	2h	CS4	Fcgr1	163.797	Macrophages
Candida albicans	2h	CS4	Tgfb1	84.9383	Macrophages
Candida albicans	2h	CS4	Cd68	1730.93	Macrophages
LPS Ecoli	day3	CS5	Irf5	-0.978189	Macrophages
LPS Ecoli	day3	CS5	Csf1r	-0.9903	Macrophages
LPS Ecoli	day3	CS5	Msr1	-0.919181	Macrophages
LPS Ecoli	day3	CS5	Mrc1	-0.582852	Macrophages
LPS Ecoli	day3	CS5	Itgam	-0.997691	Macrophages
LPS Ecoli	day3	CS5	Tnf	-0.991321	Macrophages
LPS Ecoli	day3	CS5	Cd14	-0.981557	Macrophages
LPS Ecoli	day3	CS5	Clec7a	-0.923614	Macrophages
LPS Ecoli	day3	CS5	Ccl2	-0.995862	Macrophages
LPS Ecoli	day3	CS5	Cd86	-0.965647	Macrophages
LPS Ecoli	day3	CS5	Fcgr3	-0.960978	Macrophages
LPS Ecoli	day3	CS5	Fcgr1	-0.897694	Macrophages
LPS Ecoli	day3	CS5	Tgfb1	-0.936204	Macrophages
LPS Ecoli	day3	CS5	Cd68	-0.992657	Macrophages
LPS Ecoli	day6	CS9	Irf5	-0.974946	Macrophages
LPS Ecoli	day6	CS9	Csf1r	-0.992739	Macrophages
LPS Ecoli	day6	CS9	Msr1	-0.934813	Macrophages
LPS Ecoli	day6	CS9	Tnf	-0.993915	Macrophages
LPS Ecoli	day6	CS9	Cd14	-0.986259	Macrophages
LPS Ecoli	day6	CS9	Clec7a	-0.870039	Macrophages
LPS Ecoli	day6	CS9	Ccl2	-0.997746	Macrophages
LPS Ecoli	day6	CS9	Cd86	-0.970149	Macrophages
LPS Ecoli	day6	CS9	Fcgr3	-0.955628	Macrophages
LPS Ecoli	day6	CS9	Tgfb1	-0.92489	Macrophages
LPS Ecoli	day6	CS9	Cd68	-0.992778	Macrophages
LPS Ecoli	day6	CS10	Irf5	-0.968981	Macrophages
LPS Ecoli	day6	CS10	Msr1	-0.979271	Macrophages
LPS Ecoli	day6	CS10	Cd14	-0.996487	Macrophages
LPS Ecoli	day6	CS10	Ccl2	-0.997159	Macrophages
LPS Ecoli	day6	CS10	Fcgr3	-0.941912	Macrophages
LPS Ecoli	day6	CS10	Cd68	-0.995998	Macrophages
LPS Ecoli	day6	CS11	Irf5	-0.987593	Macrophages
LPS Ecoli	day6	CS11	Csf1r	-0.989776	Macrophages
LPS Ecoli	day6	CS11	Msr1	-0.955897	Macrophages
LPS Ecoli	day6	CS11	Mrc1	-0.325599	Macrophages
LPS Ecoli	day6	CS11	Tnf	-0.993041	Macrophages
LPS Ecoli	day6	CS11	Cd14	-0.987562	Macrophages
LPS Ecoli	day6	CS11	Clec7a	-0.866179	Macrophages
LPS Ecoli	day6	CS11	Ccl2	-0.99273	Macrophages
LPS Ecoli	day6	CS11	Cd86	-0.976812	Macrophages
LPS Ecoli	day6	CS11	Fcgr3	-0.961501	Macrophages
LPS Ecoli	day6	CS11	Tgfb1	-0.915863	Macrophages
LPS Ecoli	day6	CS11	Stat1	-0.805909	Macrophages
LPS Ecoli	day6	CS11	Cd68	-0.995253	Macrophages
LPS Ecoli	day6	CS11	Adgre1	0.0896505	Macrophages
LPS Ecoli	day6	CS11	Cd40	-0.757279	Macrophages
LPS Ecoli	day6	CS11	Arg1	0.0706006	Macrophages
LPS Ecoli	day6	CS11	Ccl5	0.220593	Macrophages
LPS Ecoli	day6	CS11	Il18	-0.685347	Macrophages
LPS Ecoli	day6	CS11	Chil3	1.93378	Macrophages
LPS Ecoli	day6	CS11	Ly6c1	-0.459625	Macrophages
LPS Ecoli	day6	CS8	Csf1r	-0.993476	Macrophages
LPS Ecoli	day6	CS8	Msr1	-0.936252	Macrophages
LPS Ecoli	day6	CS8	Mrc1	-0.381472	Macrophages
LPS Ecoli	day6	CS8	Tnf	-0.996837	Macrophages
LPS Ecoli	day6	CS8	Cd14	-0.985387	Macrophages
LPS Ecoli	day6	CS8	Clec7a	-0.880408	Macrophages
LPS Ecoli	day6	CS8	Ccl2	-0.996948	Macrophages
LPS Ecoli	day6	CS8	Cd86	-0.970179	Macrophages
LPS Ecoli	day6	CS8	Fcgr3	-0.962773	Macrophages
LPS Ecoli	day6	CS8	Fcgr1	-0.906695	Macrophages
LPS Ecoli	day6	CS8	Cd274	-0.879612	Macrophages
LPS Ecoli	day6	CS8	Tgfb1	-0.922586	Macrophages
LPS Ecoli	day6	CS8	Stat1	-0.772675	Macrophages
LPS Ecoli	day6	CS8	Cd68	-0.99306	Macrophages
LPS Ecoli	day6	CS8	Cdh1	0.16469	Macrophages
LPS Ecoli	day6	CS8	Il12b	-0.507462	Macrophages
LPS Ecoli	day6	CS8	Adgre1	0.421475	Macrophages
LPS Ecoli	day6	CS8	Mertk	0.539461	Macrophages
LPS Ecoli	day6	CS8	Cd40	-0.822151	Macrophages
LPS Ecoli	day6	CS8	Arg1	1.09021	Macrophages
LPS Ecoli	day6	CS8	Nos2	0.0472464	Macrophages
LPS Ecoli	day6	CS8	Il1b	-0.0942959	Macrophages
LPS Ecoli	day6	CS8	Ccl22	-0.959608	Macrophages
LPS Ecoli	day6	CS8	Ccl5	0.244621	Macrophages
LPS Ecoli	day6	CS8	Chil3	2.07176	Macrophages
LPS Ecoli	day6	CS8	Ly6c1	0.969324	Macrophages
LPS Ecoli	day6	CS7	Irf5	-0.990215	Macrophages
LPS Ecoli	day6	CS7	Csf1r	-0.994964	Macrophages
LPS Ecoli	day6	CS7	Mrc1	-0.552329	Macrophages
LPS Ecoli	day6	CS7	Cd14	-0.987211	Macrophages
LPS Ecoli	day6	CS7	Clec7a	-0.914313	Macrophages
LPS Ecoli	day6	CS7	Ccl2	-0.996925	Macrophages
LPS Ecoli	day6	CS7	Fcgr1	-0.968128	Macrophages
LPS Ecoli	day6	CS7	Tgfb1	-0.850532	Macrophages
LPS Ecoli	day6	CS7	Stat1	-0.813862	Macrophages
LPS Ecoli	day6	CS7	Cd68	-0.993622	Macrophages
LPS Ecoli	day6	CS7	Clec10a	-0.366176	Macrophages
LPS Ecoli	day6	CS7	Adgre1	0.1584	Macrophages
LPS Ecoli	day6	CS7	Arg1	-0.433192	Macrophages
LPS Ecoli	day6	CS7	Itgax	0.888627	Macrophages
LPS Ecoli	day6	CS7	Ccl5	-0.044967	Macrophages
LPS Ecoli	day6	CS7	Il18	-0.368812	Macrophages
LPS Ecoli	day6	CS7	Chil3	1.85705	Macrophages
LPS Ecoli	day6	CS7	Ly6c1	-0.218292	Macrophages
LPS Ecoli	day6	CS6	Irf5	-0.97714	Macrophages
LPS Ecoli	day6	CS6	Csf1r	-0.991535	Macrophages
LPS Ecoli	day6	CS6	Msr1	-0.917358	Macrophages
LPS Ecoli	day6	CS6	Mrc1	-0.490333	Macrophages
LPS Ecoli	day6	CS6	Tnf	-0.996621	Macrophages
LPS Ecoli	day6	CS6	Cd14	-0.984299	Macrophages
LPS Ecoli	day6	CS6	Clec7a	-0.893392	Macrophages
LPS Ecoli	day6	CS6	Ccl2	-0.997106	Macrophages
LPS Ecoli	day6	CS6	Cd86	-0.964425	Macrophages
LPS Ecoli	day6	CS6	Cd274	-0.863212	Macrophages
LPS Ecoli	day6	CS6	Stat1	-0.842869	Macrophages
LPS Ecoli	day6	CS6	Cd68	-0.992771	Macrophages
LPS Ecoli	day6	CS6	Clec10a	-0.812355	Macrophages
LPS Ecoli	day6	CS6	Adgre1	0.626481	Macrophages
LPS Ecoli	day6	CS6	Mertk	0.689149	Macrophages
LPS Ecoli	day6	CS6	Cd40	-0.896776	Macrophages
LPS Ecoli	day6	CS6	Arg1	1.35327	Macrophages
LPS Ecoli	day6	CS6	Nos2	-0.113318	Macrophages
LPS Ecoli	day6	CS6	Cd200	-0.308071	Macrophages
LPS Ecoli	day6	CS6	Il1b	-0.0426851	Macrophages
LPS Ecoli	day6	CS6	Ccl22	-0.931181	Macrophages
LPS Ecoli	day6	CS6	Ccl5	0.140417	Macrophages
LPS Ecoli	day6	CS6	Il18	-0.360096	Macrophages
LPS Ecoli	day6	CS6	Chil3	2.19204	Macrophages
LPS Ecoli	day6	CS6	Ly6c1	0.892449	Macrophages
Candida albicans	day2	CS12	Irf5	-0.984546	Macrophages
Candida albicans	day2	CS12	Csf1r	-0.976534	Macrophages
Candida albicans	day2	CS12	Msr1	-0.968161	Macrophages
Candida albicans	day2	CS12	Mrc1	-0.981262	Macrophages
Candida albicans	day2	CS12	Cd14	-0.998845	Macrophages
Candida albicans	day2	CS12	Clec7a	-0.928372	Macrophages
Candida albicans	day2	CS12	Ccl2	-0.996125	Macrophages
Candida albicans	day2	CS12	Fcgr3	-0.975005	Macrophages
Candida albicans	day2	CS12	Fcgr1	-0.927271	Macrophages
Candida albicans	day2	CS12	Tgfb1	-0.675348	Macrophages
Candida albicans	day2	CS12	Cd68	-0.989334	Macrophages
Candida albicans	day2	CS12	Mertk	0.317449	Macrophages
Candida albicans	day2	CS12	Il13ra1	-0.255894	Macrophages
Candida albicans	day2	CS12	Cd40	0.381905	Macrophages
Candida albicans	day2	CS12	Cd200	0.179408	Macrophages
Candida albicans	day2	CS12	Il6	-0.757645	Macrophages
Candida albicans	day2	CS12	Il1b	-0.327943	Macrophages
Candida albicans	day2	CS12	Itgax	0.17541	Macrophages
Candida albicans	day2	CS12	Ccl22	5.41989	Macrophages
Candida albicans	day2	CS12	Ccl5	0.0808828	Macrophages
Candida albicans	day2	CS12	Il18	0.945954	Macrophages
Candida albicans	day2	CS13	Csf1r	-0.971677	Macrophages
Candida albicans	day2	CS13	Msr1	-0.96164	Macrophages
Candida albicans	day2	CS13	Mrc1	-0.987946	Macrophages
Candida albicans	day2	CS13	Tnf	-0.998345	Macrophages
Candida albicans	day2	CS13	Clec7a	-0.918895	Macrophages
Candida albicans	day2	CS13	Cd86	-0.769701	Macrophages
Candida albicans	day2	CS13	Fcgr3	-0.976334	Macrophages
Candida albicans	day2	CS13	Fcgr1	-0.90844	Macrophages
Candida albicans	day2	CS13	Tgfb1	-0.667691	Macrophages
Candida albicans	day2	CS13	Stat1	-0.0133852	Macrophages
Candida albicans	day2	CS13	Cd68	-0.988054	Macrophages
Candida albicans	day2	CS13	Il1b	-0.277849	Macrophages
Candida albicans	day2	CS13	Ccl5	0.110167	Macrophages
Candida albicans	day2	CS13	Ly6c1	-0.882617	Macrophages
Mycobacterium smegmatis	day1	CS14	Irf5	-0.986703	Macrophages
Mycobacterium smegmatis	day1	CS14	Csf1r	-0.973825	Macrophages
Mycobacterium smegmatis	day1	CS14	Msr1	-0.945365	Macrophages
Mycobacterium smegmatis	day1	CS14	Mrc1	-0.94965	Macrophages
Mycobacterium smegmatis	day1	CS14	Tnf	-0.992426	Macrophages
Mycobacterium smegmatis	day1	CS14	Cd14	-0.998934	Macrophages
Mycobacterium smegmatis	day1	CS14	Clec7a	-0.952058	Macrophages
Mycobacterium smegmatis	day1	CS14	Ccl2	-0.99513	Macrophages
Mycobacterium smegmatis	day1	CS14	Fcgr3	-0.968725	Macrophages
Mycobacterium smegmatis	day1	CS14	Tgfb1	-0.775517	Macrophages
Mycobacterium smegmatis	day1	CS14	Cd68	-0.990839	Macrophages
Mycobacterium smegmatis	day1	CS14	Mertk	0.164071	Macrophages
Mycobacterium smegmatis	day1	CS14	Il13ra1	-0.00323297	Macrophages
Mycobacterium smegmatis	day1	CS14	Itgax	0.446001	Macrophages
Mycobacterium smegmatis	day1	CS14	Ccl5	-0.243233	Macrophages
Mycobacterium smegmatis	day1	CS14	Il18	1.32923	Macrophages
Mycobacterium smegmatis	day1	CS14	Ly6c1	-0.721426	Macrophages
Mycobacterium smegmatis	day1	CS16	Csf1r	-0.966707	Macrophages
Mycobacterium smegmatis	day1	CS16	Itgam	-0.504453	Macrophages
Mycobacterium smegmatis	day1	CS16	Tnf	-0.991165	Macrophages
Mycobacterium smegmatis	day1	CS16	Cd14	-0.995026	Macrophages
Mycobacterium smegmatis	day1	CS16	Clec7a	-0.959028	Macrophages
Mycobacterium smegmatis	day1	CS16	Ccl2	-0.994094	Macrophages
Mycobacterium smegmatis	day1	CS16	Cd86	-0.660283	Macrophages
Mycobacterium smegmatis	day1	CS16	Fcgr3	-0.94444	Macrophages
Mycobacterium smegmatis	day1	CS16	Fcgr1	-0.861997	Macrophages
Mycobacterium smegmatis	day1	CS16	Tgfb1	-0.850403	Macrophages
Mycobacterium smegmatis	day1	CS16	Stat1	0.221281	Macrophages
Mycobacterium smegmatis	day1	CS16	Cd68	-0.984284	Macrophages
Mycobacterium smegmatis	day1	CS16	Clec10a	4.49976	Macrophages
Mycobacterium smegmatis	day1	CS16	Mertk	-0.449454	Macrophages
Mycobacterium smegmatis	day1	CS16	Cd40	3.82344	Macrophages
Mycobacterium smegmatis	day1	CS16	Itgax	0.621741	Macrophages
Mycobacterium smegmatis	day1	CS16	Ccl22	0.079986	Macrophages
Mycobacterium smegmatis	day1	CS16	Ccl5	0.298658	Macrophages
Mycobacterium smegmatis	day1	CS16	Il18	2.18174	Macrophages
Mycobacterium smegmatis	day1	CS17	Irf5	-0.97919	Macrophages
Mycobacterium smegmatis	day1	CS17	Csf1r	-0.97381	Macrophages
Mycobacterium smegmatis	day1	CS17	Msr1	-0.918114	Macrophages
Mycobacterium smegmatis	day1	CS17	Mrc1	-0.977983	Macrophages
Mycobacterium smegmatis	day1	CS17	Tnf	-0.98255	Macrophages
Mycobacterium smegmatis	day1	CS17	Cd86	-0.809074	Macrophages
Mycobacterium smegmatis	day1	CS17	Cd68	-0.988149	Macrophages
Mycobacterium smegmatis	day1	CS17	Clec10a	2.96915	Macrophages
Mycobacterium smegmatis	day1	CS17	Mertk	1.04094	Macrophages
Mycobacterium smegmatis	day1	CS17	Cd40	2.20769	Macrophages
Mycobacterium smegmatis	day1	CS17	Cd200	0.612367	Macrophages
Mycobacterium smegmatis	day1	CS17	Itgax	-0.00450428	Macrophages
Mycobacterium smegmatis	day1	CS17	Ccl5	-0.225076	Macrophages
Mycobacterium smegmatis	day1	CS15	Irf5	-0.961036	Macrophages
Mycobacterium smegmatis	day1	CS15	Csf1r	-0.967179	Macrophages
Mycobacterium smegmatis	day1	CS15	Msr1	-0.929722	Macrophages
Mycobacterium smegmatis	day1	CS15	Tnf	-0.982745	Macrophages
Mycobacterium smegmatis	day1	CS15	Clec7a	-0.947972	Macrophages
Mycobacterium smegmatis	day1	CS15	Ccl2	-0.988639	Macrophages
Mycobacterium smegmatis	day1	CS15	Fcgr3	-0.958623	Macrophages
Mycobacterium smegmatis	day1	CS15	Cd68	-0.986123	Macrophages
Mycobacterium smegmatis	day1	CS15	Itgax	-0.371693	Macrophages
Mycobacterium smegmatis	day1	CS15	Ccl5	-0.236678	Macrophages
Mycobacterium smegmatis	day1	CS15	Il18	1.5243	Macrophages
Mycobacterium smegmatis	day2	CS18	Csf1r	-0.975504	Macrophages
Mycobacterium smegmatis	day2	CS18	Msr1	-0.970133	Macrophages
Mycobacterium smegmatis	day2	CS18	Mrc1	-0.979818	Macrophages
Mycobacterium smegmatis	day2	CS18	Cd14	-0.99867	Macrophages
Mycobacterium smegmatis	day2	CS18	Clec7a	-0.960096	Macrophages
Mycobacterium smegmatis	day2	CS18	Fcgr3	-0.975049	Macrophages
Mycobacterium smegmatis	day2	CS18	Fcgr1	-0.973801	Macrophages
Mycobacterium smegmatis	day2	CS18	Tgfb1	-0.748505	Macrophages
Mycobacterium smegmatis	day2	CS18	Cd68	-0.99191	Macrophages
Mycobacterium smegmatis	day2	CS18	Cd40	0.452601	Macrophages
Mycobacterium smegmatis	day2	CS18	Ccl22	0.3476	Macrophages
Mycobacterium smegmatis	day2	CS18	Ccl5	-0.232564	Macrophages
Nippostrongylus brasiliensis	day1	CS20	Irf5	-0.971062	Macrophages
Nippostrongylus brasiliensis	day1	CS20	Csf1r	-0.968842	Macrophages
Nippostrongylus brasiliensis	day1	CS20	Msr1	-0.918961	Macrophages
Nippostrongylus brasiliensis	day1	CS20	Itgam	-0.875461	Macrophages
Nippostrongylus brasiliensis	day1	CS20	Cd14	-0.998771	Macrophages
Nippostrongylus brasiliensis	day1	CS20	Clec7a	-0.926893	Macrophages
Nippostrongylus brasiliensis	day1	CS20	Ccl2	-0.990078	Macrophages
Nippostrongylus brasiliensis	day1	CS20	Cd86	-0.75361	Macrophages
Nippostrongylus brasiliensis	day1	CS20	Fcgr3	-0.96404	Macrophages
Nippostrongylus brasiliensis	day1	CS20	Fcgr1	-0.828898	Macrophages
Nippostrongylus brasiliensis	day1	CS20	Cd68	-0.98587	Macrophages
Nippostrongylus brasiliensis	day1	CS20	Cd40	1.21603	Macrophages
Nippostrongylus brasiliensis	day1	CS20	Il1b	-0.552464	Macrophages
Nippostrongylus brasiliensis	day1	CS20	Ccl5	-0.321591	Macrophages
Nippostrongylus brasiliensis	day1	CS20	Il18	0.592518	Macrophages
Nippostrongylus brasiliensis	day1	CS20	Ly6c1	-0.639009	Macrophages
Nippostrongylus brasiliensis	day1	CS21	Csf1r	-0.971559	Macrophages
Nippostrongylus brasiliensis	day1	CS21	Tnf	-0.992227	Macrophages
Nippostrongylus brasiliensis	day1	CS21	Cd14	-0.998815	Macrophages
Nippostrongylus brasiliensis	day1	CS21	Clec7a	-0.945555	Macrophages
Nippostrongylus brasiliensis	day1	CS21	Ccl2	-0.986936	Macrophages
Nippostrongylus brasiliensis	day1	CS21	Cd86	-0.731541	Macrophages
Nippostrongylus brasiliensis	day1	CS21	Fcgr3	-0.967819	Macrophages
Nippostrongylus brasiliensis	day1	CS21	Cd68	-0.986493	Macrophages
Nippostrongylus brasiliensis	day1	CS21	Ccl5	-0.53253	Macrophages
Nippostrongylus brasiliensis	day1	CS19	Csf1r	-0.979043	Macrophages
Nippostrongylus brasiliensis	day1	CS19	Mrc1	-0.91136	Macrophages
Nippostrongylus brasiliensis	day1	CS19	Cd86	-0.92143	Macrophages
Nippostrongylus brasiliensis	day1	CS19	Fcgr3	-0.979232	Macrophages
Nippostrongylus brasiliensis	day1	CS19	Fcgr1	-0.935978	Macrophages
Nippostrongylus brasiliensis	day1	CS19	Tgfb1	-0.919389	Macrophages
Nippostrongylus brasiliensis	day1	CS19	Cd68	-0.993999	Macrophages
Nippostrongylus brasiliensis	day1	CS19	Il1b	-0.282661	Macrophages
Nippostrongylus brasiliensis	day2	CS24	Irf5	-0.994041	Macrophages
Nippostrongylus brasiliensis	day2	CS24	Csf1r	-0.972451	Macrophages
Nippostrongylus brasiliensis	day2	CS24	Msr1	-0.966552	Macrophages
Nippostrongylus brasiliensis	day2	CS24	Fcgr3	-0.966637	Macrophages
Nippostrongylus brasiliensis	day2	CS24	Stat1	-0.348036	Macrophages
Nippostrongylus brasiliensis	day2	CS24	Cd68	-0.987301	Macrophages
Nippostrongylus brasiliensis	day2	CS24	Clec10a	0.89582	Macrophages
Nippostrongylus brasiliensis	day2	CS24	Cd40	0.315144	Macrophages
Nippostrongylus brasiliensis	day2	CS24	Ccl5	0.161004	Macrophages
Nippostrongylus brasiliensis	day2	CS26	Csf1r	-0.972663	Macrophages
Nippostrongylus brasiliensis	day2	CS26	Cd86	-0.619965	Macrophages
Nippostrongylus brasiliensis	day2	CS26	Stat1	0.0149836	Macrophages
Nippostrongylus brasiliensis	day2	CS26	Cd68	-0.987994	Macrophages
Nippostrongylus brasiliensis	day2	CS27	Irf5	-0.958168	Macrophages
Nippostrongylus brasiliensis	day2	CS27	Csf1r	-0.970139	Macrophages
Nippostrongylus brasiliensis	day2	CS27	Msr1	-0.963103	Macrophages
Nippostrongylus brasiliensis	day2	CS27	Itgam	-0.782287	Macrophages
Nippostrongylus brasiliensis	day2	CS27	Clec7a	-0.929363	Macrophages
Nippostrongylus brasiliensis	day2	CS27	Ccl2	-0.99069	Macrophages
Nippostrongylus brasiliensis	day2	CS27	Cd86	-0.694715	Macrophages
Nippostrongylus brasiliensis	day2	CS27	Fcgr3	-0.978705	Macrophages
Nippostrongylus brasiliensis	day2	CS27	Tgfb1	-0.733151	Macrophages
Nippostrongylus brasiliensis	day2	CS27	Stat1	0.0336401	Macrophages
Nippostrongylus brasiliensis	day2	CS27	Cd68	-0.987553	Macrophages
Nippostrongylus brasiliensis	day2	CS27	Cd40	0.661091	Macrophages
Nippostrongylus brasiliensis	day2	CS27	Il1b	-0.731373	Macrophages
Nippostrongylus brasiliensis	day2	CS27	Itgax	1.80272	Macrophages
Nippostrongylus brasiliensis	day2	CS27	Ccl5	0.031784	Macrophages
Nippostrongylus brasiliensis	day2	CS25	Csf1r	-0.968715	Macrophages
Nippostrongylus brasiliensis	day2	CS25	Tnf	-0.993551	Macrophages
Nippostrongylus brasiliensis	day2	CS25	Clec7a	-0.933669	Macrophages
Nippostrongylus brasiliensis	day2	CS25	Fcgr3	-0.968076	Macrophages
Nippostrongylus brasiliensis	day2	CS25	Cd68	-0.987714	Macrophages
Nippostrongylus brasiliensis	day2	CS25	Ccl5	0.446545	Macrophages
Nippostrongylus brasiliensis	day2	CS23	Irf5	-0.982539	Macrophages
Nippostrongylus brasiliensis	day2	CS23	Csf1r	-0.96756	Macrophages
Nippostrongylus brasiliensis	day2	CS23	Msr1	-0.953107	Macrophages
Nippostrongylus brasiliensis	day2	CS23	Clec7a	-0.961215	Macrophages
Nippostrongylus brasiliensis	day2	CS23	Fcgr3	-0.980906	Macrophages
Nippostrongylus brasiliensis	day2	CS23	Fcgr1	-0.966585	Macrophages
Nippostrongylus brasiliensis	day2	CS23	Cd68	-0.988047	Macrophages
Nippostrongylus brasiliensis	day2	CS23	Ccl22	3.07226	Macrophages
Nippostrongylus brasiliensis	day2	CS23	Ccl5	0.294759	Macrophages
Nippostrongylus brasiliensis	day2	CS23	Il18	1.27168	Macrophages
Nippostrongylus brasiliensis	day2	CS22	Irf5	-0.985525	Macrophages
Nippostrongylus brasiliensis	day2	CS22	Csf1r	-0.968286	Macrophages
Nippostrongylus brasiliensis	day2	CS22	Msr1	-0.988104	Macrophages
Nippostrongylus brasiliensis	day2	CS22	Cd14	-0.99914	Macrophages
Nippostrongylus brasiliensis	day2	CS22	Ccl2	-0.995687	Macrophages
Nippostrongylus brasiliensis	day2	CS22	Tgfb1	-0.678014	Macrophages
Nippostrongylus brasiliensis	day2	CS22	Stat1	-0.122216	Macrophages
Nippostrongylus brasiliensis	day2	CS22	Cd68	-0.988658	Macrophages
Nippostrongylus brasiliensis	day2	CS22	Ccl5	0.182688	Macrophages
LPS Senterica	2h	CS28	Irf5	-0.975698	Macrophages
LPS Senterica	2h	CS28	Csf1r	-0.96995	Macrophages
LPS Senterica	2h	CS28	Msr1	-0.993902	Macrophages
LPS Senterica	2h	CS28	Mrc1	-0.882619	Macrophages
LPS Senterica	2h	CS28	Cd14	-0.944601	Macrophages
LPS Senterica	2h	CS28	Cd86	-0.948763	Macrophages
LPS Senterica	2h	CS28	Fcgr3	-0.968314	Macrophages
LPS Senterica	2h	CS28	Fcgr1	-0.96955	Macrophages
LPS Senterica	2h	CS28	Tgfb1	-0.67093	Macrophages
LPS Senterica	2h	CS28	Cd68	-0.985438	Macrophages
LPS Senterica	2h	CS28	Ccl22	-0.674374	Macrophages
LPS Senterica	2h	CS28	Ccl5	1.63831	Macrophages
LPS Senterica	2h	CS28	Ccr7	-0.271096	Macrophages
LPS Senterica	2h	CS28	Il18	0.941123	Macrophages
Salmonella typhimurium	2.5h	CS29	Irf5	-0.913923	Macrophages
Salmonella typhimurium	2.5h	CS29	Csf1r	-0.962956	Macrophages
Salmonella typhimurium	2.5h	CS29	Msr1	-0.741983	Macrophages
Salmonella typhimurium	2.5h	CS29	Mrc1	-0.890076	Macrophages
Salmonella typhimurium	2.5h	CS29	Itgam	-0.298547	Macrophages
Salmonella typhimurium	2.5h	CS29	Tnf	-0.926245	Macrophages
Salmonella typhimurium	2.5h	CS29	Cd14	-0.937855	Macrophages
Salmonella typhimurium	2.5h	CS29	Cd86	-0.983289	Macrophages
Salmonella typhimurium	2.5h	CS29	Fcgr3	-0.957439	Macrophages
Salmonella typhimurium	2.5h	CS29	Fcgr1	-0.823091	Macrophages
Salmonella typhimurium	2.5h	CS29	Tgfb1	-0.999287	Macrophages
Salmonella typhimurium	2.5h	CS29	Stat1	-0.340343	Macrophages
Salmonella typhimurium	2.5h	CS29	Cd68	-0.978829	Macrophages
Salmonella typhimurium	2.5h	CS29	Mertk	-0.869276	Macrophages
Salmonella typhimurium	2.5h	CS29	Cd40	4.69684	Macrophages
Salmonella typhimurium	2.5h	CS29	Ccl5	0.463799	Macrophages
Salmonella typhimurium	4h	CS30	Irf5	-0.908578	Macrophages
Salmonella typhimurium	4h	CS30	Csf1r	-0.963527	Macrophages
Salmonella typhimurium	4h	CS30	Msr1	-0.734961	Macrophages
Salmonella typhimurium	4h	CS30	Mrc1	-0.957804	Macrophages
Salmonella typhimurium	4h	CS30	Itgam	-0.357946	Macrophages
Salmonella typhimurium	4h	CS30	Tnf	-0.908821	Macrophages
Salmonella typhimurium	4h	CS30	Cd14	-0.928219	Macrophages
Salmonella typhimurium	4h	CS30	Clec7a	-0.992509	Macrophages
Salmonella typhimurium	4h	CS30	Ccl2	-0.972077	Macrophages
Salmonella typhimurium	4h	CS30	Cd86	-0.949796	Macrophages
Salmonella typhimurium	4h	CS30	Fcgr3	-0.967947	Macrophages
Salmonella typhimurium	4h	CS30	Fcgr1	-0.795472	Macrophages
Salmonella typhimurium	4h	CS30	Cd274	-0.820073	Macrophages
Salmonella typhimurium	4h	CS30	Tgfb1	-0.999446	Macrophages
Salmonella typhimurium	4h	CS30	Stat1	-0.212866	Macrophages
Salmonella typhimurium	4h	CS30	Cd68	-0.982083	Macrophages
Salmonella typhimurium	4h	CS30	Cdh1	-0.995522	Macrophages
Salmonella typhimurium	4h	CS30	Il12b	17.6182	Macrophages
Salmonella typhimurium	4h	CS30	Adgre1	4.81033	Macrophages
Salmonella typhimurium	4h	CS30	Mertk	-0.854241	Macrophages
Salmonella typhimurium	4h	CS30	Il13ra1	-0.340468	Macrophages
Salmonella typhimurium	4h	CS30	Cd40	7.2101	Macrophages
Salmonella typhimurium	4h	CS30	Nos2	5.55889	Macrophages
Salmonella typhimurium	4h	CS30	Cd200	0.948007	Macrophages
Salmonella typhimurium	4h	CS30	Il1b	2.54084	Macrophages
Salmonella typhimurium	4h	CS30	Itgax	-0.960145	Macrophages
Salmonella typhimurium	4h	CS30	Ccl22	-0.228535	Macrophages
Salmonella typhimurium	4h	CS30	Ccl5	1.70805	Macrophages
Salmonella typhimurium	4h	CS30	Il18	-0.467024	Macrophages
Salmonella typhimurium	4h	CS30	Chil3	-0.996329	Macrophages
Salmonella typhimurium	4h	CS31	Irf5	-0.910477	Macrophages
Salmonella typhimurium	4h	CS31	Csf1r	-0.9624	Macrophages
Salmonella typhimurium	4h	CS31	Msr1	-0.774009	Macrophages
Salmonella typhimurium	4h	CS31	Mrc1	-0.991497	Macrophages
Salmonella typhimurium	4h	CS31	Itgam	-0.326391	Macrophages
Salmonella typhimurium	4h	CS31	Tnf	-0.896486	Macrophages
Salmonella typhimurium	4h	CS31	Cd14	-0.930975	Macrophages
Salmonella typhimurium	4h	CS31	Clec7a	-0.993401	Macrophages
Salmonella typhimurium	4h	CS31	Ccl2	-0.974621	Macrophages
Salmonella typhimurium	4h	CS31	Fcgr3	-0.972325	Macrophages
Salmonella typhimurium	4h	CS31	Cd274	-0.935453	Macrophages
Salmonella typhimurium	4h	CS31	Stat1	-0.449634	Macrophages
Salmonella typhimurium	4h	CS31	Cd68	-0.982493	Macrophages
Salmonella typhimurium	4h	CS31	Cdh1	-0.92829	Macrophages
Salmonella typhimurium	4h	CS31	Adgre1	4.14733	Macrophages
Salmonella typhimurium	4h	CS31	Cd163	-0.354874	Macrophages
Salmonella typhimurium	4h	CS31	Cd40	5.10448	Macrophages
Salmonella typhimurium	4h	CS31	Nos2	6.57661	Macrophages
Salmonella typhimurium	4h	CS31	Irf4	0.941589	Macrophages
Salmonella typhimurium	4h	CS31	Il6	7.95999	Macrophages
Salmonella typhimurium	4h	CS31	Il1b	3.53953	Macrophages
Salmonella typhimurium	4h	CS31	Itgax	-0.970969	Macrophages
Salmonella typhimurium	4h	CS31	Ccl5	1.02377	Macrophages
Salmonella typhimurium	4h	CS31	Chil3	-0.996216	Macrophages
Salmonella typhimurium	4h	CS31	Cd80	-0.264907	Macrophages
Salmonella typhimurium	4h	CS31	Ly6c1	-0.996717	Macrophages
Salmonella typhimurium	4h	CS32	Csf1r	-0.962432	Macrophages
Salmonella typhimurium	4h	CS32	Msr1	-0.770525	Macrophages
Salmonella typhimurium	4h	CS32	Itgam	-0.266786	Macrophages
Salmonella typhimurium	4h	CS32	Tnf	-0.9035	Macrophages
Salmonella typhimurium	4h	CS32	Cd14	-0.91649	Macrophages
Salmonella typhimurium	4h	CS32	Ccl2	-0.966268	Macrophages
Salmonella typhimurium	4h	CS32	Fcgr3	-0.968982	Macrophages
Salmonella typhimurium	4h	CS32	Fcgr1	-0.903494	Macrophages
Salmonella typhimurium	4h	CS32	Cd68	-0.982446	Macrophages
Salmonella typhimurium	4h	CS32	Cdh1	-0.965833	Macrophages
Salmonella typhimurium	4h	CS32	Adgre1	4.54802	Macrophages
Salmonella typhimurium	4h	CS32	Cd163	-0.595895	Macrophages
Salmonella typhimurium	4h	CS32	Arg1	-0.951283	Macrophages
Salmonella typhimurium	4h	CS32	Il1b	4.27109	Macrophages
Salmonella typhimurium	4h	CS32	Ccl5	1.56215	Macrophages
Salmonella typhimurium	4h	CS32	Chil3	-0.993886	Macrophages
Salmonella typhimurium	4h	CS32	Cd80	-0.944948	Macrophages
Salmonella typhimurium	8h	CS33	Irf5	-0.909593	Macrophages
Salmonella typhimurium	8h	CS33	Csf1r	-0.963334	Macrophages
Salmonella typhimurium	8h	CS33	Msr1	-0.790926	Macrophages
Salmonella typhimurium	8h	CS33	Itgam	-0.254346	Macrophages
Salmonella typhimurium	8h	CS33	Tnf	-0.909769	Macrophages
Salmonella typhimurium	8h	CS33	Cd14	-0.915381	Macrophages
Salmonella typhimurium	8h	CS33	Clec7a	-0.992453	Macrophages
Salmonella typhimurium	8h	CS33	Ccl2	-0.976126	Macrophages
Salmonella typhimurium	8h	CS33	Fcgr3	-0.971934	Macrophages
Salmonella typhimurium	8h	CS33	Fcgr1	-0.827267	Macrophages
Salmonella typhimurium	8h	CS33	Cd274	-0.642459	Macrophages
Salmonella typhimurium	8h	CS33	Tgfb1	-0.999725	Macrophages
Salmonella typhimurium	8h	CS33	Cd68	-0.984891	Macrophages
Salmonella typhimurium	8h	CS33	Il12b	23.7251	Macrophages
Salmonella typhimurium	8h	CS33	Adgre1	6.26404	Macrophages
Salmonella typhimurium	8h	CS33	Il10	-0.944404	Macrophages
Salmonella typhimurium	8h	CS33	Cd40	6.66179	Macrophages
Salmonella typhimurium	8h	CS33	Il6	36.4894	Macrophages
Salmonella typhimurium	8h	CS33	Il1b	7.95412	Macrophages
Salmonella typhimurium	8h	CS33	Ccl5	2.13043	Macrophages
Salmonella typhimurium	8h	CS33	Il18	-0.515442	Macrophages
Salmonella typhimurium	8h	CS33	Chil3	-0.996206	Macrophages
Salmonella typhimurium	8h	CS33	Ly6c1	-0.998406	Macrophages
Salmonella typhimurium	8h	CS34	Irf5	-0.908262	Macrophages
Salmonella typhimurium	8h	CS34	Csf1r	-0.961856	Macrophages
Salmonella typhimurium	8h	CS34	Msr1	-0.779577	Macrophages
Salmonella typhimurium	8h	CS34	Mrc1	-0.92348	Macrophages
Salmonella typhimurium	8h	CS34	Itgam	-0.121069	Macrophages
Salmonella typhimurium	8h	CS34	Tnf	-0.924858	Macrophages
Salmonella typhimurium	8h	CS34	Cd14	-0.921604	Macrophages
Salmonella typhimurium	8h	CS34	Clec7a	-0.981133	Macrophages
Salmonella typhimurium	8h	CS34	Ccl2	-0.978573	Macrophages
Salmonella typhimurium	8h	CS34	Fcgr3	-0.956278	Macrophages
Salmonella typhimurium	8h	CS34	Fcgr1	-0.942936	Macrophages
Salmonella typhimurium	8h	CS34	Tgfb1	-0.998997	Macrophages
Salmonella typhimurium	8h	CS34	Cd68	-0.984433	Macrophages
Salmonella typhimurium	8h	CS34	Cdh1	-0.989056	Macrophages
Salmonella typhimurium	8h	CS34	Adgre1	5.3135	Macrophages
Salmonella typhimurium	8h	CS34	Cd40	5.70242	Macrophages
Salmonella typhimurium	8h	CS34	Il6	26.6605	Macrophages
Salmonella typhimurium	8h	CS34	Il1b	8.29359	Macrophages
Salmonella typhimurium	8h	CS34	Ccl5	1.65572	Macrophages
LPS Senterica	4h	CS35	Irf5	-0.917564	Macrophages
LPS Senterica	4h	CS35	Csf1r	-0.964867	Macrophages
LPS Senterica	4h	CS35	Msr1	-0.739888	Macrophages
LPS Senterica	4h	CS35	Tnf	-0.970051	Macrophages
LPS Senterica	4h	CS35	Cd14	-0.949272	Macrophages
LPS Senterica	4h	CS35	Ccl2	-0.954347	Macrophages
LPS Senterica	4h	CS35	Fcgr3	-0.955662	Macrophages
LPS Senterica	4h	CS35	Cd274	-0.835061	Macrophages
LPS Senterica	4h	CS35	Cd68	-0.978015	Macrophages
LPS Senterica	4h	CS35	Cdh1	-0.997459	Macrophages
LPS Senterica	4h	CS35	Il1b	-0.0432778	Macrophages
Salmonella typhimurium	20h	CS36	Csf1r	-0.975603	Macrophages
Salmonella typhimurium	20h	CS36	Itgam	-0.461778	Macrophages
Salmonella typhimurium	20h	CS36	Tnf	-0.960067	Macrophages
Salmonella typhimurium	20h	CS36	Cd14	-0.964818	Macrophages
Salmonella typhimurium	20h	CS36	Fcgr3	-0.959012	Macrophages
Salmonella typhimurium	20h	CS36	Fcgr1	-0.256114	Macrophages
Salmonella typhimurium	20h	CS36	Tgfb1	-0.777396	Macrophages
Salmonella typhimurium	20h	CS36	Cd68	-0.983388	Macrophages
Salmonella typhimurium	20h	CS36	Adgre1	3.41374	Macrophages
Salmonella typhimurium	20h	CS36	Cd163	0.124105	Macrophages
Salmonella typhimurium	20h	CS36	Cd40	0.882432	Macrophages
Salmonella typhimurium	20h	CS36	Arg1	0.970953	Macrophages
Salmonella typhimurium	20h	CS36	Il6	2.83195	Macrophages
Salmonella typhimurium	20h	CS36	Itgax	-0.944308	Macrophages
Salmonella typhimurium	20h	CS36	Ccl5	0.948912	Macrophages
Salmonella typhimurium	20h	CS36	Chil3	-0.957928	Macrophages

## Sheet: Monocytes
Infection	Time point	Cell state (ref TableS3)	Marker	FC	Cell type
Plasmodium chabaubi	day3	CS19	Fcgr3	0.811363	Monocytes
Plasmodium chabaubi	day3	CS19	Ly6a	-0.73042	Monocytes
Influenza A PR8	day2	CS20	Fcgr3	0.415198	Monocytes
Influenza A PR8	day2	CS20	Itgam	1.09608	Monocytes
Influenza A PR8	day2	CS20	Ly6a	0.591266	Monocytes
Influenza A PR8	day2	CS21	Fcgr3	0.133869	Monocytes
Influenza A PR8	day2	CS21	Itgam	1.06165	Monocytes
Influenza A PR8	day2	CS21	Ly6a	0.237997	Monocytes
Influenza A PR8	day3	CS22	Fcgr3	0.558913	Monocytes
Candida albicans	day1	CS1	Fcgr3	-0.027551	Monocytes
Candida albicans	day2	CS2	Fcgr3	-0.00687238	Monocytes
Candida albicans	day2	CS2	Itgam	0.252057	Monocytes
Candida albicans	day2	CS2	Ly6a	-0.237225	Monocytes
Mycobacterium smegmatis	day2	CS6	Fcgr3	-0.217016	Monocytes
Mycobacterium smegmatis	day2	CS6	Itgam	-0.324463	Monocytes
Mycobacterium smegmatis	day2	CS6	Kit	0.441839	Monocytes
Mycobacterium smegmatis	day4	CS7	Fcgr3	-0.116605	Monocytes
Mycobacterium smegmatis	day4	CS7	Itgam	-0.580082	Monocytes
Mycobacterium smegmatis	day4	CS7	Ly6a	0.187052	Monocytes
Nippostrongylus brasiliensis	day1	CS9	Fcgr3	0.098763	Monocytes
Nippostrongylus brasiliensis	day1	CS9	Ly6a	0.379519	Monocytes
Nippostrongylus brasiliensis	day2	CS13	Ly6a	-0.374154	Monocytes
Nippostrongylus brasiliensis	day2	CS14	Fcgr3	-0.0709713	Monocytes
Nippostrongylus brasiliensis	day2	CS14	Ly6a	-0.554979	Monocytes
Nippostrongylus brasiliensis	day2	CS12	Fcgr3	-0.115006	Monocytes
Nippostrongylus brasiliensis	day2	CS12	Kit	1.42522	Monocytes
Nippostrongylus brasiliensis	day2	CS11	Ly6a	-0.597889	Monocytes
Nippostrongylus brasiliensis	day4	CS16	Fcgr3	-0.0822038	Monocytes
Nippostrongylus brasiliensis	day4	CS16	Itgam	-0.662055	Monocytes
Nippostrongylus brasiliensis	day4	CS16	Ly6a	-0.866211	Monocytes
Nippostrongylus brasiliensis	day4	CS17	Kit	1.0671	Monocytes
Nippostrongylus brasiliensis	day4	CS15	Fcgr3	-0.689795	Monocytes
Nippostrongylus brasiliensis	day4	CS15	Itgam	0.0891144	Monocytes
Nippostrongylus brasiliensis	day4	CS15	Ly6a	-0.722336	Monocytes
Nippostrongylus brasiliensis	day7	CS18	Fcgr3	-0.485106	Monocytes
Nippostrongylus brasiliensis	day7	CS18	Itgam	-0.429799	Monocytes
Nippostrongylus brasiliensis	day7	CS18	Ly6a	-0.859146	Monocytes
LCMV	day1	CS24	Itgam	-0.330369	Monocytes
LCMV	day3	CS41	Itgam	-0.282409	Monocytes
LCMV	day3	CS41	Ly6a	0.870648	Monocytes
LCMV	day3	CS37	Itgam	-0.106899	Monocytes
LCMV	day3	CS31	Fcgr3	0.236874	Monocytes

## Sheet: NKcells
Infection	Time point	Cell state (ref TableS3)	Marker	FC	Cell type
Influenza A PR8	day2	CS12	Agpat2	-0.652594	Natural killer cells
Influenza A PR8	day2	CS12	Cd160	-0.848472	Natural killer cells
Influenza A PR8	day2	CS12	Cd1d1	-0.682135	Natural killer cells
Influenza A PR8	day2	CS12	Cd2	-0.240483	Natural killer cells
Influenza A PR8	day2	CS12	Cd3e	3.42058	Natural killer cells
Influenza A PR8	day2	CS12	Cd44	-0.0507246	Natural killer cells
Influenza A PR8	day2	CS12	Cd69	0.533566	Natural killer cells
Influenza A PR8	day2	CS12	Cd8a	1.39224	Natural killer cells
Influenza A PR8	day2	CS12	Cd96	-0.459806	Natural killer cells
Influenza A PR8	day2	CS12	Cxcr2	10.098	Natural killer cells
Influenza A PR8	day2	CS12	Cxcr3	-0.802912	Natural killer cells
Influenza A PR8	day2	CS12	Eomes	-0.259407	Natural killer cells
Influenza A PR8	day2	CS12	Fcgr3	0.126141	Natural killer cells
Influenza A PR8	day2	CS12	Gata3	-0.37696	Natural killer cells
Influenza A PR8	day2	CS12	Id2	0.228994	Natural killer cells
Influenza A PR8	day2	CS12	Ifngr1	0.0174553	Natural killer cells
Influenza A PR8	day2	CS12	Il12rb1	-0.168726	Natural killer cells
Influenza A PR8	day2	CS12	Il2ra	-0.373891	Natural killer cells
Influenza A PR8	day2	CS12	Il2rb	-0.163431	Natural killer cells
Influenza A PR8	day2	CS12	Il7r	0.792795	Natural killer cells
Influenza A PR8	day2	CS12	Itga2	-0.569243	Natural killer cells
Influenza A PR8	day2	CS12	Itgam	-0.107873	Natural killer cells
Influenza A PR8	day2	CS12	Itgax	-0.630393	Natural killer cells
Influenza A PR8	day2	CS12	Kit	-0.501964	Natural killer cells
Influenza A PR8	day2	CS12	Klrb1b	2.06544	Natural killer cells
Influenza A PR8	day2	CS12	Klrb1c	0.843142	Natural killer cells
Influenza A PR8	day2	CS12	Klrd1	-0.146277	Natural killer cells
Influenza A PR8	day2	CS12	Klrg1	-0.279835	Natural killer cells
Influenza A PR8	day2	CS12	Klrk1	0.176597	Natural killer cells
Influenza A PR8	day2	CS12	Ly6a	-0.174506	Natural killer cells
Influenza A PR8	day2	CS12	Ncr1	-0.452616	Natural killer cells
Influenza A PR8	day2	CS12	Nfil3	0.452471	Natural killer cells
Influenza A PR8	day2	CS12	Pecam1	-0.120221	Natural killer cells
Influenza A PR8	day2	CS12	Ptprc	0.100767	Natural killer cells
Influenza A PR8	day2	CS12	Runx1	-0.226252	Natural killer cells
Influenza A PR8	day2	CS12	Slamf7	-0.400975	Natural killer cells
Influenza A PR8	day2	CS12	Spn	-0.0437137	Natural killer cells
Influenza A PR8	day2	CS12	Thy1	-0.343331	Natural killer cells
Influenza A PR8	day2	CS12	Tox	-0.403883	Natural killer cells
Candida albicans	day1	CS1	Cd160	-0.555438	Natural killer cells
Candida albicans	day1	CS1	Cd2	-0.589736	Natural killer cells
Candida albicans	day1	CS1	Cd69	-0.128046	Natural killer cells
Candida albicans	day1	CS1	Cxcr3	-0.343827	Natural killer cells
Candida albicans	day1	CS1	Eomes	-0.133281	Natural killer cells
Candida albicans	day1	CS1	Gata3	-0.50031	Natural killer cells
Candida albicans	day1	CS1	Id2	-0.156787	Natural killer cells
Candida albicans	day1	CS1	Ifngr1	-0.298473	Natural killer cells
Candida albicans	day1	CS1	Il12rb1	-0.658529	Natural killer cells
Candida albicans	day1	CS1	Il2rb	-0.416249	Natural killer cells
Candida albicans	day1	CS1	Itgam	-0.499521	Natural killer cells
Candida albicans	day1	CS1	Itgax	-0.283582	Natural killer cells
Candida albicans	day1	CS1	Klrd1	-0.212952	Natural killer cells
Candida albicans	day1	CS1	Klrg1	-0.844791	Natural killer cells
Candida albicans	day1	CS1	Klrk1	-0.292892	Natural killer cells
Candida albicans	day1	CS1	Ncr1	-0.276538	Natural killer cells
Candida albicans	day1	CS1	Pecam1	-0.59918	Natural killer cells
Candida albicans	day1	CS1	Ptprc	-0.0542871	Natural killer cells
Candida albicans	day1	CS1	Slamf7	-0.560576	Natural killer cells
Candida albicans	day1	CS1	Spn	-0.175646	Natural killer cells
Candida albicans	day1	CS1	Thy1	-0.547775	Natural killer cells
Candida albicans	day2	CS2	Cd2	-0.132261	Natural killer cells
Candida albicans	day2	CS2	Id2	-0.150855	Natural killer cells
Candida albicans	day2	CS2	Ifngr1	-0.0868791	Natural killer cells
Candida albicans	day2	CS2	Il2rb	-0.279385	Natural killer cells
Candida albicans	day2	CS2	Klrd1	0.00995562	Natural killer cells
Candida albicans	day2	CS2	Klrg1	-0.970394	Natural killer cells
Candida albicans	day2	CS2	Klrk1	-0.114663	Natural killer cells
Candida albicans	day2	CS2	Ly6a	-0.771959	Natural killer cells
Candida albicans	day2	CS2	Ncr1	-0.395012	Natural killer cells
Candida albicans	day2	CS2	Ptprc	-0.193284	Natural killer cells
Candida albicans	day2	CS2	Slamf7	-0.691866	Natural killer cells
Candida albicans	day2	CS2	Spn	-0.326152	Natural killer cells
Candida albicans	day5	CS3	Klrd1	-0.184801	Natural killer cells
Candida albicans	day5	CS3	Klrg1	-0.70549	Natural killer cells
Mycobacterium smegmatis	day1	CS4	Cd160	-0.558952	Natural killer cells
Mycobacterium smegmatis	day1	CS4	Cd2	-0.250572	Natural killer cells
Mycobacterium smegmatis	day1	CS4	Eomes	-0.37807	Natural killer cells
Mycobacterium smegmatis	day1	CS4	Id2	-0.149889	Natural killer cells
Mycobacterium smegmatis	day1	CS4	Ifngr1	-0.429524	Natural killer cells
Mycobacterium smegmatis	day1	CS4	Il2rb	-0.279351	Natural killer cells
Mycobacterium smegmatis	day1	CS4	Itgax	-0.405056	Natural killer cells
Mycobacterium smegmatis	day1	CS4	Klrb1c	0.546447	Natural killer cells
Mycobacterium smegmatis	day1	CS4	Klrd1	-0.170173	Natural killer cells
Mycobacterium smegmatis	day1	CS4	Klrk1	-0.243783	Natural killer cells
Mycobacterium smegmatis	day1	CS4	Ly6a	-0.675766	Natural killer cells
Mycobacterium smegmatis	day1	CS4	Ncr1	-0.304509	Natural killer cells
Mycobacterium smegmatis	day1	CS4	Ptprc	-0.0987471	Natural killer cells
Mycobacterium smegmatis	day1	CS4	Slamf7	-0.580195	Natural killer cells
Mycobacterium smegmatis	day1	CS4	Thy1	-0.288124	Natural killer cells
Mycobacterium smegmatis	day2	CS5	Cd160	-0.585817	Natural killer cells
Mycobacterium smegmatis	day2	CS5	Cd3e	-0.419722	Natural killer cells
Mycobacterium smegmatis	day2	CS5	Cd44	-0.177863	Natural killer cells
Mycobacterium smegmatis	day2	CS5	Gata3	-0.688786	Natural killer cells
Mycobacterium smegmatis	day2	CS5	Id2	-0.0891611	Natural killer cells
Mycobacterium smegmatis	day2	CS5	Ifngr1	-0.368056	Natural killer cells
Mycobacterium smegmatis	day2	CS5	Il2rb	-0.251032	Natural killer cells
Mycobacterium smegmatis	day2	CS5	Il7r	-0.022548	Natural killer cells
Mycobacterium smegmatis	day2	CS5	Itgax	-0.479494	Natural killer cells
Mycobacterium smegmatis	day2	CS5	Klrb1b	-0.0808808	Natural killer cells
Mycobacterium smegmatis	day2	CS5	Klrb1c	0.123199	Natural killer cells
Mycobacterium smegmatis	day2	CS5	Klrd1	-0.352041	Natural killer cells
Mycobacterium smegmatis	day2	CS5	Klrg1	-0.858484	Natural killer cells
Mycobacterium smegmatis	day2	CS5	Klrk1	-0.28975	Natural killer cells
Mycobacterium smegmatis	day2	CS5	Ly6a	-0.655351	Natural killer cells
Mycobacterium smegmatis	day2	CS5	Ncr1	-0.402372	Natural killer cells
Mycobacterium smegmatis	day2	CS5	Ptprc	-0.223084	Natural killer cells
Mycobacterium smegmatis	day2	CS5	Runx1	-0.62631	Natural killer cells
Mycobacterium smegmatis	day2	CS5	Slamf7	-0.59328	Natural killer cells
Mycobacterium smegmatis	day2	CS5	Thy1	-0.510661	Natural killer cells
Mycobacterium smegmatis	day4	CS6	Cd96	-0.191315	Natural killer cells
Mycobacterium smegmatis	day4	CS6	Id2	-0.0890708	Natural killer cells
Mycobacterium smegmatis	day4	CS6	Ifngr1	-0.249763	Natural killer cells
Mycobacterium smegmatis	day4	CS6	Il2rb	-0.158251	Natural killer cells
Mycobacterium smegmatis	day4	CS6	Il7r	0.0112688	Natural killer cells
Mycobacterium smegmatis	day4	CS6	Itgam	-0.198609	Natural killer cells
Mycobacterium smegmatis	day4	CS6	Itgax	-0.295619	Natural killer cells
Mycobacterium smegmatis	day4	CS6	Klrd1	-0.474544	Natural killer cells
Mycobacterium smegmatis	day4	CS6	Klrg1	-0.683432	Natural killer cells
Mycobacterium smegmatis	day4	CS6	Klrk1	-0.251149	Natural killer cells
Mycobacterium smegmatis	day4	CS6	Ly6a	-0.745349	Natural killer cells
Mycobacterium smegmatis	day4	CS6	Ncr1	-0.265738	Natural killer cells
Mycobacterium smegmatis	day4	CS6	Pecam1	-0.670872	Natural killer cells
Mycobacterium smegmatis	day4	CS6	Ptprc	0.015477	Natural killer cells
Mycobacterium smegmatis	day4	CS6	Slamf7	-0.72526	Natural killer cells
Mycobacterium smegmatis	day4	CS6	Spn	-0.409055	Natural killer cells
Mycobacterium smegmatis	day7	CS7	Cd69	-0.408377	Natural killer cells
Mycobacterium smegmatis	day7	CS7	Eomes	0.27477	Natural killer cells
Mycobacterium smegmatis	day7	CS7	Ifngr1	-0.426309	Natural killer cells
Mycobacterium smegmatis	day7	CS7	Il2rb	-0.445691	Natural killer cells
Mycobacterium smegmatis	day7	CS7	Itgam	-0.134093	Natural killer cells
Mycobacterium smegmatis	day7	CS7	Itgax	-0.742909	Natural killer cells
Mycobacterium smegmatis	day7	CS7	Klrd1	-0.419099	Natural killer cells
Mycobacterium smegmatis	day7	CS7	Klrg1	-0.872445	Natural killer cells
Mycobacterium smegmatis	day7	CS7	Klrk1	-0.169323	Natural killer cells
Mycobacterium smegmatis	day7	CS7	Ly6a	-0.425876	Natural killer cells
Mycobacterium smegmatis	day7	CS7	Ncr1	0.0235173	Natural killer cells
Mycobacterium smegmatis	day7	CS7	Pecam1	-0.761117	Natural killer cells
Mycobacterium smegmatis	day7	CS7	Ptprc	0.0171217	Natural killer cells
Mycobacterium smegmatis	day7	CS7	Runx1	-0.766081	Natural killer cells
Mycobacterium smegmatis	day7	CS7	Slamf7	-0.634611	Natural killer cells
Nippostrongylus brasiliensis	day1	CS8	Cd160	-0.530772	Natural killer cells
Nippostrongylus brasiliensis	day1	CS8	Cd2	-0.428664	Natural killer cells
Nippostrongylus brasiliensis	day1	CS8	Id2	-0.151719	Natural killer cells
Nippostrongylus brasiliensis	day1	CS8	Ifngr1	-0.280298	Natural killer cells
Nippostrongylus brasiliensis	day1	CS8	Il2rb	-0.280786	Natural killer cells
Nippostrongylus brasiliensis	day1	CS8	Itgax	-0.089337	Natural killer cells
Nippostrongylus brasiliensis	day1	CS8	Klrd1	-0.272957	Natural killer cells
Nippostrongylus brasiliensis	day1	CS8	Klrg1	-0.73158	Natural killer cells
Nippostrongylus brasiliensis	day1	CS8	Klrk1	-0.0846356	Natural killer cells
Nippostrongylus brasiliensis	day1	CS8	Ncr1	-0.234851	Natural killer cells
Nippostrongylus brasiliensis	day1	CS8	Pecam1	-0.600505	Natural killer cells
Nippostrongylus brasiliensis	day1	CS8	Ptprc	-0.083128	Natural killer cells
Nippostrongylus brasiliensis	day1	CS8	Slamf7	-0.556332	Natural killer cells
Nippostrongylus brasiliensis	day1	CS8	Spn	-0.258364	Natural killer cells
Nippostrongylus brasiliensis	day1	CS8	Thy1	-0.578525	Natural killer cells
Nippostrongylus brasiliensis	day2	CS9	Gata3	-0.538996	Natural killer cells
Nippostrongylus brasiliensis	day2	CS9	Id2	-0.28026	Natural killer cells
Nippostrongylus brasiliensis	day2	CS9	Ifngr1	-0.315281	Natural killer cells
Nippostrongylus brasiliensis	day2	CS9	Il2rb	-0.316872	Natural killer cells
Nippostrongylus brasiliensis	day2	CS9	Itgam	-0.750822	Natural killer cells
Nippostrongylus brasiliensis	day2	CS9	Itgax	-0.242769	Natural killer cells
Nippostrongylus brasiliensis	day2	CS9	Klrb1b	0.0194235	Natural killer cells
Nippostrongylus brasiliensis	day2	CS9	Klrd1	-0.0490405	Natural killer cells
Nippostrongylus brasiliensis	day2	CS9	Klrg1	-0.802682	Natural killer cells
Nippostrongylus brasiliensis	day2	CS9	Klrk1	-0.204018	Natural killer cells
Nippostrongylus brasiliensis	day2	CS9	Ncr1	-0.368235	Natural killer cells
Nippostrongylus brasiliensis	day2	CS9	Pecam1	-0.377504	Natural killer cells
Nippostrongylus brasiliensis	day2	CS9	Ptprc	-0.0732899	Natural killer cells
Nippostrongylus brasiliensis	day2	CS9	Runx1	-0.586469	Natural killer cells
Nippostrongylus brasiliensis	day2	CS9	Slamf7	-0.700999	Natural killer cells
Nippostrongylus brasiliensis	day2	CS9	Spn	-0.250776	Natural killer cells
Nippostrongylus brasiliensis	day4	CS10	Agpat2	-0.80084	Natural killer cells
Nippostrongylus brasiliensis	day4	CS10	Cd2	-0.039622	Natural killer cells
Nippostrongylus brasiliensis	day4	CS10	Cd69	-0.488392	Natural killer cells
Nippostrongylus brasiliensis	day4	CS10	Cd96	-0.651615	Natural killer cells
Nippostrongylus brasiliensis	day4	CS10	Eomes	0.111666	Natural killer cells
Nippostrongylus brasiliensis	day4	CS10	Flt3	2.53132	Natural killer cells
Nippostrongylus brasiliensis	day4	CS10	Gata3	-0.269392	Natural killer cells
Nippostrongylus brasiliensis	day4	CS10	Id2	0.0709765	Natural killer cells
Nippostrongylus brasiliensis	day4	CS10	Il2rb	-0.405818	Natural killer cells
Nippostrongylus brasiliensis	day4	CS10	Itgax	-0.393806	Natural killer cells
Nippostrongylus brasiliensis	day4	CS10	Kit	-0.713477	Natural killer cells
Nippostrongylus brasiliensis	day4	CS10	Klrb1c	0.676612	Natural killer cells
Nippostrongylus brasiliensis	day4	CS10	Klrd1	-0.0981097	Natural killer cells
Nippostrongylus brasiliensis	day4	CS10	Klrg1	-0.740419	Natural killer cells
Nippostrongylus brasiliensis	day4	CS10	Klrk1	-0.0861746	Natural killer cells
Nippostrongylus brasiliensis	day4	CS10	Ncr1	-0.258806	Natural killer cells
Nippostrongylus brasiliensis	day4	CS10	Ptprc	0.0562813	Natural killer cells
Nippostrongylus brasiliensis	day4	CS10	Runx1	-0.680369	Natural killer cells
Nippostrongylus brasiliensis	day7	CS11	Cd160	-0.504797	Natural killer cells
Nippostrongylus brasiliensis	day7	CS11	Cd3d	1.06614	Natural killer cells
Nippostrongylus brasiliensis	day7	CS11	Cd69	-0.771256	Natural killer cells
Nippostrongylus brasiliensis	day7	CS11	Eomes	0.209627	Natural killer cells
Nippostrongylus brasiliensis	day7	CS11	Id2	-0.311009	Natural killer cells
Nippostrongylus brasiliensis	day7	CS11	Ifngr1	-0.545275	Natural killer cells
Nippostrongylus brasiliensis	day7	CS11	Il2ra	-0.694692	Natural killer cells
Nippostrongylus brasiliensis	day7	CS11	Il2rb	-0.202723	Natural killer cells
Nippostrongylus brasiliensis	day7	CS11	Itgax	-0.345482	Natural killer cells
Nippostrongylus brasiliensis	day7	CS11	Kit	-0.514917	Natural killer cells
Nippostrongylus brasiliensis	day7	CS11	Klrb1b	-0.645487	Natural killer cells
Nippostrongylus brasiliensis	day7	CS11	Klrb1c	0.299478	Natural killer cells
Nippostrongylus brasiliensis	day7	CS11	Klrd1	-0.168187	Natural killer cells
Nippostrongylus brasiliensis	day7	CS11	Klrg1	-0.806414	Natural killer cells
Nippostrongylus brasiliensis	day7	CS11	Klrk1	-0.0807487	Natural killer cells
Nippostrongylus brasiliensis	day7	CS11	Ly6a	-0.721499	Natural killer cells
Nippostrongylus brasiliensis	day7	CS11	Ncr1	-0.589682	Natural killer cells
Nippostrongylus brasiliensis	day7	CS11	Pecam1	-0.800716	Natural killer cells
Nippostrongylus brasiliensis	day7	CS11	Ptprc	-0.0881732	Natural killer cells
Nippostrongylus brasiliensis	day7	CS11	Runx1	-0.354897	Natural killer cells
Nippostrongylus brasiliensis	day7	CS11	Slamf7	-0.729445	Natural killer cells
Nippostrongylus brasiliensis	day7	CS11	Thy1	-0.712448	Natural killer cells
MCMV	day4	CS17	Cd160	3.20781	Natural killer cells
MCMV	day4	CS17	Cd2	1.50059	Natural killer cells
MCMV	day4	CS17	Cd3d	-0.257337	Natural killer cells
MCMV	day4	CS17	Cd44	0.41769	Natural killer cells
MCMV	day4	CS17	Cd96	0.919725	Natural killer cells
MCMV	day4	CS17	Cxcr3	2.26015	Natural killer cells
MCMV	day4	CS17	Eomes	0.859193	Natural killer cells
MCMV	day4	CS17	Fcgr3	1.24481	Natural killer cells
MCMV	day4	CS17	Gata3	3.67258	Natural killer cells
MCMV	day4	CS17	Id2	0.227799	Natural killer cells
MCMV	day4	CS17	Ifngr1	0.878505	Natural killer cells
MCMV	day4	CS17	Il12rb1	3.55419	Natural killer cells
MCMV	day4	CS17	Il2rb	0.50288	Natural killer cells
MCMV	day4	CS17	Itgam	2.66682	Natural killer cells
MCMV	day4	CS17	Itgax	1.70435	Natural killer cells
MCMV	day4	CS17	Kit	-0.506504	Natural killer cells
MCMV	day4	CS17	Klrb1c	-0.669287	Natural killer cells
MCMV	day4	CS17	Klrg1	7.96374	Natural killer cells
MCMV	day4	CS17	Klrk1	0.443228	Natural killer cells
MCMV	day4	CS17	Ly6a	3.01863	Natural killer cells
MCMV	day4	CS17	Ncr1	0.926574	Natural killer cells
MCMV	day4	CS17	Ptprc	0.275258	Natural killer cells
MCMV	day4	CS17	Runx1	2.70746	Natural killer cells
MCMV	day4	CS17	Slamf7	2.53085	Natural killer cells
LCMV	day1	CS14	Cd2	-0.4393	Natural killer cells
LCMV	day1	CS14	Id2	0.316579	Natural killer cells
LCMV	day1	CS14	Ifngr1	0.114972	Natural killer cells
LCMV	day1	CS14	Il2rb	0.707199	Natural killer cells
LCMV	day1	CS14	Il7r	-0.37978	Natural killer cells
LCMV	day1	CS14	Itga2	0.986988	Natural killer cells
LCMV	day1	CS14	Itgam	-0.766133	Natural killer cells
LCMV	day1	CS14	Itgax	-0.935688	Natural killer cells
LCMV	day1	CS14	Kit	0.338853	Natural killer cells
LCMV	day1	CS14	Klrb1c	0.0129549	Natural killer cells
LCMV	day1	CS14	Klrd1	-0.184236	Natural killer cells
LCMV	day1	CS14	Klrg1	-0.925448	Natural killer cells
LCMV	day1	CS14	Klrk1	0.0619641	Natural killer cells
LCMV	day1	CS14	Ly6a	0.69753	Natural killer cells
LCMV	day1	CS14	Ncr1	0.325002	Natural killer cells
LCMV	day1	CS14	Pecam1	0.380954	Natural killer cells
LCMV	day1	CS14	Ptprc	-0.118283	Natural killer cells
LCMV	day1	CS14	Runx1	-0.526203	Natural killer cells
LCMV	day1	CS14	Slamf7	0.252466	Natural killer cells
LCMV	day1	CS14	Spn	-0.413746	Natural killer cells
LCMV	day1	CS14	Thy1	-0.173516	Natural killer cells
LCMV	day1	CS15	Cd160	-0.812653	Natural killer cells
LCMV	day1	CS15	Cd2	-0.398029	Natural killer cells
LCMV	day1	CS15	Cd69	2.16672	Natural killer cells
LCMV	day1	CS15	Eomes	0.0570543	Natural killer cells
LCMV	day1	CS15	Id2	0.165854	Natural killer cells
LCMV	day1	CS15	Ifngr1	0.0387436	Natural killer cells
LCMV	day1	CS15	Il2rb	0.668183	Natural killer cells
LCMV	day1	CS15	Itgax	-0.738852	Natural killer cells
LCMV	day1	CS15	Klrd1	-0.253913	Natural killer cells
LCMV	day1	CS15	Klrk1	0.0662069	Natural killer cells
LCMV	day1	CS15	Ly6a	0.418384	Natural killer cells
LCMV	day1	CS15	Ncr1	0.44945	Natural killer cells
LCMV	day1	CS15	Ptprc	0.073822	Natural killer cells
LCMV	day1	CS15	Slamf7	0.0830406	Natural killer cells
LCMV	day1	CS15	Spn	-0.208508	Natural killer cells
LCMV	day1	CS15	Thy1	-0.357139	Natural killer cells
VSV	day1	CS16	Agpat2	-0.579886	Natural killer cells
VSV	day1	CS16	Cd2	-0.404013	Natural killer cells
VSV	day1	CS16	Flt3	0.80325	Natural killer cells
VSV	day1	CS16	Id2	0.0500952	Natural killer cells
VSV	day1	CS16	Il2rb	0.782188	Natural killer cells
VSV	day1	CS16	Itgax	-0.701793	Natural killer cells
VSV	day1	CS16	Klrb1c	0.337698	Natural killer cells
VSV	day1	CS16	Klrd1	-0.471422	Natural killer cells
VSV	day1	CS16	Klrk1	0.211537	Natural killer cells
VSV	day1	CS16	Ly6a	-0.168942	Natural killer cells
VSV	day1	CS16	Ncr1	0.306255	Natural killer cells
VSV	day1	CS16	Ptprc	0.0131301	Natural killer cells
VSV	day1	CS16	Slamf7	0.151733	Natural killer cells
VSV	day1	CS16	Spn	-0.655925	Natural killer cells

## Sheet: Tcells
Infection	Time point	Cell state (ref TableS3)	Marker	FC	Cell type
Salmonella typhimurium	day14	CS143	Il18r1	35.1646	T cells
Salmonella typhimurium	day14	CS143	Cd28	27.1179	T cells
Salmonella typhimurium	day14	CS143	Ctla4	40.9655	T cells
Salmonella typhimurium	day14	CS143	Icos	106.554	T cells
Salmonella typhimurium	day14	CS143	Pdcd1	53.463	T cells
Salmonella typhimurium	day14	CS143	Cxcr4	238.319	T cells
Salmonella typhimurium	day14	CS143	Ptprc	64.0888	T cells
Salmonella typhimurium	day14	CS143	Sell	16.6325	T cells
Salmonella typhimurium	day14	CS143	Slamf1	116.62	T cells
Salmonella typhimurium	day14	CS143	Cd84	41.5243	T cells
Salmonella typhimurium	day14	CS143	Cd44	39.459	T cells
Salmonella typhimurium	day14	CS143	Cd40lg	29.7677	T cells
Salmonella typhimurium	day14	CS143	Cxcr3	59.269	T cells
Salmonella typhimurium	day14	CS143	Cd2	70.1133	T cells
Salmonella typhimurium	day14	CS143	Tnfrsf9	52.3163	T cells
Salmonella typhimurium	day14	CS143	Tnfrsf4	72.4272	T cells
Salmonella typhimurium	day14	CS143	Tnfrsf18	44.083	T cells
Salmonella typhimurium	day14	CS143	Klrg1	108.365	T cells
Salmonella typhimurium	day14	CS143	Cd4	43.8613	T cells
Salmonella typhimurium	day14	CS143	Cd27	50.4934	T cells
Salmonella typhimurium	day14	CS143	Cd69	13.0553	T cells
Salmonella typhimurium	day14	CS143	Klrd1	9.68802	T cells
Salmonella typhimurium	day14	CS143	Il21r	28.7286	T cells
Salmonella typhimurium	day14	CS143	Spn	55.1992	T cells
Salmonella typhimurium	day14	CS143	Ifngr1	71.3873	T cells
Salmonella typhimurium	day14	CS143	Maf	56.3118	T cells
Salmonella typhimurium	day14	CS143	Thy1	47.923	T cells
Salmonella typhimurium	day14	CS143	Cd3g	51.29	T cells
Salmonella typhimurium	day14	CS143	Cd3d	43.1165	T cells
Salmonella typhimurium	day14	CS143	Cd3e	54.6007	T cells
Salmonella typhimurium	day14	CS143	Cx3cr1	117.795	T cells
Salmonella typhimurium	day14	CS143	Ccr5	29.7415	T cells
Salmonella typhimurium	day14	CS143	Tbx21	40.2793	T cells
Salmonella typhimurium	day14	CS143	Ccr7	9.24541	T cells
Salmonella typhimurium	day14	CS143	Stat3	42.2935	T cells
Salmonella typhimurium	day14	CS143	Pecam1	36.7469	T cells
Salmonella typhimurium	day14	CS143	Cd7	23.6931	T cells
Salmonella typhimurium	day14	CS143	Id2	51.6602	T cells
Salmonella typhimurium	day14	CS143	Batf	126.444	T cells
Salmonella typhimurium	day14	CS143	Il7r	1.07975	T cells
Salmonella typhimurium	day14	CS143	Ly6a	169.846	T cells
Salmonella typhimurium	day14	CS143	Ly6c1	126.567	T cells
Salmonella typhimurium	day14	CS143	Il2rb	46.1718	T cells
Salmonella typhimurium	day14	CS143	Btla	28.891	T cells
Salmonella typhimurium	day14	CS143	Cd96	58.8248	T cells
Salmonella typhimurium	day14	CS143	Cd5	64.1606	T cells
Salmonella typhimurium	day14	CS143	Il2ra	51.3853	T cells
Salmonella typhimurium	day14	CS143	Plaur	-0.597048	T cells
Salmonella typhimurium	day14	CS143	Il1r1	-0.776281	T cells
Salmonella typhimurium	day14	CS143	Flt3	-0.178254	T cells
Salmonella typhimurium	day14	CS145	Il18r1	44.5422	T cells
Salmonella typhimurium	day14	CS145	Cd28	63.8047	T cells
Salmonella typhimurium	day14	CS145	Icos	165.278	T cells
Salmonella typhimurium	day14	CS145	Ptprc	121.617	T cells
Salmonella typhimurium	day14	CS145	Sell	63.8651	T cells
Salmonella typhimurium	day14	CS145	Cd84	78.4872	T cells
Salmonella typhimurium	day14	CS145	Itgav	82.1762	T cells
Salmonella typhimurium	day14	CS145	Cd44	80.9424	T cells
Salmonella typhimurium	day14	CS145	Cd40lg	133.349	T cells
Salmonella typhimurium	day14	CS145	Cxcr3	85.4243	T cells
Salmonella typhimurium	day14	CS145	Cd2	126.257	T cells
Salmonella typhimurium	day14	CS145	Tnfrsf9	179.067	T cells
Salmonella typhimurium	day14	CS145	Tnfrsf4	313.027	T cells
Salmonella typhimurium	day14	CS145	Tnfrsf18	90.9691	T cells
Salmonella typhimurium	day14	CS145	Cd4	202.355	T cells
Salmonella typhimurium	day14	CS145	Cd27	42.7903	T cells
Salmonella typhimurium	day14	CS145	Cd69	43.3613	T cells
Salmonella typhimurium	day14	CS145	Klrd1	83.2909	T cells
Salmonella typhimurium	day14	CS145	Spn	137.406	T cells
Salmonella typhimurium	day14	CS145	Ifngr1	95.3166	T cells
Salmonella typhimurium	day14	CS145	Il12rb1	206.05	T cells
Salmonella typhimurium	day14	CS145	Maf	184.168	T cells
Salmonella typhimurium	day14	CS145	Thy1	46.7231	T cells
Salmonella typhimurium	day14	CS145	Cd3g	109.495	T cells
Salmonella typhimurium	day14	CS145	Cd3d	115.841	T cells
Salmonella typhimurium	day14	CS145	Cd3e	119.808	T cells
Salmonella typhimurium	day14	CS145	Eomes	0.476885	T cells
Salmonella typhimurium	day14	CS145	Ccr5	246.996	T cells
Salmonella typhimurium	day14	CS145	Stat3	44.6116	T cells
Salmonella typhimurium	day14	CS145	Cd7	27.0438	T cells
Salmonella typhimurium	day14	CS145	Id2	99.3494	T cells
Salmonella typhimurium	day14	CS145	Batf	190.324	T cells
Salmonella typhimurium	day14	CS145	Il7r	23.9713	T cells
Salmonella typhimurium	day14	CS145	Ly6a	267.375	T cells
Salmonella typhimurium	day14	CS145	Ly6c1	217.047	T cells
Salmonella typhimurium	day14	CS145	Il2rb	166.865	T cells
Salmonella typhimurium	day14	CS145	Bcl6	96.3177	T cells
Salmonella typhimurium	day14	CS145	Cd5	133.862	T cells
Salmonella typhimurium	day14	CS145	Klrb1b	-0.615298	T cells
Salmonella typhimurium	day14	CS145	Ccr4	59.4114	T cells
Salmonella typhimurium	day14	CS145	Havcr2	114.108	T cells
Salmonella typhimurium	day14	CS145	Ccr3	-2.60414	T cells
Salmonella typhimurium	day14	CS145	Ccr10	-0.835424	T cells
Salmonella typhimurium	day14	CS145	Cr2	17.6718	T cells
Salmonella typhimurium	day14	CS146	Il18r1	41.022	T cells
Salmonella typhimurium	day14	CS146	Cd28	156.333	T cells
Salmonella typhimurium	day14	CS146	Icos	74.5731	T cells
Salmonella typhimurium	day14	CS146	Cxcr4	2.16261	T cells
Salmonella typhimurium	day14	CS146	Ptprc	59.791	T cells
Salmonella typhimurium	day14	CS146	Sell	118.752	T cells
Salmonella typhimurium	day14	CS146	Slamf1	232.866	T cells
Salmonella typhimurium	day14	CS146	Cd44	59.2069	T cells
Salmonella typhimurium	day14	CS146	Cd40lg	121.974	T cells
Salmonella typhimurium	day14	CS146	Cd2	105.01	T cells
Salmonella typhimurium	day14	CS146	Tnfrsf4	153.819	T cells
Salmonella typhimurium	day14	CS146	Tnfrsf18	124.727	T cells
Salmonella typhimurium	day14	CS146	Cd4	100.367	T cells
Salmonella typhimurium	day14	CS146	Cd27	10.2755	T cells
Salmonella typhimurium	day14	CS146	Klrb1c	-0.480199	T cells
Salmonella typhimurium	day14	CS146	Cd69	0.845346	T cells
Salmonella typhimurium	day14	CS146	Il21r	54.7348	T cells
Salmonella typhimurium	day14	CS146	Spn	192.665	T cells
Salmonella typhimurium	day14	CS146	Ifngr1	241.067	T cells
Salmonella typhimurium	day14	CS146	Il12rb1	13.6735	T cells
Salmonella typhimurium	day14	CS146	Maf	349.63	T cells
Salmonella typhimurium	day14	CS146	Thy1	92.6185	T cells
Salmonella typhimurium	day14	CS146	Cd3g	119.816	T cells
Salmonella typhimurium	day14	CS146	Cd3d	107.158	T cells
Salmonella typhimurium	day14	CS146	Cd3e	56.3776	T cells
Salmonella typhimurium	day14	CS146	Ccr7	447.787	T cells
Salmonella typhimurium	day14	CS146	Cd7	1.02479	T cells
Salmonella typhimurium	day14	CS146	Id2	118.664	T cells
Salmonella typhimurium	day14	CS146	Il7r	55.278	T cells
Salmonella typhimurium	day14	CS146	Ly6a	91.3256	T cells
Salmonella typhimurium	day14	CS146	Ly6c1	61.2901	T cells
Salmonella typhimurium	day14	CS146	Il2rb	14.5184	T cells
Salmonella typhimurium	day14	CS146	Cd96	160.375	T cells
Salmonella typhimurium	day14	CS146	Klrb1b	1332.42	T cells
Salmonella typhimurium	day14	CS146	Cd24a	0.564693	T cells
Salmonella typhimurium	day14	CS146	Itga2	-0.280733	T cells
Salmonella typhimurium	day14	CS144	Il18r1	41.2694	T cells
Salmonella typhimurium	day14	CS144	Cd28	28.3823	T cells
Salmonella typhimurium	day14	CS144	Icos	200.477	T cells
Salmonella typhimurium	day14	CS144	Ptprc	31.411	T cells
Salmonella typhimurium	day14	CS144	Fasl	88.3922	T cells
Salmonella typhimurium	day14	CS144	Slamf1	362.526	T cells
Salmonella typhimurium	day14	CS144	Cd84	57.8072	T cells
Salmonella typhimurium	day14	CS144	Cd44	56.2645	T cells
Salmonella typhimurium	day14	CS144	Cd40lg	37.7701	T cells
Salmonella typhimurium	day14	CS144	Cxcr3	40.1778	T cells
Salmonella typhimurium	day14	CS144	Cd2	182.758	T cells
Salmonella typhimurium	day14	CS144	Tnfrsf4	291.558	T cells
Salmonella typhimurium	day14	CS144	Tnfrsf18	218.588	T cells
Salmonella typhimurium	day14	CS144	Klrg1	240.452	T cells
Salmonella typhimurium	day14	CS144	Cd4	58.0347	T cells
Salmonella typhimurium	day14	CS144	Il21r	9.9589	T cells
Salmonella typhimurium	day14	CS144	Spn	41.4154	T cells
Salmonella typhimurium	day14	CS144	Ifngr1	225.214	T cells
Salmonella typhimurium	day14	CS144	Maf	33.59	T cells
Salmonella typhimurium	day14	CS144	Thy1	16.7759	T cells
Salmonella typhimurium	day14	CS144	Cd3g	128.07	T cells
Salmonella typhimurium	day14	CS144	Cd3d	97.1518	T cells
Salmonella typhimurium	day14	CS144	Cd3e	104.834	T cells
Salmonella typhimurium	day14	CS144	Ccr5	108.735	T cells
Salmonella typhimurium	day14	CS144	Pecam1	1.13707	T cells
Salmonella typhimurium	day14	CS144	Cd7	21.9381	T cells
Salmonella typhimurium	day14	CS144	Id2	75.8886	T cells
Salmonella typhimurium	day14	CS144	Batf	291.089	T cells
Salmonella typhimurium	day14	CS144	Ly6a	145.792	T cells
Salmonella typhimurium	day14	CS144	Ly6c1	154.048	T cells
Salmonella typhimurium	day14	CS144	Cd5	12.0371	T cells
Salmonella typhimurium	day49	CS147	Il18r1	382.51	T cells
Salmonella typhimurium	day49	CS147	Cd28	166.493	T cells
Salmonella typhimurium	day49	CS147	Ptprc	154.689	T cells
Salmonella typhimurium	day49	CS147	Fasl	177.688	T cells
Salmonella typhimurium	day49	CS147	Sell	44.0414	T cells
Salmonella typhimurium	day49	CS147	Slamf1	32.4473	T cells
Salmonella typhimurium	day49	CS147	Cd84	161.763	T cells
Salmonella typhimurium	day49	CS147	Cd44	188.9	T cells
Salmonella typhimurium	day49	CS147	Cxcr3	207.982	T cells
Salmonella typhimurium	day49	CS147	Cd2	120.178	T cells
Salmonella typhimurium	day49	CS147	Tnfrsf4	24.9314	T cells
Salmonella typhimurium	day49	CS147	Klrg1	32.9838	T cells
Salmonella typhimurium	day49	CS147	Cd4	57.6833	T cells
Salmonella typhimurium	day49	CS147	Cd27	151.394	T cells
Salmonella typhimurium	day49	CS147	Spn	76.0462	T cells
Salmonella typhimurium	day49	CS147	Ifngr1	111.21	T cells
Salmonella typhimurium	day49	CS147	Maf	37.9661	T cells
Salmonella typhimurium	day49	CS147	Thy1	72.9208	T cells
Salmonella typhimurium	day49	CS147	Cxcr5	103.687	T cells
Salmonella typhimurium	day49	CS147	Cd3g	146.182	T cells
Salmonella typhimurium	day49	CS147	Cd3d	135.576	T cells
Salmonella typhimurium	day49	CS147	Cd3e	86.4998	T cells
Salmonella typhimurium	day49	CS147	Ccr7	164.967	T cells
Salmonella typhimurium	day49	CS147	Id2	215.924	T cells
Salmonella typhimurium	day49	CS147	Il7r	805.603	T cells
Salmonella typhimurium	day49	CS147	Ly6a	40.3794	T cells
Salmonella typhimurium	day49	CS147	Ly6c1	49.0964	T cells
Salmonella typhimurium	day49	CS147	Cd5	124.629	T cells
Salmonella typhimurium	day49	CS147	Havcr2	237.862	T cells
Plasmodium chabaudi	day2	CS40	Il18r1	-0.995968	T cells
Plasmodium chabaudi	day2	CS40	Cd28	-0.815446	T cells
Plasmodium chabaudi	day2	CS40	Icos	-0.943945	T cells
Plasmodium chabaudi	day2	CS40	Cxcr4	-0.92177	T cells
Plasmodium chabaudi	day2	CS40	Ptprc	-0.869868	T cells
Plasmodium chabaudi	day2	CS40	Fasl	-0.996315	T cells
Plasmodium chabaudi	day2	CS40	Slamf1	-0.793453	T cells
Plasmodium chabaudi	day2	CS40	Cd84	-0.925959	T cells
Plasmodium chabaudi	day2	CS40	Cd44	-0.967848	T cells
Plasmodium chabaudi	day2	CS40	Cd40lg	-0.88143	T cells
Plasmodium chabaudi	day2	CS40	Cxcr3	-0.994444	T cells
Plasmodium chabaudi	day2	CS40	Cd2	-0.968154	T cells
Plasmodium chabaudi	day2	CS40	Tnfrsf4	-0.986686	T cells
Plasmodium chabaudi	day2	CS40	Tnfrsf18	-0.927724	T cells
Plasmodium chabaudi	day2	CS40	Cd4	-0.875961	T cells
Plasmodium chabaudi	day2	CS40	Cd27	-0.767248	T cells
Plasmodium chabaudi	day2	CS40	Cd69	-0.737226	T cells
Plasmodium chabaudi	day2	CS40	Spn	-0.907682	T cells
Plasmodium chabaudi	day2	CS40	Ifngr1	-0.971637	T cells
Plasmodium chabaudi	day2	CS40	Maf	-0.831521	T cells
Plasmodium chabaudi	day2	CS40	Thy1	-0.904475	T cells
Plasmodium chabaudi	day2	CS40	Cd3g	-0.956614	T cells
Plasmodium chabaudi	day2	CS40	Cd3d	-0.956251	T cells
Plasmodium chabaudi	day2	CS40	Cd3e	-0.823678	T cells
Plasmodium chabaudi	day2	CS40	Ccr7	-0.745855	T cells
Plasmodium chabaudi	day2	CS40	Cd7	-0.947718	T cells
Plasmodium chabaudi	day2	CS40	Id2	-0.985163	T cells
Plasmodium chabaudi	day2	CS40	Batf	-0.919687	T cells
Plasmodium chabaudi	day2	CS40	Il7r	-0.958847	T cells
Plasmodium chabaudi	day2	CS40	Ly6a	-0.99504	T cells
Plasmodium chabaudi	day2	CS40	Ly6c1	-0.88246	T cells
Plasmodium chabaudi	day2	CS40	Cd5	-0.989066	T cells
Plasmodium chabaudi	day2	CS40	Itgax	1.6403	T cells
Plasmodium chabaudi	day2	CS42	Cd28	-0.839026	T cells
Plasmodium chabaudi	day2	CS42	Icos	-0.838119	T cells
Plasmodium chabaudi	day2	CS42	Cxcr4	-0.106958	T cells
Plasmodium chabaudi	day2	CS42	Ptprc	-0.873691	T cells
Plasmodium chabaudi	day2	CS42	Sell	-0.222021	T cells
Plasmodium chabaudi	day2	CS42	Cd84	-0.567413	T cells
Plasmodium chabaudi	day2	CS42	Cd44	-0.972192	T cells
Plasmodium chabaudi	day2	CS42	Cd40lg	-0.874496	T cells
Plasmodium chabaudi	day2	CS42	Cd2	-0.92204	T cells
Plasmodium chabaudi	day2	CS42	Tnfrsf9	-0.492558	T cells
Plasmodium chabaudi	day2	CS42	Tnfrsf4	-0.999286	T cells
Plasmodium chabaudi	day2	CS42	Tnfrsf18	-0.862687	T cells
Plasmodium chabaudi	day2	CS42	Cd4	-0.8823	T cells
Plasmodium chabaudi	day2	CS42	Cd27	-0.683072	T cells
Plasmodium chabaudi	day2	CS42	Cd69	-0.506333	T cells
Plasmodium chabaudi	day2	CS42	Klrd1	-0.994734	T cells
Plasmodium chabaudi	day2	CS42	Il21r	-0.524092	T cells
Plasmodium chabaudi	day2	CS42	Spn	-0.522297	T cells
Plasmodium chabaudi	day2	CS42	Maf	-0.980215	T cells
Plasmodium chabaudi	day2	CS42	Cd3g	-0.926348	T cells
Plasmodium chabaudi	day2	CS42	Cd3d	-0.87824	T cells
Plasmodium chabaudi	day2	CS42	Cd3e	-0.709521	T cells
Plasmodium chabaudi	day2	CS42	Ccr7	-0.678419	T cells
Plasmodium chabaudi	day2	CS42	Id2	-0.996698	T cells
Plasmodium chabaudi	day2	CS42	Il7r	-0.956894	T cells
Plasmodium chabaudi	day2	CS42	Ly6a	-0.987656	T cells
Plasmodium chabaudi	day2	CS42	Ly6c1	-0.605081	T cells
Plasmodium chabaudi	day2	CS42	Il2rb	-0.987706	T cells
Plasmodium chabaudi	day2	CS42	Cd5	-0.877538	T cells
Plasmodium chabaudi	day2	CS43	Il18r1	-0.85935	T cells
Plasmodium chabaudi	day2	CS43	Cd28	-0.713295	T cells
Plasmodium chabaudi	day2	CS43	Ctla4	-0.902459	T cells
Plasmodium chabaudi	day2	CS43	Icos	-0.914233	T cells
Plasmodium chabaudi	day2	CS43	Cxcr4	-0.283839	T cells
Plasmodium chabaudi	day2	CS43	Ptprc	-0.820423	T cells
Plasmodium chabaudi	day2	CS43	Sell	-0.989754	T cells
Plasmodium chabaudi	day2	CS43	Cd84	-0.574386	T cells
Plasmodium chabaudi	day2	CS43	Cd44	-0.919727	T cells
Plasmodium chabaudi	day2	CS43	Cd40lg	-0.653332	T cells
Plasmodium chabaudi	day2	CS43	Cxcr3	-0.995503	T cells
Plasmodium chabaudi	day2	CS43	Cd2	-0.894854	T cells
Plasmodium chabaudi	day2	CS43	Tnfrsf4	-0.89239	T cells
Plasmodium chabaudi	day2	CS43	Tnfrsf18	-0.713565	T cells
Plasmodium chabaudi	day2	CS43	Klrg1	-0.997359	T cells
Plasmodium chabaudi	day2	CS43	Cd4	-0.915259	T cells
Plasmodium chabaudi	day2	CS43	Cd27	-0.827191	T cells
Plasmodium chabaudi	day2	CS43	Cd69	-0.476886	T cells
Plasmodium chabaudi	day2	CS43	Klrd1	-0.932611	T cells
Plasmodium chabaudi	day2	CS43	Spn	-0.916911	T cells
Plasmodium chabaudi	day2	CS43	Ifngr1	-0.981186	T cells
Plasmodium chabaudi	day2	CS43	Maf	-0.722525	T cells
Plasmodium chabaudi	day2	CS43	Thy1	-0.53087	T cells
Plasmodium chabaudi	day2	CS43	Cd3g	-0.906579	T cells
Plasmodium chabaudi	day2	CS43	Cd3d	-0.897662	T cells
Plasmodium chabaudi	day2	CS43	Cd3e	-0.673773	T cells
Plasmodium chabaudi	day2	CS43	Ccr7	-0.936411	T cells
Plasmodium chabaudi	day2	CS43	Stat3	-0.973756	T cells
Plasmodium chabaudi	day2	CS43	Cd7	-0.996741	T cells
Plasmodium chabaudi	day2	CS43	Irf4	-0.461042	T cells
Plasmodium chabaudi	day2	CS43	Id2	-0.964709	T cells
Plasmodium chabaudi	day2	CS43	Ly6a	-0.991459	T cells
Plasmodium chabaudi	day2	CS43	Ly6c1	-0.992902	T cells
Plasmodium chabaudi	day2	CS43	Il2rb	-0.870028	T cells
Plasmodium chabaudi	day2	CS43	Cd96	-0.964371	T cells
Plasmodium chabaudi	day2	CS43	Cd5	-0.791323	T cells
Plasmodium chabaudi	day2	CS43	Il2ra	-0.993058	T cells
Plasmodium chabaudi	day2	CS43	Il1r1	-0.800523	T cells
Plasmodium chabaudi	day2	CS44	Il18r1	-0.973962	T cells
Plasmodium chabaudi	day2	CS44	Cd28	-0.887198	T cells
Plasmodium chabaudi	day2	CS44	Ctla4	-0.981023	T cells
Plasmodium chabaudi	day2	CS44	Icos	-0.992306	T cells
Plasmodium chabaudi	day2	CS44	Cxcr4	-0.664922	T cells
Plasmodium chabaudi	day2	CS44	Ptprc	-0.875322	T cells
Plasmodium chabaudi	day2	CS44	Sell	0.168195	T cells
Plasmodium chabaudi	day2	CS44	Slamf1	-0.996625	T cells
Plasmodium chabaudi	day2	CS44	Cd84	-0.822923	T cells
Plasmodium chabaudi	day2	CS44	Cd40lg	-0.944877	T cells
Plasmodium chabaudi	day2	CS44	Cd2	-0.923379	T cells
Plasmodium chabaudi	day2	CS44	Tnfrsf9	-0.994452	T cells
Plasmodium chabaudi	day2	CS44	Tnfrsf4	-0.993407	T cells
Plasmodium chabaudi	day2	CS44	Cd4	-0.887527	T cells
Plasmodium chabaudi	day2	CS44	Cd27	-0.805785	T cells
Plasmodium chabaudi	day2	CS44	Cd69	-0.712342	T cells
Plasmodium chabaudi	day2	CS44	Il21r	-0.977739	T cells
Plasmodium chabaudi	day2	CS44	Spn	-0.827507	T cells
Plasmodium chabaudi	day2	CS44	Ifngr1	-0.998277	T cells
Plasmodium chabaudi	day2	CS44	Maf	-0.960602	T cells
Plasmodium chabaudi	day2	CS44	Thy1	-0.802934	T cells
Plasmodium chabaudi	day2	CS44	Cd3g	-0.950251	T cells
Plasmodium chabaudi	day2	CS44	Cd3d	-0.822217	T cells
Plasmodium chabaudi	day2	CS44	Cd3e	-0.656229	T cells
Plasmodium chabaudi	day2	CS44	Ccr7	-0.669752	T cells
Plasmodium chabaudi	day2	CS44	Stat3	-0.594759	T cells
Plasmodium chabaudi	day2	CS44	Irf4	-0.361315	T cells
Plasmodium chabaudi	day2	CS44	Batf	-0.997651	T cells
Plasmodium chabaudi	day2	CS44	Ly6a	-0.978622	T cells
Plasmodium chabaudi	day2	CS44	Ly6c1	-0.743537	T cells
Plasmodium chabaudi	day2	CS44	Btla	-0.959019	T cells
Plasmodium chabaudi	day2	CS44	Cd96	-0.971731	T cells
Plasmodium chabaudi	day2	CS44	Cd5	-0.921982	T cells
Plasmodium chabaudi	day2	CS44	Il2ra	-0.00989336	T cells
Plasmodium chabaudi	day2	CS41	Cd28	-0.868228	T cells
Plasmodium chabaudi	day2	CS41	Icos	-0.89218	T cells
Plasmodium chabaudi	day2	CS41	Ptprc	-0.860111	T cells
Plasmodium chabaudi	day2	CS41	Sell	0.0272522	T cells
Plasmodium chabaudi	day2	CS41	Cd40lg	-0.884295	T cells
Plasmodium chabaudi	day2	CS41	Cxcr3	-0.98878	T cells
Plasmodium chabaudi	day2	CS41	Cd160	-0.799942	T cells
Plasmodium chabaudi	day2	CS41	Cd2	-0.995926	T cells
Plasmodium chabaudi	day2	CS41	Tnfrsf4	-0.997558	T cells
Plasmodium chabaudi	day2	CS41	Cd4	-0.93279	T cells
Plasmodium chabaudi	day2	CS41	Ifngr1	-0.977046	T cells
Plasmodium chabaudi	day2	CS41	Thy1	-0.900055	T cells
Plasmodium chabaudi	day2	CS41	Cd3g	-0.936519	T cells
Plasmodium chabaudi	day2	CS41	Cd3d	-0.928261	T cells
Plasmodium chabaudi	day2	CS41	Cd3e	-0.794091	T cells
Plasmodium chabaudi	day2	CS41	Ccr7	-0.70484	T cells
Plasmodium chabaudi	day2	CS41	Irf4	-0.628076	T cells
Plasmodium chabaudi	day2	CS41	Id2	-0.994264	T cells
Plasmodium chabaudi	day2	CS41	Ly6a	-0.986975	T cells
Plasmodium chabaudi	day2	CS41	Ly6c1	-0.861932	T cells
Plasmodium chabaudi	day2	CS41	Cd5	-0.973474	T cells
Plasmodium chabaudi	day2	CS35	Il18r1	-0.932944	T cells
Plasmodium chabaudi	day2	CS35	Cd28	-0.72478	T cells
Plasmodium chabaudi	day2	CS35	Ctla4	-0.501735	T cells
Plasmodium chabaudi	day2	CS35	Icos	-0.817217	T cells
Plasmodium chabaudi	day2	CS35	Ptprc	-0.81769	T cells
Plasmodium chabaudi	day2	CS35	Fasl	-0.955171	T cells
Plasmodium chabaudi	day2	CS35	Sell	-0.685547	T cells
Plasmodium chabaudi	day2	CS35	Slamf1	-0.944634	T cells
Plasmodium chabaudi	day2	CS35	Cd84	-0.729095	T cells
Plasmodium chabaudi	day2	CS35	Cd44	-0.914214	T cells
Plasmodium chabaudi	day2	CS35	Cxcr3	-0.987926	T cells
Plasmodium chabaudi	day2	CS35	Cd160	-0.873359	T cells
Plasmodium chabaudi	day2	CS35	Cd2	-0.869209	T cells
Plasmodium chabaudi	day2	CS35	Tnfrsf9	-0.475751	T cells
Plasmodium chabaudi	day2	CS35	Tnfrsf4	-0.935988	T cells
Plasmodium chabaudi	day2	CS35	Cd4	-0.979079	T cells
Plasmodium chabaudi	day2	CS35	Cd27	-0.687285	T cells
Plasmodium chabaudi	day2	CS35	Cd69	-0.690935	T cells
Plasmodium chabaudi	day2	CS35	Spn	-0.709747	T cells
Plasmodium chabaudi	day2	CS35	Maf	-0.537015	T cells
Plasmodium chabaudi	day2	CS35	Thy1	-0.842838	T cells
Plasmodium chabaudi	day2	CS35	Cd3g	-0.904585	T cells
Plasmodium chabaudi	day2	CS35	Cd3d	-0.926646	T cells
Plasmodium chabaudi	day2	CS35	Cd3e	-0.863598	T cells
Plasmodium chabaudi	day2	CS35	Eomes	-0.358346	T cells
Plasmodium chabaudi	day2	CS35	Ccr7	-0.941667	T cells
Plasmodium chabaudi	day2	CS35	Stat3	-0.247953	T cells
Plasmodium chabaudi	day2	CS35	Id2	-0.980424	T cells
Plasmodium chabaudi	day2	CS35	Il7r	-0.993092	T cells
Plasmodium chabaudi	day2	CS35	Ly6a	-0.977588	T cells
Plasmodium chabaudi	day2	CS35	Il2rb	-0.231944	T cells
Plasmodium chabaudi	day2	CS35	Btla	-0.815343	T cells
Plasmodium chabaudi	day2	CS35	Cd5	-0.97689	T cells
Plasmodium chabaudi	day2	CS35	Il2ra	-0.470866	T cells
Plasmodium chabaudi	day2	CS35	Kit	0.790515	T cells
Plasmodium chabaudi	day2	CS35	Flt3	-0.560717	T cells
Plasmodium chabaudi	day2	CS38	Cd28	-0.871764	T cells
Plasmodium chabaudi	day2	CS38	Icos	-0.946125	T cells
Plasmodium chabaudi	day2	CS38	Ptprc	-0.883044	T cells
Plasmodium chabaudi	day2	CS38	Cd84	-0.894743	T cells
Plasmodium chabaudi	day2	CS38	Cd40lg	-0.87787	T cells
Plasmodium chabaudi	day2	CS38	Cd27	-0.891871	T cells
Plasmodium chabaudi	day2	CS38	Spn	-0.813312	T cells
Plasmodium chabaudi	day2	CS38	Ifngr1	-0.947636	T cells
Plasmodium chabaudi	day2	CS38	Maf	-0.695562	T cells
Plasmodium chabaudi	day2	CS38	Cd3g	-0.976321	T cells
Plasmodium chabaudi	day2	CS38	Cd3e	-0.920741	T cells
Plasmodium chabaudi	day2	CS38	Ccr7	-0.51139	T cells
Plasmodium chabaudi	day2	CS38	Cd5	-0.944448	T cells
Plasmodium chabaudi	day2	CS39	Il18r1	-0.617915	T cells
Plasmodium chabaudi	day2	CS39	Cd28	-0.946941	T cells
Plasmodium chabaudi	day2	CS39	Icos	-0.830658	T cells
Plasmodium chabaudi	day2	CS39	Ptprc	-0.930848	T cells
Plasmodium chabaudi	day2	CS39	Sell	-0.172722	T cells
Plasmodium chabaudi	day2	CS39	Slamf1	-0.298481	T cells
Plasmodium chabaudi	day2	CS39	Cd84	-0.643814	T cells
Plasmodium chabaudi	day2	CS39	Cd40lg	-0.962691	T cells
Plasmodium chabaudi	day2	CS39	Cd2	-0.983619	T cells
Plasmodium chabaudi	day2	CS39	Cd69	-0.518172	T cells
Plasmodium chabaudi	day2	CS39	Maf	-0.387365	T cells
Plasmodium chabaudi	day2	CS39	Cd3g	-0.987769	T cells
Plasmodium chabaudi	day2	CS39	Cd3d	-0.972163	T cells
Plasmodium chabaudi	day2	CS39	Id2	-0.987593	T cells
Plasmodium chabaudi	day2	CS39	Ly6a	-0.991853	T cells
Plasmodium chabaudi	day2	CS36	Il18r1	-0.993691	T cells
Plasmodium chabaudi	day2	CS36	Cd28	-0.856226	T cells
Plasmodium chabaudi	day2	CS36	Icos	-0.917086	T cells
Plasmodium chabaudi	day2	CS36	Cxcr4	-0.683477	T cells
Plasmodium chabaudi	day2	CS36	Ptprc	-0.866306	T cells
Plasmodium chabaudi	day2	CS36	Sell	-0.809718	T cells
Plasmodium chabaudi	day2	CS36	Slamf1	-0.70065	T cells
Plasmodium chabaudi	day2	CS36	Cd84	-0.884968	T cells
Plasmodium chabaudi	day2	CS36	Cd44	-0.919904	T cells
Plasmodium chabaudi	day2	CS36	Cd40lg	-0.818523	T cells
Plasmodium chabaudi	day2	CS36	Cxcr3	-0.9845	T cells
Plasmodium chabaudi	day2	CS36	Cd2	-0.958592	T cells
Plasmodium chabaudi	day2	CS36	Tnfrsf4	-0.971389	T cells
Plasmodium chabaudi	day2	CS36	Tnfrsf18	-0.903714	T cells
Plasmodium chabaudi	day2	CS36	Cd4	-0.89908	T cells
Plasmodium chabaudi	day2	CS36	Cd27	-0.811511	T cells
Plasmodium chabaudi	day2	CS36	Cd69	-0.618673	T cells
Plasmodium chabaudi	day2	CS36	Spn	-0.978283	T cells
Plasmodium chabaudi	day2	CS36	Ifngr1	-0.996236	T cells
Plasmodium chabaudi	day2	CS36	Maf	-0.951377	T cells
Plasmodium chabaudi	day2	CS36	Thy1	-0.895625	T cells
Plasmodium chabaudi	day2	CS36	Cxcr5	-0.863363	T cells
Plasmodium chabaudi	day2	CS36	Cd3g	-0.958257	T cells
Plasmodium chabaudi	day2	CS36	Cd3d	-0.932267	T cells
Plasmodium chabaudi	day2	CS36	Cd3e	-0.868315	T cells
Plasmodium chabaudi	day2	CS36	Eomes	5.27395	T cells
Plasmodium chabaudi	day2	CS36	Cx3cr1	-0.410817	T cells
Plasmodium chabaudi	day2	CS36	Ccr7	-0.382602	T cells
Plasmodium chabaudi	day2	CS36	Stat3	-0.778569	T cells
Plasmodium chabaudi	day2	CS36	Itgb3	-0.938857	T cells
Plasmodium chabaudi	day2	CS36	Pecam1	-0.755599	T cells
Plasmodium chabaudi	day2	CS36	Id2	-0.98778	T cells
Plasmodium chabaudi	day2	CS36	Batf	-0.888376	T cells
Plasmodium chabaudi	day2	CS36	Il7r	-0.999866	T cells
Plasmodium chabaudi	day2	CS36	Ly6a	-0.979544	T cells
Plasmodium chabaudi	day2	CS36	Ly6c1	-0.732168	T cells
Plasmodium chabaudi	day2	CS36	Cd5	-0.989439	T cells
Plasmodium chabaudi	day2	CS36	Il2ra	0.466994	T cells
Plasmodium chabaudi	day2	CS36	Cd8a	-0.973087	T cells
Plasmodium chabaudi	day2	CS36	Havcr2	-0.985796	T cells
Plasmodium chabaudi	day2	CS37	Il18r1	-0.996448	T cells
Plasmodium chabaudi	day2	CS37	Cd28	-0.856555	T cells
Plasmodium chabaudi	day2	CS37	Ctla4	-0.998934	T cells
Plasmodium chabaudi	day2	CS37	Icos	-0.966354	T cells
Plasmodium chabaudi	day2	CS37	Ptprc	-0.873733	T cells
Plasmodium chabaudi	day2	CS37	Sell	-0.889525	T cells
Plasmodium chabaudi	day2	CS37	Cd84	-0.865162	T cells
Plasmodium chabaudi	day2	CS37	Cd40lg	-0.897075	T cells
Plasmodium chabaudi	day2	CS37	Cd2	-0.981652	T cells
Plasmodium chabaudi	day2	CS37	Tnfrsf4	-0.951474	T cells
Plasmodium chabaudi	day2	CS37	Tnfrsf18	-0.894533	T cells
Plasmodium chabaudi	day2	CS37	Cd4	-0.967401	T cells
Plasmodium chabaudi	day2	CS37	Cd27	-0.877663	T cells
Plasmodium chabaudi	day2	CS37	Spn	-0.924788	T cells
Plasmodium chabaudi	day2	CS37	Ifngr1	-0.992959	T cells
Plasmodium chabaudi	day2	CS37	Maf	-0.971594	T cells
Plasmodium chabaudi	day2	CS37	Cd3g	-0.965262	T cells
Plasmodium chabaudi	day2	CS37	Cd3d	-0.945895	T cells
Plasmodium chabaudi	day2	CS37	Cd3e	-0.878056	T cells
Plasmodium chabaudi	day2	CS37	Ccr5	-0.983985	T cells
Plasmodium chabaudi	day2	CS37	Id2	-0.988258	T cells
Plasmodium chabaudi	day2	CS37	Batf	-0.754145	T cells
Plasmodium chabaudi	day2	CS37	Il7r	-0.999461	T cells
Plasmodium chabaudi	day2	CS37	Ly6a	-0.975076	T cells
Plasmodium chabaudi	day2	CS37	Ly6c1	-0.881802	T cells
Plasmodium chabaudi	day2	CS37	Cd5	-0.930481	T cells
Plasmodium chabaudi	day2	CS37	Gstm1	-0.629043	T cells
Plasmodium chabaudi	day2	CS34	Il18r1	-0.996518	T cells
Plasmodium chabaudi	day2	CS34	Cd28	-0.930503	T cells
Plasmodium chabaudi	day2	CS34	Icos	-0.917421	T cells
Plasmodium chabaudi	day2	CS34	Ptprc	-0.841548	T cells
Plasmodium chabaudi	day2	CS34	Sell	-0.0901803	T cells
Plasmodium chabaudi	day2	CS34	Cd44	-0.998224	T cells
Plasmodium chabaudi	day2	CS34	Cd2	-0.932327	T cells
Plasmodium chabaudi	day2	CS34	Tnfrsf4	-0.998512	T cells
Plasmodium chabaudi	day2	CS34	Cd4	-0.936612	T cells
Plasmodium chabaudi	day2	CS34	Spn	-0.840952	T cells
Plasmodium chabaudi	day2	CS34	Ifngr1	-0.993292	T cells
Plasmodium chabaudi	day2	CS34	Il12rb1	-0.980114	T cells
Plasmodium chabaudi	day2	CS34	Maf	-0.985622	T cells
Plasmodium chabaudi	day2	CS34	Thy1	-0.942964	T cells
Plasmodium chabaudi	day2	CS34	Cxcr5	-0.981909	T cells
Plasmodium chabaudi	day2	CS34	Cd3g	-0.988295	T cells
Plasmodium chabaudi	day2	CS34	Cd3d	-0.93838	T cells
Plasmodium chabaudi	day2	CS34	Cd3e	-0.891314	T cells
Plasmodium chabaudi	day2	CS34	Eomes	0.425323	T cells
Plasmodium chabaudi	day2	CS34	Ccr7	-0.609621	T cells
Plasmodium chabaudi	day2	CS34	Stat3	-0.323392	T cells
Plasmodium chabaudi	day2	CS34	Id2	-0.986	T cells
Plasmodium chabaudi	day2	CS34	Il7r	-0.994297	T cells
Plasmodium chabaudi	day2	CS34	Ly6a	-0.96404	T cells
Plasmodium chabaudi	day2	CS34	Ly6c1	-0.740087	T cells
Plasmodium chabaudi	day2	CS34	Cd96	-0.948275	T cells
Plasmodium chabaudi	day2	CS34	Cd5	-0.978383	T cells
Plasmodium chabaudi	day2	CS34	Pdgfrb	5.20342	T cells
Plasmodium chabaudi	day4	CS55	Il18r1	-0.842617	T cells
Plasmodium chabaudi	day4	CS55	Cd28	-0.730252	T cells
Plasmodium chabaudi	day4	CS55	Icos	-0.643323	T cells
Plasmodium chabaudi	day4	CS55	Pdcd1	-0.431165	T cells
Plasmodium chabaudi	day4	CS55	Ptprc	-0.867599	T cells
Plasmodium chabaudi	day4	CS55	Sell	0.555225	T cells
Plasmodium chabaudi	day4	CS55	Cd84	-0.789263	T cells
Plasmodium chabaudi	day4	CS55	Itgav	-0.707158	T cells
Plasmodium chabaudi	day4	CS55	Cd44	-0.77749	T cells
Plasmodium chabaudi	day4	CS55	Cd40lg	-0.85682	T cells
Plasmodium chabaudi	day4	CS55	Cxcr3	-0.888273	T cells
Plasmodium chabaudi	day4	CS55	Il6ra	-0.735489	T cells
Plasmodium chabaudi	day4	CS55	Cd2	-0.912941	T cells
Plasmodium chabaudi	day4	CS55	Tnfrsf4	-0.879147	T cells
Plasmodium chabaudi	day4	CS55	Tnfrsf18	-0.822326	T cells
Plasmodium chabaudi	day4	CS55	Cd4	-0.786492	T cells
Plasmodium chabaudi	day4	CS55	Cd27	-0.750387	T cells
Plasmodium chabaudi	day4	CS55	Klrb1c	-0.620911	T cells
Plasmodium chabaudi	day4	CS55	Spn	-0.726426	T cells
Plasmodium chabaudi	day4	CS55	Cd163l1	-0.939521	T cells
Plasmodium chabaudi	day4	CS55	Ifngr1	-0.947783	T cells
Plasmodium chabaudi	day4	CS55	Maf	-0.662621	T cells
Plasmodium chabaudi	day4	CS55	Thy1	-0.800519	T cells
Plasmodium chabaudi	day4	CS55	Cd3g	-0.931792	T cells
Plasmodium chabaudi	day4	CS55	Cd3d	-0.903194	T cells
Plasmodium chabaudi	day4	CS55	Cd3e	-0.77678	T cells
Plasmodium chabaudi	day4	CS55	Eomes	-0.991697	T cells
Plasmodium chabaudi	day4	CS55	Ccr5	-0.872762	T cells
Plasmodium chabaudi	day4	CS55	Ccr7	-0.504651	T cells
Plasmodium chabaudi	day4	CS55	Itgb3	-0.816191	T cells
Plasmodium chabaudi	day4	CS55	Cd7	-0.997355	T cells
Plasmodium chabaudi	day4	CS55	Id2	-0.985063	T cells
Plasmodium chabaudi	day4	CS55	Batf	-0.727068	T cells
Plasmodium chabaudi	day4	CS55	Il7r	-0.99616	T cells
Plasmodium chabaudi	day4	CS55	Ly6a	-0.956001	T cells
Plasmodium chabaudi	day4	CS55	Ly6c1	-0.923103	T cells
Plasmodium chabaudi	day4	CS55	Il2rb	-0.473961	T cells
Plasmodium chabaudi	day4	CS55	Cd5	-0.893339	T cells
Plasmodium chabaudi	day4	CS55	Il2ra	0.884336	T cells
Plasmodium chabaudi	day4	CS55	Cd8a	-0.997669	T cells
Plasmodium chabaudi	day4	CS55	Kit	-0.977781	T cells
Plasmodium chabaudi	day4	CS55	Itga2	-0.998052	T cells
Plasmodium chabaudi	day4	CS56	Il18r1	-0.846178	T cells
Plasmodium chabaudi	day4	CS56	Cd28	-0.741869	T cells
Plasmodium chabaudi	day4	CS56	Ctla4	-0.609276	T cells
Plasmodium chabaudi	day4	CS56	Icos	-0.644058	T cells
Plasmodium chabaudi	day4	CS56	Pdcd1	-0.593653	T cells
Plasmodium chabaudi	day4	CS56	Ptprc	-0.866815	T cells
Plasmodium chabaudi	day4	CS56	Sell	-0.34948	T cells
Plasmodium chabaudi	day4	CS56	Slamf1	-0.859401	T cells
Plasmodium chabaudi	day4	CS56	Cd84	-0.832761	T cells
Plasmodium chabaudi	day4	CS56	Cd44	-0.817944	T cells
Plasmodium chabaudi	day4	CS56	Cd40lg	-0.883183	T cells
Plasmodium chabaudi	day4	CS56	Cxcr3	-0.91046	T cells
Plasmodium chabaudi	day4	CS56	Cd2	-0.917509	T cells
Plasmodium chabaudi	day4	CS56	Tnfrsf9	-0.826513	T cells
Plasmodium chabaudi	day4	CS56	Tnfrsf4	-0.840808	T cells
Plasmodium chabaudi	day4	CS56	Tnfrsf18	-0.74491	T cells
Plasmodium chabaudi	day4	CS56	Cd38	-0.970654	T cells
Plasmodium chabaudi	day4	CS56	Klrg1	-0.997364	T cells
Plasmodium chabaudi	day4	CS56	Cd4	-0.812852	T cells
Plasmodium chabaudi	day4	CS56	Cd27	-0.686829	T cells
Plasmodium chabaudi	day4	CS56	Klrb1c	-0.705532	T cells
Plasmodium chabaudi	day4	CS56	Cd69	-0.797171	T cells
Plasmodium chabaudi	day4	CS56	Klrd1	-0.993463	T cells
Plasmodium chabaudi	day4	CS56	Il21r	-0.661545	T cells
Plasmodium chabaudi	day4	CS56	Spn	-0.770382	T cells
Plasmodium chabaudi	day4	CS56	Ifngr1	-0.986871	T cells
Plasmodium chabaudi	day4	CS56	Il12rb1	-0.445542	T cells
Plasmodium chabaudi	day4	CS56	Maf	-0.639982	T cells
Plasmodium chabaudi	day4	CS56	Thy1	-0.801971	T cells
Plasmodium chabaudi	day4	CS56	Cd3g	-0.928649	T cells
Plasmodium chabaudi	day4	CS56	Cd3d	-0.897876	T cells
Plasmodium chabaudi	day4	CS56	Cd3e	-0.777781	T cells
Plasmodium chabaudi	day4	CS56	Ccr5	-0.916075	T cells
Plasmodium chabaudi	day4	CS56	Ccr7	-0.584111	T cells
Plasmodium chabaudi	day4	CS56	Stat3	-0.517518	T cells
Plasmodium chabaudi	day4	CS56	Pecam1	-0.702137	T cells
Plasmodium chabaudi	day4	CS56	Cd7	-0.991096	T cells
Plasmodium chabaudi	day4	CS56	Id2	-0.985667	T cells
Plasmodium chabaudi	day4	CS56	Batf	-0.728339	T cells
Plasmodium chabaudi	day4	CS56	Il7r	-0.997344	T cells
Plasmodium chabaudi	day4	CS56	Ly6a	-0.954669	T cells
Plasmodium chabaudi	day4	CS56	Ly6c1	-0.915862	T cells
Plasmodium chabaudi	day4	CS56	Cd200	0.361985	T cells
Plasmodium chabaudi	day4	CS56	Cd96	-0.958633	T cells
Plasmodium chabaudi	day4	CS56	Cd5	-0.899965	T cells
Plasmodium chabaudi	day4	CS56	Il2ra	0.707636	T cells
Plasmodium chabaudi	day4	CS56	Cd8a	-0.99613	T cells
Plasmodium chabaudi	day4	CS56	Klrb1b	-0.990558	T cells
Plasmodium chabaudi	day4	CS56	Il1r2	-0.973003	T cells
Plasmodium chabaudi	day4	CS56	Itgax	-0.950983	T cells
Plasmodium chabaudi	day4	CS56	Cd34	-0.970934	T cells
Plasmodium chabaudi	day4	CS58	Il18r1	-0.820745	T cells
Plasmodium chabaudi	day4	CS58	Cd28	-0.741406	T cells
Plasmodium chabaudi	day4	CS58	Icos	-0.628779	T cells
Plasmodium chabaudi	day4	CS58	Ptprc	-0.855693	T cells
Plasmodium chabaudi	day4	CS58	Cd84	-0.820802	T cells
Plasmodium chabaudi	day4	CS58	Cxcr3	-0.916659	T cells
Plasmodium chabaudi	day4	CS58	Cd2	-0.91093	T cells
Plasmodium chabaudi	day4	CS58	Cd38	-0.995219	T cells
Plasmodium chabaudi	day4	CS58	Cd4	-0.736973	T cells
Plasmodium chabaudi	day4	CS58	Ifngr1	-0.980437	T cells
Plasmodium chabaudi	day4	CS58	Maf	-0.593689	T cells
Plasmodium chabaudi	day4	CS58	Thy1	-0.749145	T cells
Plasmodium chabaudi	day4	CS58	Cd3g	-0.921852	T cells
Plasmodium chabaudi	day4	CS58	Cd3d	-0.881703	T cells
Plasmodium chabaudi	day4	CS58	Cd3e	-0.76494	T cells
Plasmodium chabaudi	day4	CS58	Ccr7	-0.47307	T cells
Plasmodium chabaudi	day4	CS58	Id2	-0.982796	T cells
Plasmodium chabaudi	day4	CS58	Il7r	-0.999204	T cells
Plasmodium chabaudi	day4	CS58	Ly6a	-0.951676	T cells
Plasmodium chabaudi	day4	CS58	Ly6c1	-0.88815	T cells
Plasmodium chabaudi	day4	CS58	Il2rb	-0.461827	T cells
Plasmodium chabaudi	day4	CS58	Cd5	-0.921843	T cells
Plasmodium chabaudi	day4	CS58	Itgax	-0.889554	T cells
Plasmodium chabaudi	day4	CS58	Cr2	1.12703	T cells
Plasmodium chabaudi	day4	CS59	Il18r1	-0.972436	T cells
Plasmodium chabaudi	day4	CS59	Cd28	-0.718331	T cells
Plasmodium chabaudi	day4	CS59	Ctla4	-0.569769	T cells
Plasmodium chabaudi	day4	CS59	Icos	-0.74232	T cells
Plasmodium chabaudi	day4	CS59	Ptprc	-0.85003	T cells
Plasmodium chabaudi	day4	CS59	Sell	0.514991	T cells
Plasmodium chabaudi	day4	CS59	Slamf1	-0.808797	T cells
Plasmodium chabaudi	day4	CS59	Cd84	-0.60024	T cells
Plasmodium chabaudi	day4	CS59	Cd40lg	-0.915576	T cells
Plasmodium chabaudi	day4	CS59	Cd2	-0.884659	T cells
Plasmodium chabaudi	day4	CS59	Tnfrsf4	-0.945317	T cells
Plasmodium chabaudi	day4	CS59	Tnfrsf18	-0.900489	T cells
Plasmodium chabaudi	day4	CS59	Klrg1	-0.998933	T cells
Plasmodium chabaudi	day4	CS59	Cd4	-0.784478	T cells
Plasmodium chabaudi	day4	CS59	Ifngr1	-0.999277	T cells
Plasmodium chabaudi	day4	CS59	Maf	-0.58529	T cells
Plasmodium chabaudi	day4	CS59	Thy1	-0.870684	T cells
Plasmodium chabaudi	day4	CS59	Cd3g	-0.920691	T cells
Plasmodium chabaudi	day4	CS59	Cd3d	-0.868336	T cells
Plasmodium chabaudi	day4	CS59	Cd3e	-0.684867	T cells
Plasmodium chabaudi	day4	CS59	Nt5e	-0.972391	T cells
Plasmodium chabaudi	day4	CS59	Stat3	-0.439344	T cells
Plasmodium chabaudi	day4	CS59	Irf4	-0.479583	T cells
Plasmodium chabaudi	day4	CS59	Id2	-0.974435	T cells
Plasmodium chabaudi	day4	CS59	Ly6a	-0.948087	T cells
Plasmodium chabaudi	day4	CS59	Ly6c1	-0.841511	T cells
Plasmodium chabaudi	day4	CS59	Cd5	-0.821257	T cells
Plasmodium chabaudi	day4	CS59	Il1r1	0.873076	T cells
Plasmodium chabaudi	day4	CS57	Il18r1	-0.859953	T cells
Plasmodium chabaudi	day4	CS57	Cd28	-0.70713	T cells
Plasmodium chabaudi	day4	CS57	Ctla4	-0.672127	T cells
Plasmodium chabaudi	day4	CS57	Icos	-0.591548	T cells
Plasmodium chabaudi	day4	CS57	Ptprc	-0.842132	T cells
Plasmodium chabaudi	day4	CS57	Sell	-0.538318	T cells
Plasmodium chabaudi	day4	CS57	Cd84	-0.775706	T cells
Plasmodium chabaudi	day4	CS57	Cd44	-0.936949	T cells
Plasmodium chabaudi	day4	CS57	Cd40lg	-0.922377	T cells
Plasmodium chabaudi	day4	CS57	Cxcr3	-0.945477	T cells
Plasmodium chabaudi	day4	CS57	Cd2	-0.914811	T cells
Plasmodium chabaudi	day4	CS57	Tnfrsf4	-0.875581	T cells
Plasmodium chabaudi	day4	CS57	Tnfrsf18	-0.709116	T cells
Plasmodium chabaudi	day4	CS57	Cd4	-0.789893	T cells
Plasmodium chabaudi	day4	CS57	Cd27	-0.723421	T cells
Plasmodium chabaudi	day4	CS57	Spn	-0.795342	T cells
Plasmodium chabaudi	day4	CS57	Ifngr1	-0.999683	T cells
Plasmodium chabaudi	day4	CS57	Maf	-0.62398	T cells
Plasmodium chabaudi	day4	CS57	Thy1	-0.929271	T cells
Plasmodium chabaudi	day4	CS57	Cd3g	-0.913909	T cells
Plasmodium chabaudi	day4	CS57	Cd3d	-0.864755	T cells
Plasmodium chabaudi	day4	CS57	Cd3e	-0.724477	T cells
Plasmodium chabaudi	day4	CS57	Ccr5	-0.933176	T cells
Plasmodium chabaudi	day4	CS57	Ccr7	-0.992634	T cells
Plasmodium chabaudi	day4	CS57	Itgb3	-0.96216	T cells
Plasmodium chabaudi	day4	CS57	Irf4	1.44537	T cells
Plasmodium chabaudi	day4	CS57	Id2	-0.975299	T cells
Plasmodium chabaudi	day4	CS57	Batf	-0.881345	T cells
Plasmodium chabaudi	day4	CS57	Ly6a	-0.954333	T cells
Plasmodium chabaudi	day4	CS57	Ly6c1	-0.854579	T cells
Plasmodium chabaudi	day4	CS57	Il2rb	-0.285334	T cells
Plasmodium chabaudi	day4	CS57	Cd5	-0.848624	T cells
Plasmodium chabaudi	day4	CS57	Il2ra	0.144073	T cells
Plasmodium chabaudi	day4	CS57	Ccr4	-0.992576	T cells
Plasmodium chabaudi	day4	CS57	Havcr2	-0.974518	T cells
Plasmodium chabaudi	day4	CS57	Ccr10	-0.994063	T cells
Plasmodium chabaudi	day4	CS51	Il18r1	-0.970898	T cells
Plasmodium chabaudi	day4	CS51	Cd28	-0.778436	T cells
Plasmodium chabaudi	day4	CS51	Icos	-0.705079	T cells
Plasmodium chabaudi	day4	CS51	Ptprc	-0.856605	T cells
Plasmodium chabaudi	day4	CS51	Cd40lg	-0.923518	T cells
Plasmodium chabaudi	day4	CS51	Cxcr3	-0.958969	T cells
Plasmodium chabaudi	day4	CS51	Cd160	-0.791428	T cells
Plasmodium chabaudi	day4	CS51	Cd2	-0.898895	T cells
Plasmodium chabaudi	day4	CS51	Tnfrsf4	-0.978225	T cells
Plasmodium chabaudi	day4	CS51	Tnfrsf18	-0.803391	T cells
Plasmodium chabaudi	day4	CS51	Cd4	-0.704256	T cells
Plasmodium chabaudi	day4	CS51	Lag3	1.66954	T cells
Plasmodium chabaudi	day4	CS51	Cd27	-0.594186	T cells
Plasmodium chabaudi	day4	CS51	Klrb1c	-0.861136	T cells
Plasmodium chabaudi	day4	CS51	Ifngr1	-0.94616	T cells
Plasmodium chabaudi	day4	CS51	Maf	-0.660121	T cells
Plasmodium chabaudi	day4	CS51	Cd3g	-0.906753	T cells
Plasmodium chabaudi	day4	CS51	Cd3d	-0.88844	T cells
Plasmodium chabaudi	day4	CS51	Cd3e	-0.723218	T cells
Plasmodium chabaudi	day4	CS51	Ccr5	-0.996039	T cells
Plasmodium chabaudi	day4	CS51	Ccr7	-0.466154	T cells
Plasmodium chabaudi	day4	CS51	Cd7	-0.963738	T cells
Plasmodium chabaudi	day4	CS51	Id2	-0.995827	T cells
Plasmodium chabaudi	day4	CS51	Il7r	-0.99994	T cells
Plasmodium chabaudi	day4	CS51	Ly6a	-0.949471	T cells
Plasmodium chabaudi	day4	CS51	Ly6c1	-0.935354	T cells
Plasmodium chabaudi	day4	CS51	Il2rb	-0.63485	T cells
Plasmodium chabaudi	day4	CS51	Cd5	-0.928676	T cells
Plasmodium chabaudi	day4	CS51	Itgax	-0.742194	T cells
Plasmodium chabaudi	day4	CS45	Il18r1	-0.994558	T cells
Plasmodium chabaudi	day4	CS45	Cd28	-0.823096	T cells
Plasmodium chabaudi	day4	CS45	Icos	-0.725794	T cells
Plasmodium chabaudi	day4	CS45	Cxcr4	-0.711663	T cells
Plasmodium chabaudi	day4	CS45	Ptprc	-0.837253	T cells
Plasmodium chabaudi	day4	CS45	Sell	0.257495	T cells
Plasmodium chabaudi	day4	CS45	Cd40lg	-0.926227	T cells
Plasmodium chabaudi	day4	CS45	Cxcr3	-0.942604	T cells
Plasmodium chabaudi	day4	CS45	Cd2	-0.955806	T cells
Plasmodium chabaudi	day4	CS45	Tnfrsf4	-0.944389	T cells
Plasmodium chabaudi	day4	CS45	Tnfrsf18	-0.975951	T cells
Plasmodium chabaudi	day4	CS45	Klrd1	-0.734726	T cells
Plasmodium chabaudi	day4	CS45	Spn	-0.741115	T cells
Plasmodium chabaudi	day4	CS45	Ifngr1	-0.983398	T cells
Plasmodium chabaudi	day4	CS45	Il12rb1	-0.544365	T cells
Plasmodium chabaudi	day4	CS45	Maf	-0.559462	T cells
Plasmodium chabaudi	day4	CS45	Thy1	-0.820409	T cells
Plasmodium chabaudi	day4	CS45	Cd3g	-0.958743	T cells
Plasmodium chabaudi	day4	CS45	Cd3d	-0.92425	T cells
Plasmodium chabaudi	day4	CS45	Cd3e	-0.791044	T cells
Plasmodium chabaudi	day4	CS45	Ccr7	-0.848689	T cells
Plasmodium chabaudi	day4	CS45	Cd7	-0.954059	T cells
Plasmodium chabaudi	day4	CS45	Id2	-0.987589	T cells
Plasmodium chabaudi	day4	CS45	Batf	-0.871672	T cells
Plasmodium chabaudi	day4	CS45	Il7r	-0.981201	T cells
Plasmodium chabaudi	day4	CS45	Ly6a	-0.955151	T cells
Plasmodium chabaudi	day4	CS45	Ly6c1	-0.94694	T cells
Plasmodium chabaudi	day4	CS45	Il2rb	-0.528014	T cells
Plasmodium chabaudi	day4	CS45	Cd96	-0.999516	T cells
Plasmodium chabaudi	day4	CS45	Cd5	-0.933132	T cells
Plasmodium chabaudi	day4	CS48	Il18r1	-0.927882	T cells
Plasmodium chabaudi	day4	CS48	Cd28	-0.821738	T cells
Plasmodium chabaudi	day4	CS48	Cxcr4	-0.98895	T cells
Plasmodium chabaudi	day4	CS48	Ptprc	-0.865721	T cells
Plasmodium chabaudi	day4	CS48	Itgav	1.1994	T cells
Plasmodium chabaudi	day4	CS48	Cd44	-0.675415	T cells
Plasmodium chabaudi	day4	CS48	Cd40lg	-0.9948	T cells
Plasmodium chabaudi	day4	CS48	Cxcr3	-0.928091	T cells
Plasmodium chabaudi	day4	CS48	Cd2	-0.942844	T cells
Plasmodium chabaudi	day4	CS48	Tnfrsf4	-0.972496	T cells
Plasmodium chabaudi	day4	CS48	Tnfrsf18	-0.86838	T cells
Plasmodium chabaudi	day4	CS48	Cd27	-0.559376	T cells
Plasmodium chabaudi	day4	CS48	Ifngr1	-0.893302	T cells
Plasmodium chabaudi	day4	CS48	Cd3g	-0.933072	T cells
Plasmodium chabaudi	day4	CS48	Cd3d	-0.911363	T cells
Plasmodium chabaudi	day4	CS48	Cd3e	-0.804064	T cells
Plasmodium chabaudi	day4	CS48	Cx3cr1	0.221507	T cells
Plasmodium chabaudi	day4	CS48	Tbx21	-0.331199	T cells
Plasmodium chabaudi	day4	CS48	Ccr7	-0.136974	T cells
Plasmodium chabaudi	day4	CS48	Itgb3	0.602347	T cells
Plasmodium chabaudi	day4	CS48	Id2	-0.99168	T cells
Plasmodium chabaudi	day4	CS48	Ly6a	-0.956157	T cells
Plasmodium chabaudi	day4	CS48	Ly6c1	-0.970117	T cells
Plasmodium chabaudi	day4	CS48	Cd96	-0.82936	T cells
Plasmodium chabaudi	day4	CS48	Il2ra	-0.252007	T cells
Plasmodium chabaudi	day4	CS48	Cd40	20.3379	T cells
Plasmodium chabaudi	day4	CS52	Il18r1	-0.830766	T cells
Plasmodium chabaudi	day4	CS52	Cd28	-0.801731	T cells
Plasmodium chabaudi	day4	CS52	Ctla4	-0.510469	T cells
Plasmodium chabaudi	day4	CS52	Icos	-0.653938	T cells
Plasmodium chabaudi	day4	CS52	Pdcd1	-0.372131	T cells
Plasmodium chabaudi	day4	CS52	Ptprc	-0.870701	T cells
Plasmodium chabaudi	day4	CS52	Sell	0.735738	T cells
Plasmodium chabaudi	day4	CS52	Slamf1	-0.746395	T cells
Plasmodium chabaudi	day4	CS52	Cd84	-0.733958	T cells
Plasmodium chabaudi	day4	CS52	Itgav	-0.304986	T cells
Plasmodium chabaudi	day4	CS52	Cd44	-0.72634	T cells
Plasmodium chabaudi	day4	CS52	Cd40lg	-0.880712	T cells
Plasmodium chabaudi	day4	CS52	Cxcr3	-0.913219	T cells
Plasmodium chabaudi	day4	CS52	Il6ra	-0.178317	T cells
Plasmodium chabaudi	day4	CS52	Cd160	-0.462089	T cells
Plasmodium chabaudi	day4	CS52	Cd2	-0.918926	T cells
Plasmodium chabaudi	day4	CS52	Tnfrsf4	-0.857465	T cells
Plasmodium chabaudi	day4	CS52	Tnfrsf18	-0.745065	T cells
Plasmodium chabaudi	day4	CS52	Cd38	-0.849985	T cells
Plasmodium chabaudi	day4	CS52	Klrg1	-0.99709	T cells
Plasmodium chabaudi	day4	CS52	Cd4	-0.566851	T cells
Plasmodium chabaudi	day4	CS52	Cd27	-0.611969	T cells
Plasmodium chabaudi	day4	CS52	Klrb1c	-0.985205	T cells
Plasmodium chabaudi	day4	CS52	Cd69	-0.892986	T cells
Plasmodium chabaudi	day4	CS52	Il21r	-0.139981	T cells
Plasmodium chabaudi	day4	CS52	Spn	-0.849534	T cells
Plasmodium chabaudi	day4	CS52	Ifngr1	-0.927327	T cells
Plasmodium chabaudi	day4	CS52	Maf	-0.839722	T cells
Plasmodium chabaudi	day4	CS52	Thy1	-0.81361	T cells
Plasmodium chabaudi	day4	CS52	Cd3g	-0.936987	T cells
Plasmodium chabaudi	day4	CS52	Cd3d	-0.905992	T cells
Plasmodium chabaudi	day4	CS52	Cd3e	-0.772415	T cells
Plasmodium chabaudi	day4	CS52	Nt5e	-0.852684	T cells
Plasmodium chabaudi	day4	CS52	Cx3cr1	-0.995575	T cells
Plasmodium chabaudi	day4	CS52	Ccr5	-0.715148	T cells
Plasmodium chabaudi	day4	CS52	Stat3	-0.121242	T cells
Plasmodium chabaudi	day4	CS52	Itgb3	-0.42265	T cells
Plasmodium chabaudi	day4	CS52	Cd7	-0.979812	T cells
Plasmodium chabaudi	day4	CS52	Id2	-0.988137	T cells
Plasmodium chabaudi	day4	CS52	Batf	-0.618251	T cells
Plasmodium chabaudi	day4	CS52	Il7r	-0.996092	T cells
Plasmodium chabaudi	day4	CS52	Ly6a	-0.954002	T cells
Plasmodium chabaudi	day4	CS52	Ly6c1	-0.888617	T cells
Plasmodium chabaudi	day4	CS52	Il2rb	-0.239017	T cells
Plasmodium chabaudi	day4	CS52	Cd96	-0.931266	T cells
Plasmodium chabaudi	day4	CS52	Cd5	-0.784283	T cells
Plasmodium chabaudi	day4	CS52	Entpd1	-0.916457	T cells
Plasmodium chabaudi	day4	CS52	Il2ra	1.10838	T cells
Plasmodium chabaudi	day4	CS52	Havcr2	-0.0216455	T cells
Plasmodium chabaudi	day4	CS53	Il18r1	-0.937248	T cells
Plasmodium chabaudi	day4	CS53	Cd28	-0.777901	T cells
Plasmodium chabaudi	day4	CS53	Icos	-0.681441	T cells
Plasmodium chabaudi	day4	CS53	Pdcd1	-0.422126	T cells
Plasmodium chabaudi	day4	CS53	Ptprc	-0.859606	T cells
Plasmodium chabaudi	day4	CS53	Sell	1.57349	T cells
Plasmodium chabaudi	day4	CS53	Slamf1	-0.779504	T cells
Plasmodium chabaudi	day4	CS53	Cd84	-0.757779	T cells
Plasmodium chabaudi	day4	CS53	Cd44	-0.685175	T cells
Plasmodium chabaudi	day4	CS53	Cd40lg	-0.901101	T cells
Plasmodium chabaudi	day4	CS53	Cxcr3	-0.878726	T cells
Plasmodium chabaudi	day4	CS53	Cd2	-0.924472	T cells
Plasmodium chabaudi	day4	CS53	Tnfrsf4	-0.932373	T cells
Plasmodium chabaudi	day4	CS53	Tnfrsf18	-0.788843	T cells
Plasmodium chabaudi	day4	CS53	Cd4	-0.525515	T cells
Plasmodium chabaudi	day4	CS53	Cd27	-0.5309	T cells
Plasmodium chabaudi	day4	CS53	Klrd1	-0.758582	T cells
Plasmodium chabaudi	day4	CS53	Spn	-0.784106	T cells
Plasmodium chabaudi	day4	CS53	Ifngr1	-0.908592	T cells
Plasmodium chabaudi	day4	CS53	Il12rb1	-0.303182	T cells
Plasmodium chabaudi	day4	CS53	Maf	-0.916373	T cells
Plasmodium chabaudi	day4	CS53	Thy1	-0.792775	T cells
Plasmodium chabaudi	day4	CS53	Cxcr5	1.17215	T cells
Plasmodium chabaudi	day4	CS53	Cd3g	-0.927575	T cells
Plasmodium chabaudi	day4	CS53	Cd3d	-0.898921	T cells
Plasmodium chabaudi	day4	CS53	Cd3e	-0.702553	T cells
Plasmodium chabaudi	day4	CS53	Eomes	-0.109113	T cells
Plasmodium chabaudi	day4	CS53	Cx3cr1	-0.107465	T cells
Plasmodium chabaudi	day4	CS53	Ccr7	-0.167158	T cells
Plasmodium chabaudi	day4	CS53	Pecam1	-0.139306	T cells
Plasmodium chabaudi	day4	CS53	Cd7	-0.996357	T cells
Plasmodium chabaudi	day4	CS53	Id2	-0.987952	T cells
Plasmodium chabaudi	day4	CS53	Ly6a	-0.953357	T cells
Plasmodium chabaudi	day4	CS53	Ly6c1	-0.980464	T cells
Plasmodium chabaudi	day4	CS53	Cd96	-0.908779	T cells
Plasmodium chabaudi	day4	CS53	Cd5	-0.801534	T cells
Plasmodium chabaudi	day4	CS53	Ccr8	-0.996082	T cells
Plasmodium chabaudi	day4	CS53	Flt3	-0.764542	T cells
Plasmodium chabaudi	day4	CS54	Il18r1	-0.873088	T cells
Plasmodium chabaudi	day4	CS54	Cd28	-0.778321	T cells
Plasmodium chabaudi	day4	CS54	Ctla4	-0.493744	T cells
Plasmodium chabaudi	day4	CS54	Icos	-0.696566	T cells
Plasmodium chabaudi	day4	CS54	Ptprc	-0.858964	T cells
Plasmodium chabaudi	day4	CS54	Sell	1.75363	T cells
Plasmodium chabaudi	day4	CS54	Cd44	-0.698544	T cells
Plasmodium chabaudi	day4	CS54	Cd40lg	-0.899527	T cells
Plasmodium chabaudi	day4	CS54	Cxcr3	-0.903677	T cells
Plasmodium chabaudi	day4	CS54	Cd2	-0.922551	T cells
Plasmodium chabaudi	day4	CS54	Tnfrsf4	-0.950992	T cells
Plasmodium chabaudi	day4	CS54	Tnfrsf18	-0.818354	T cells
Plasmodium chabaudi	day4	CS54	Cd4	-0.507593	T cells
Plasmodium chabaudi	day4	CS54	Cd27	-0.509644	T cells
Plasmodium chabaudi	day4	CS54	Spn	-0.769966	T cells
Plasmodium chabaudi	day4	CS54	Ifngr1	-0.910702	T cells
Plasmodium chabaudi	day4	CS54	Prdm1	-0.679247	T cells
Plasmodium chabaudi	day4	CS54	Il12rb1	0.640833	T cells
Plasmodium chabaudi	day4	CS54	Maf	-0.877031	T cells
Plasmodium chabaudi	day4	CS54	Thy1	-0.777516	T cells
Plasmodium chabaudi	day4	CS54	Cd3g	-0.929811	T cells
Plasmodium chabaudi	day4	CS54	Cd3d	-0.897957	T cells
Plasmodium chabaudi	day4	CS54	Cd3e	-0.724501	T cells
Plasmodium chabaudi	day4	CS54	Ccr7	0.00213714	T cells
Plasmodium chabaudi	day4	CS54	Stat3	-0.174925	T cells
Plasmodium chabaudi	day4	CS54	Id2	-0.987322	T cells
Plasmodium chabaudi	day4	CS54	Batf	-0.74278	T cells
Plasmodium chabaudi	day4	CS54	Il7r	-0.986591	T cells
Plasmodium chabaudi	day4	CS54	Ly6a	-0.952431	T cells
Plasmodium chabaudi	day4	CS54	Ly6c1	-0.86461	T cells
Plasmodium chabaudi	day4	CS54	Cd96	-0.851877	T cells
Plasmodium chabaudi	day4	CS54	Cd5	-0.768488	T cells
Plasmodium chabaudi	day4	CS54	Il2ra	-0.327951	T cells
Plasmodium chabaudi	day4	CS54	Ccr8	-0.930877	T cells
Plasmodium chabaudi	day4	CS54	Plaur	-0.989458	T cells
Plasmodium chabaudi	day4	CS46	Il18r1	-0.944245	T cells
Plasmodium chabaudi	day4	CS46	Cd28	-0.877362	T cells
Plasmodium chabaudi	day4	CS46	Ctla4	-0.895123	T cells
Plasmodium chabaudi	day4	CS46	Icos	-0.763872	T cells
Plasmodium chabaudi	day4	CS46	Ptprc	-0.868418	T cells
Plasmodium chabaudi	day4	CS46	Sell	-0.883939	T cells
Plasmodium chabaudi	day4	CS46	Cd44	-0.716545	T cells
Plasmodium chabaudi	day4	CS46	Cd40lg	-0.998756	T cells
Plasmodium chabaudi	day4	CS46	Cxcr3	-0.997685	T cells
Plasmodium chabaudi	day4	CS46	Cd2	-0.991576	T cells
Plasmodium chabaudi	day4	CS46	Tnfrsf4	-0.956701	T cells
Plasmodium chabaudi	day4	CS46	Tnfrsf18	-0.986431	T cells
Plasmodium chabaudi	day4	CS46	Cd4	-0.879105	T cells
Plasmodium chabaudi	day4	CS46	Cd27	-0.848509	T cells
Plasmodium chabaudi	day4	CS46	Cd69	-0.971159	T cells
Plasmodium chabaudi	day4	CS46	Spn	-0.901228	T cells
Plasmodium chabaudi	day4	CS46	Ifngr1	-0.971001	T cells
Plasmodium chabaudi	day4	CS46	Maf	-0.687464	T cells
Plasmodium chabaudi	day4	CS46	Thy1	-0.948671	T cells
Plasmodium chabaudi	day4	CS46	Cd3g	-0.992659	T cells
Plasmodium chabaudi	day4	CS46	Cd3d	-0.981793	T cells
Plasmodium chabaudi	day4	CS46	Cd3e	-0.916976	T cells
Plasmodium chabaudi	day4	CS46	Tbx21	-0.991503	T cells
Plasmodium chabaudi	day4	CS46	Ccr7	-0.540041	T cells
Plasmodium chabaudi	day4	CS46	Stat3	-0.0934002	T cells
Plasmodium chabaudi	day4	CS46	Itgb3	-0.973043	T cells
Plasmodium chabaudi	day4	CS46	Id2	-0.980927	T cells
Plasmodium chabaudi	day4	CS46	Batf	-0.937545	T cells
Plasmodium chabaudi	day4	CS46	Ly6a	-0.995022	T cells
Plasmodium chabaudi	day4	CS46	Il2rb	-0.861668	T cells
Plasmodium chabaudi	day4	CS46	Cd96	-0.991539	T cells
Plasmodium chabaudi	day4	CS46	Cd5	-0.887692	T cells
Plasmodium chabaudi	day4	CS46	Ccr4	-0.630306	T cells
Plasmodium chabaudi	day4	CS46	Itgae	1.56264	T cells
Plasmodium chabaudi	day4	CS46	Ccr6	-0.92008	T cells
Plasmodium chabaudi	day4	CS47	Il18r1	-0.965745	T cells
Plasmodium chabaudi	day4	CS47	Cd28	-0.729252	T cells
Plasmodium chabaudi	day4	CS47	Icos	-0.60307	T cells
Plasmodium chabaudi	day4	CS47	Cxcr4	-0.397748	T cells
Plasmodium chabaudi	day4	CS47	Ptprc	-0.863239	T cells
Plasmodium chabaudi	day4	CS47	Cd44	-0.507486	T cells
Plasmodium chabaudi	day4	CS47	Cd40lg	-0.919056	T cells
Plasmodium chabaudi	day4	CS47	Cxcr3	-0.992659	T cells
Plasmodium chabaudi	day4	CS47	Cd2	-0.971964	T cells
Plasmodium chabaudi	day4	CS47	Tnfrsf4	-0.957437	T cells
Plasmodium chabaudi	day4	CS47	Tnfrsf18	-0.975812	T cells
Plasmodium chabaudi	day4	CS47	Cd4	-0.81452	T cells
Plasmodium chabaudi	day4	CS47	Spn	-0.847575	T cells
Plasmodium chabaudi	day4	CS47	Ifngr1	-0.953593	T cells
Plasmodium chabaudi	day4	CS47	Maf	-0.574402	T cells
Plasmodium chabaudi	day4	CS47	Thy1	-0.940991	T cells
Plasmodium chabaudi	day4	CS47	Cd3g	-0.977666	T cells
Plasmodium chabaudi	day4	CS47	Cd3d	-0.934999	T cells
Plasmodium chabaudi	day4	CS47	Cd3e	-0.82424	T cells
Plasmodium chabaudi	day4	CS47	Ccr5	-0.893826	T cells
Plasmodium chabaudi	day4	CS47	Irf4	3.64037	T cells
Plasmodium chabaudi	day4	CS47	Id2	-0.971121	T cells
Plasmodium chabaudi	day4	CS47	Batf	-0.927044	T cells
Plasmodium chabaudi	day4	CS47	Il7r	-0.999789	T cells
Plasmodium chabaudi	day4	CS47	Ly6a	-0.989991	T cells
Plasmodium chabaudi	day4	CS47	Cd5	-0.897713	T cells
Plasmodium chabaudi	day4	CS47	Plaur	-0.975456	T cells
Plasmodium chabaudi	day4	CS47	Kit	1.01058	T cells
Plasmodium chabaudi	day4	CS47	Itgax	1.10761	T cells
Plasmodium chabaudi	day4	CS49	Il18r1	-0.995548	T cells
Plasmodium chabaudi	day4	CS49	Cd28	-0.783863	T cells
Plasmodium chabaudi	day4	CS49	Icos	-0.772606	T cells
Plasmodium chabaudi	day4	CS49	Ptprc	-0.854557	T cells
Plasmodium chabaudi	day4	CS49	Cd44	-0.730528	T cells
Plasmodium chabaudi	day4	CS49	Tnfrsf4	-0.958611	T cells
Plasmodium chabaudi	day4	CS49	Cd69	-0.997523	T cells
Plasmodium chabaudi	day4	CS49	Spn	-0.995086	T cells
Plasmodium chabaudi	day4	CS49	Ifngr1	-0.971723	T cells
Plasmodium chabaudi	day4	CS49	Maf	-0.782819	T cells
Plasmodium chabaudi	day4	CS49	Cd3g	-0.994792	T cells
Plasmodium chabaudi	day4	CS49	Cd3e	-0.911892	T cells
Plasmodium chabaudi	day4	CS49	Stat3	-0.168186	T cells
Plasmodium chabaudi	day4	CS49	Id2	-0.976591	T cells
Plasmodium chabaudi	day4	CS49	Ly6a	-0.997624	T cells
Plasmodium chabaudi	day4	CS49	Cd5	-0.997631	T cells
Plasmodium chabaudi	day4	CS49	Itgae	3.86367	T cells
Plasmodium chabaudi	day4	CS50	Cd28	-0.939987	T cells
Plasmodium chabaudi	day4	CS50	Icos	-0.680957	T cells
Plasmodium chabaudi	day4	CS50	Ptprc	-0.878889	T cells
Plasmodium chabaudi	day4	CS50	Sell	-0.885677	T cells
Plasmodium chabaudi	day4	CS50	Il6ra	-0.558237	T cells
Plasmodium chabaudi	day4	CS50	Cd2	-0.97645	T cells
Plasmodium chabaudi	day4	CS50	Tnfrsf18	-0.988675	T cells
Plasmodium chabaudi	day4	CS50	Cd27	-0.95221	T cells
Plasmodium chabaudi	day4	CS50	Spn	-0.843987	T cells
Plasmodium chabaudi	day4	CS50	Ifngr1	-0.980854	T cells
Plasmodium chabaudi	day4	CS50	Prdm1	2.48953	T cells
Plasmodium chabaudi	day4	CS50	Il12rb1	-0.97296	T cells
Plasmodium chabaudi	day4	CS50	Maf	-0.702046	T cells
Plasmodium chabaudi	day4	CS50	Cd3g	-0.992585	T cells
Plasmodium chabaudi	day4	CS50	Cd3d	-0.97567	T cells
Plasmodium chabaudi	day4	CS50	Cd3e	-0.815225	T cells
Plasmodium chabaudi	day4	CS50	Id2	-0.998794	T cells
Plasmodium chabaudi	day4	CS50	Ly6a	-0.997414	T cells
Plasmodium chabaudi	day4	CS50	Ly6c1	-0.990427	T cells
Plasmodium chabaudi	day7	CS61	Cd2	-0.883693	T cells
Plasmodium chabaudi	day7	CS61	Cd3g	-0.911806	T cells
Plasmodium chabaudi	day7	CS61	Cd3d	-0.865209	T cells
Plasmodium chabaudi	day7	CS62	Il18r1	-0.946902	T cells
Plasmodium chabaudi	day7	CS62	Cd28	-0.743833	T cells
Plasmodium chabaudi	day7	CS62	Icos	-0.625374	T cells
Plasmodium chabaudi	day7	CS62	Ptprc	-0.857716	T cells
Plasmodium chabaudi	day7	CS62	Cd84	-0.603433	T cells
Plasmodium chabaudi	day7	CS62	Cxcr3	-0.907748	T cells
Plasmodium chabaudi	day7	CS62	Cd2	-0.908064	T cells
Plasmodium chabaudi	day7	CS62	Cd4	-0.518513	T cells
Plasmodium chabaudi	day7	CS62	Ifngr1	-0.910971	T cells
Plasmodium chabaudi	day7	CS62	Maf	-0.653484	T cells
Plasmodium chabaudi	day7	CS62	Thy1	-0.884969	T cells
Plasmodium chabaudi	day7	CS62	Cd3g	-0.926195	T cells
Plasmodium chabaudi	day7	CS62	Cd3d	-0.8837	T cells
Plasmodium chabaudi	day7	CS62	Cd3e	-0.645773	T cells
Plasmodium chabaudi	day7	CS62	Ccr7	-0.443537	T cells
Plasmodium chabaudi	day7	CS62	Irf4	1.55971	T cells
Plasmodium chabaudi	day7	CS62	Id2	-0.97429	T cells
Plasmodium chabaudi	day7	CS62	Batf	-0.789154	T cells
Plasmodium chabaudi	day7	CS62	Ly6a	-0.959632	T cells
Plasmodium chabaudi	day7	CS62	Ly6c1	-0.962188	T cells
Plasmodium chabaudi	day7	CS62	Cd5	-0.849742	T cells
Plasmodium chabaudi	day7	CS62	Klrb1b	-0.962983	T cells
Plasmodium chabaudi	day7	CS62	Il1r2	-0.914152	T cells
Plasmodium chabaudi	day7	CS62	Itgae	-0.967538	T cells
Plasmodium chabaudi	day7	CS64	Cd28	-0.739709	T cells
Plasmodium chabaudi	day7	CS64	Icos	-0.611368	T cells
Plasmodium chabaudi	day7	CS64	Pdcd1	0.0572883	T cells
Plasmodium chabaudi	day7	CS64	Ptprc	-0.857485	T cells
Plasmodium chabaudi	day7	CS64	Cd44	-0.701745	T cells
Plasmodium chabaudi	day7	CS64	Cd40lg	-0.887183	T cells
Plasmodium chabaudi	day7	CS64	Cxcr3	-0.957619	T cells
Plasmodium chabaudi	day7	CS64	Cd2	-0.895961	T cells
Plasmodium chabaudi	day7	CS64	Tnfrsf4	-0.774834	T cells
Plasmodium chabaudi	day7	CS64	Tnfrsf18	-0.513274	T cells
Plasmodium chabaudi	day7	CS64	Cd4	-0.392524	T cells
Plasmodium chabaudi	day7	CS64	Klrd1	-0.852774	T cells
Plasmodium chabaudi	day7	CS64	Spn	-0.9194	T cells
Plasmodium chabaudi	day7	CS64	Ifngr1	-0.748871	T cells
Plasmodium chabaudi	day7	CS64	Maf	-0.55526	T cells
Plasmodium chabaudi	day7	CS64	Thy1	-0.746751	T cells
Plasmodium chabaudi	day7	CS64	Cd3g	-0.917475	T cells
Plasmodium chabaudi	day7	CS64	Cd3d	-0.88041	T cells
Plasmodium chabaudi	day7	CS64	Cd3e	-0.661061	T cells
Plasmodium chabaudi	day7	CS64	Ccr7	-0.985	T cells
Plasmodium chabaudi	day7	CS64	Cd7	-0.966931	T cells
Plasmodium chabaudi	day7	CS64	Id2	-0.962301	T cells
Plasmodium chabaudi	day7	CS64	Batf	-0.765836	T cells
Plasmodium chabaudi	day7	CS64	Il7r	-0.983491	T cells
Plasmodium chabaudi	day7	CS64	Ly6a	-0.949302	T cells
Plasmodium chabaudi	day7	CS64	Ly6c1	-0.890493	T cells
Plasmodium chabaudi	day7	CS65	Il18r1	-0.796831	T cells
Plasmodium chabaudi	day7	CS65	Cd28	-0.856066	T cells
Plasmodium chabaudi	day7	CS65	Icos	-0.754482	T cells
Plasmodium chabaudi	day7	CS65	Ptprc	-0.872956	T cells
Plasmodium chabaudi	day7	CS65	Sell	0.958979	T cells
Plasmodium chabaudi	day7	CS65	Slamf1	-0.725243	T cells
Plasmodium chabaudi	day7	CS65	Cd40lg	-0.85361	T cells
Plasmodium chabaudi	day7	CS65	Cxcr3	-0.906716	T cells
Plasmodium chabaudi	day7	CS65	Cd160	-0.479388	T cells
Plasmodium chabaudi	day7	CS65	Cd2	-0.920055	T cells
Plasmodium chabaudi	day7	CS65	Tnfrsf18	-0.731442	T cells
Plasmodium chabaudi	day7	CS65	Klrg1	-0.925008	T cells
Plasmodium chabaudi	day7	CS65	Cd4	-0.631313	T cells
Plasmodium chabaudi	day7	CS65	Spn	-0.837299	T cells
Plasmodium chabaudi	day7	CS65	Ifngr1	-0.841043	T cells
Plasmodium chabaudi	day7	CS65	Prdm1	0.262689	T cells
Plasmodium chabaudi	day7	CS65	Maf	-0.801841	T cells
Plasmodium chabaudi	day7	CS65	Thy1	-0.820006	T cells
Plasmodium chabaudi	day7	CS65	Cd3g	-0.95306	T cells
Plasmodium chabaudi	day7	CS65	Cd3d	-0.925193	T cells
Plasmodium chabaudi	day7	CS65	Cd3e	-0.820071	T cells
Plasmodium chabaudi	day7	CS65	Ccr7	-0.742969	T cells
Plasmodium chabaudi	day7	CS65	Id2	-0.977232	T cells
Plasmodium chabaudi	day7	CS65	Il7r	-0.993422	T cells
Plasmodium chabaudi	day7	CS65	Ly6a	-0.955364	T cells
Plasmodium chabaudi	day7	CS65	Ly6c1	-0.933186	T cells
Plasmodium chabaudi	day7	CS65	Cd96	-0.966777	T cells
Plasmodium chabaudi	day7	CS65	Cd5	-0.836488	T cells
Plasmodium chabaudi	day7	CS63	Il18r1	-0.742652	T cells
Plasmodium chabaudi	day7	CS63	Cd28	-0.743915	T cells
Plasmodium chabaudi	day7	CS63	Ctla4	0.649759	T cells
Plasmodium chabaudi	day7	CS63	Icos	-0.632413	T cells
Plasmodium chabaudi	day7	CS63	Pdcd1	-0.158318	T cells
Plasmodium chabaudi	day7	CS63	Cxcr4	-0.846778	T cells
Plasmodium chabaudi	day7	CS63	Ptprc	-0.859654	T cells
Plasmodium chabaudi	day7	CS63	Sell	-0.570683	T cells
Plasmodium chabaudi	day7	CS63	Slamf1	-0.55607	T cells
Plasmodium chabaudi	day7	CS63	Cd84	-0.638427	T cells
Plasmodium chabaudi	day7	CS63	Itgav	-0.889954	T cells
Plasmodium chabaudi	day7	CS63	Cd44	-0.674861	T cells
Plasmodium chabaudi	day7	CS63	Cd40lg	-0.817118	T cells
Plasmodium chabaudi	day7	CS63	Cxcr3	-0.877265	T cells
Plasmodium chabaudi	day7	CS63	Cd2	-0.890509	T cells
Plasmodium chabaudi	day7	CS63	Tnfrsf4	-0.780521	T cells
Plasmodium chabaudi	day7	CS63	Tnfrsf18	-0.476928	T cells
Plasmodium chabaudi	day7	CS63	Cd4	-0.406705	T cells
Plasmodium chabaudi	day7	CS63	Cd27	-0.455969	T cells
Plasmodium chabaudi	day7	CS63	Spn	-0.797967	T cells
Plasmodium chabaudi	day7	CS63	Cd163l1	5.00982	T cells
Plasmodium chabaudi	day7	CS63	Ifngr1	-0.777466	T cells
Plasmodium chabaudi	day7	CS63	Maf	-0.488593	T cells
Plasmodium chabaudi	day7	CS63	Thy1	-0.791955	T cells
Plasmodium chabaudi	day7	CS63	Cd3g	-0.919297	T cells
Plasmodium chabaudi	day7	CS63	Cd3d	-0.889091	T cells
Plasmodium chabaudi	day7	CS63	Cd3e	-0.657324	T cells
Plasmodium chabaudi	day7	CS63	Ccr5	0.229859	T cells
Plasmodium chabaudi	day7	CS63	Ccr7	-0.997384	T cells
Plasmodium chabaudi	day7	CS63	Stat3	0.359433	T cells
Plasmodium chabaudi	day7	CS63	Cd7	-0.969661	T cells
Plasmodium chabaudi	day7	CS63	Id2	-0.968611	T cells
Plasmodium chabaudi	day7	CS63	Batf	-0.858594	T cells
Plasmodium chabaudi	day7	CS63	Il7r	-0.975256	T cells
Plasmodium chabaudi	day7	CS63	Ly6a	-0.95125	T cells
Plasmodium chabaudi	day7	CS63	Ly6c1	-0.911081	T cells
Plasmodium chabaudi	day7	CS63	Cd96	-0.887091	T cells
Plasmodium chabaudi	day7	CS63	Cd5	-0.813634	T cells
Plasmodium chabaudi	day7	CS60	Il18r1	-0.963295	T cells
Plasmodium chabaudi	day7	CS60	Cd28	-0.825197	T cells
Plasmodium chabaudi	day7	CS60	Icos	-0.74292	T cells
Plasmodium chabaudi	day7	CS60	Pdcd1	-0.828068	T cells
Plasmodium chabaudi	day7	CS60	Cxcr4	-0.203027	T cells
Plasmodium chabaudi	day7	CS60	Ptprc	-0.841479	T cells
Plasmodium chabaudi	day7	CS60	Cd44	-0.928133	T cells
Plasmodium chabaudi	day7	CS60	Cd40lg	-0.91622	T cells
Plasmodium chabaudi	day7	CS60	Cxcr3	-0.955859	T cells
Plasmodium chabaudi	day7	CS60	Cd2	-0.925325	T cells
Plasmodium chabaudi	day7	CS60	Tnfrsf4	-0.879681	T cells
Plasmodium chabaudi	day7	CS60	Tnfrsf18	-0.936211	T cells
Plasmodium chabaudi	day7	CS60	Cd4	-0.686413	T cells
Plasmodium chabaudi	day7	CS60	Ifngr1	-0.795933	T cells
Plasmodium chabaudi	day7	CS60	Thy1	-0.764795	T cells
Plasmodium chabaudi	day7	CS60	Cxcr5	-0.36895	T cells
Plasmodium chabaudi	day7	CS60	Cd3g	-0.947184	T cells
Plasmodium chabaudi	day7	CS60	Cd3d	-0.903613	T cells
Plasmodium chabaudi	day7	CS60	Cd3e	-0.828278	T cells
Plasmodium chabaudi	day7	CS60	Ccr5	-0.643248	T cells
Plasmodium chabaudi	day7	CS60	Ccr7	-0.870162	T cells
Plasmodium chabaudi	day7	CS60	Id2	-0.980083	T cells
Plasmodium chabaudi	day7	CS60	Ly6a	-0.964695	T cells
Plasmodium chabaudi	day7	CS60	Ly6c1	-0.955683	T cells
Plasmodium chabaudi	day7	CS60	Il2rb	-0.492297	T cells
Plasmodium chabaudi	day7	CS60	Cd5	-0.945881	T cells
Plasmodium chabaudi	day7	CS60	Kit	5.51931	T cells
Plasmodium chabaudi	day7	CS60	Cd24a	3.27842	T cells
Plasmodium chabaudi	day7	CS60	Flt3	-0.890915	T cells
Plasmodium chabaudi	day7	CS60	Cd40	-0.110788	T cells
Influenza A PR8	day3	CS88	Il18r1	-0.925662	T cells
Influenza A PR8	day3	CS88	Cd28	-0.962683	T cells
Influenza A PR8	day3	CS88	Ctla4	-0.863417	T cells
Influenza A PR8	day3	CS88	Icos	-0.963955	T cells
Influenza A PR8	day3	CS88	Ptprc	-0.902639	T cells
Influenza A PR8	day3	CS88	Sell	1.93811	T cells
Influenza A PR8	day3	CS88	Cd44	-0.898789	T cells
Influenza A PR8	day3	CS88	Cd40lg	-0.837618	T cells
Influenza A PR8	day3	CS88	Cd2	-0.948651	T cells
Influenza A PR8	day3	CS88	Tnfrsf18	-0.878189	T cells
Influenza A PR8	day3	CS88	Cd4	-0.742659	T cells
Influenza A PR8	day3	CS88	Cd27	-0.358007	T cells
Influenza A PR8	day3	CS88	Klrd1	0.126752	T cells
Influenza A PR8	day3	CS88	Spn	-0.857251	T cells
Influenza A PR8	day3	CS88	Ifngr1	-0.942619	T cells
Influenza A PR8	day3	CS88	Maf	-0.91204	T cells
Influenza A PR8	day3	CS88	Thy1	-0.716276	T cells
Influenza A PR8	day3	CS88	Cd3g	-0.927313	T cells
Influenza A PR8	day3	CS88	Cd3d	-0.860503	T cells
Influenza A PR8	day3	CS88	Cd3e	-0.547023	T cells
Influenza A PR8	day3	CS88	Eomes	2.83288	T cells
Influenza A PR8	day3	CS88	Ccr7	0.0683126	T cells
Influenza A PR8	day3	CS88	Cd7	-0.807476	T cells
Influenza A PR8	day3	CS88	Id2	-0.983379	T cells
Influenza A PR8	day3	CS88	Batf	-0.927837	T cells
Influenza A PR8	day3	CS88	Il7r	-0.900165	T cells
Influenza A PR8	day3	CS88	Ly6a	-0.95623	T cells
Influenza A PR8	day3	CS88	Ly6c1	-0.419065	T cells
Influenza A PR8	day3	CS88	Cd5	-0.861129	T cells
Influenza A PR8	day3	CS88	Il2ra	-0.0098878	T cells
Influenza A PR8	day3	CS88	Ccr4	0.551864	T cells
Influenza A PR8	day3	CS88	Itgax	2.02752	T cells
Influenza A PR8	day3	CS89	Il18r1	-0.938563	T cells
Influenza A PR8	day3	CS89	Cd28	-0.886606	T cells
Influenza A PR8	day3	CS89	Icos	-0.998582	T cells
Influenza A PR8	day3	CS89	Pdcd1	-0.874437	T cells
Influenza A PR8	day3	CS89	Ptprc	-0.88361	T cells
Influenza A PR8	day3	CS89	Sell	2.89137	T cells
Influenza A PR8	day3	CS89	Slamf1	-0.925578	T cells
Influenza A PR8	day3	CS89	Cd2	-0.896342	T cells
Influenza A PR8	day3	CS89	Tnfrsf4	-0.944716	T cells
Influenza A PR8	day3	CS89	Cd4	-0.711546	T cells
Influenza A PR8	day3	CS89	Ifngr1	-0.952596	T cells
Influenza A PR8	day3	CS89	Thy1	-0.666765	T cells
Influenza A PR8	day3	CS89	Cd3g	-0.922574	T cells
Influenza A PR8	day3	CS89	Cd3d	-0.867363	T cells
Influenza A PR8	day3	CS89	Cd3e	-0.546384	T cells
Influenza A PR8	day3	CS89	Tbx21	-0.671063	T cells
Influenza A PR8	day3	CS89	Ccr7	-0.0146065	T cells
Influenza A PR8	day3	CS89	Itgb3	-0.0184655	T cells
Influenza A PR8	day3	CS89	Cd7	-0.903613	T cells
Influenza A PR8	day3	CS89	Id2	-0.985042	T cells
Influenza A PR8	day3	CS89	Il7r	-0.920287	T cells
Influenza A PR8	day3	CS89	Ly6a	-0.964763	T cells
Influenza A PR8	day3	CS89	Ly6c1	-0.344464	T cells
Influenza A PR8	day3	CS89	Cd5	-0.824958	T cells
Influenza A PR8	day3	CS90	Cd28	-0.894621	T cells
Influenza A PR8	day3	CS90	Icos	-0.88251	T cells
Influenza A PR8	day3	CS90	Ptprc	-0.885934	T cells
Influenza A PR8	day3	CS90	Cxcr3	-0.965548	T cells
Influenza A PR8	day3	CS90	Cd2	-0.895475	T cells
Influenza A PR8	day3	CS90	Ifngr1	-0.92028	T cells
Influenza A PR8	day3	CS90	Thy1	-0.645679	T cells
Influenza A PR8	day3	CS90	Cd3g	-0.910312	T cells
Influenza A PR8	day3	CS90	Cd3d	-0.861797	T cells
Influenza A PR8	day3	CS90	Cd3e	-0.586922	T cells
Influenza A PR8	day3	CS90	Id2	-0.981903	T cells
Influenza A PR8	day3	CS90	Ly6a	-0.956046	T cells
Influenza A PR8	day3	CS90	Ly6c1	-0.426904	T cells
Influenza A PR8	day3	CS91	Il18r1	-0.818956	T cells
Influenza A PR8	day3	CS91	Cd28	-0.841229	T cells
Influenza A PR8	day3	CS91	Ptprc	-0.867223	T cells
Influenza A PR8	day3	CS91	Cd160	-0.307418	T cells
Influenza A PR8	day3	CS91	Cd2	-0.873841	T cells
Influenza A PR8	day3	CS91	Cd4	-0.854477	T cells
Influenza A PR8	day3	CS91	Cd27	-0.259286	T cells
Influenza A PR8	day3	CS91	Cd69	-0.733412	T cells
Influenza A PR8	day3	CS91	Spn	-0.766109	T cells
Influenza A PR8	day3	CS91	Ifngr1	-0.966204	T cells
Influenza A PR8	day3	CS91	Thy1	-0.637484	T cells
Influenza A PR8	day3	CS91	Cd3g	-0.937514	T cells
Influenza A PR8	day3	CS91	Cd3d	-0.866158	T cells
Influenza A PR8	day3	CS91	Cd3e	-0.509983	T cells
Influenza A PR8	day3	CS91	Cx3cr1	-0.723634	T cells
Influenza A PR8	day3	CS91	Ccr7	-0.349088	T cells
Influenza A PR8	day3	CS91	Stat3	-0.157068	T cells
Influenza A PR8	day3	CS91	Pecam1	-0.838468	T cells
Influenza A PR8	day3	CS91	Id2	-0.982851	T cells
Influenza A PR8	day3	CS91	Ly6a	-0.953952	T cells
Influenza A PR8	day3	CS91	Ly6c1	-0.106098	T cells
Influenza A PR8	day3	CS91	Cd5	-0.778846	T cells
Influenza A PR8	day3	CS87	Il18r1	-0.961477	T cells
Influenza A PR8	day3	CS87	Cd28	-0.878486	T cells
Influenza A PR8	day3	CS87	Icos	-0.96417	T cells
Influenza A PR8	day3	CS87	Ptprc	-0.898415	T cells
Influenza A PR8	day3	CS87	Sell	3.6807	T cells
Influenza A PR8	day3	CS87	Cd84	-0.706211	T cells
Influenza A PR8	day3	CS87	Cd44	-0.968076	T cells
Influenza A PR8	day3	CS87	Cd40lg	-0.909167	T cells
Influenza A PR8	day3	CS87	Cd160	-0.89009	T cells
Influenza A PR8	day3	CS87	Cd2	-0.935967	T cells
Influenza A PR8	day3	CS87	Tnfrsf18	-0.881803	T cells
Influenza A PR8	day3	CS87	Cd4	-0.638445	T cells
Influenza A PR8	day3	CS87	Spn	-0.87327	T cells
Influenza A PR8	day3	CS87	Ifngr1	-0.987941	T cells
Influenza A PR8	day3	CS87	Thy1	-0.665107	T cells
Influenza A PR8	day3	CS87	Cd3g	-0.949372	T cells
Influenza A PR8	day3	CS87	Cd3d	-0.895855	T cells
Influenza A PR8	day3	CS87	Cd3e	-0.557056	T cells
Influenza A PR8	day3	CS87	Ccr7	0.0161026	T cells
Influenza A PR8	day3	CS87	Cd7	-0.925954	T cells
Influenza A PR8	day3	CS87	Id2	-0.989654	T cells
Influenza A PR8	day3	CS87	Il7r	-0.944408	T cells
Influenza A PR8	day3	CS87	Ly6a	-0.953751	T cells
Influenza A PR8	day3	CS87	Ly6c1	-0.406232	T cells
Influenza A PR8	day3	CS87	Cd96	-0.810837	T cells
Influenza A PR8	day3	CS92	Il18r1	-0.867303	T cells
Influenza A PR8	day3	CS92	Cd28	-0.918391	T cells
Influenza A PR8	day3	CS92	Ptprc	-0.875077	T cells
Influenza A PR8	day3	CS92	Cd44	-0.973523	T cells
Influenza A PR8	day3	CS92	Cd2	-0.911011	T cells
Influenza A PR8	day3	CS92	Tnfrsf18	-0.919041	T cells
Influenza A PR8	day3	CS92	Klrd1	1.76494	T cells
Influenza A PR8	day3	CS92	Il21r	0.381471	T cells
Influenza A PR8	day3	CS92	Spn	-0.851404	T cells
Influenza A PR8	day3	CS92	Ifngr1	-0.875134	T cells
Influenza A PR8	day3	CS92	Maf	-0.965333	T cells
Influenza A PR8	day3	CS92	Thy1	-0.611091	T cells
Influenza A PR8	day3	CS92	Cd3g	-0.922084	T cells
Influenza A PR8	day3	CS92	Cd3d	-0.869892	T cells
Influenza A PR8	day3	CS92	Cd3e	-0.515352	T cells
Influenza A PR8	day3	CS92	Eomes	11.9868	T cells
Influenza A PR8	day3	CS92	Batf	-0.756331	T cells
Influenza A PR8	day3	CS92	Il7r	-0.913143	T cells
Influenza A PR8	day3	CS92	Ly6a	-0.962777	T cells
Influenza A PR8	day3	CS92	Ly6c1	-0.456762	T cells
Influenza A PR8	day3	CS92	Il2rb	-0.307319	T cells
Influenza A PR8	day3	CS92	Cd96	-0.777372	T cells
Influenza A PR8	day3	CS92	Cd5	-0.932585	T cells
Influenza A PR8	day3	CS93	Il18r1	-0.903023	T cells
Influenza A PR8	day3	CS93	Cd28	-0.928935	T cells
Influenza A PR8	day3	CS93	Ptprc	-0.880515	T cells
Influenza A PR8	day3	CS93	Sell	5.08055	T cells
Influenza A PR8	day3	CS93	Slamf1	-0.891529	T cells
Influenza A PR8	day3	CS93	Cd2	-0.983147	T cells
Influenza A PR8	day3	CS93	Ifngr1	-0.86409	T cells
Influenza A PR8	day3	CS93	Cd3g	-0.913626	T cells
Influenza A PR8	day3	CS93	Cd3d	-0.86948	T cells
Influenza A PR8	day3	CS93	Cd3e	-0.484913	T cells
Influenza A PR8	day3	CS93	Cd7	-0.699516	T cells
Influenza A PR8	day3	CS93	Id2	-0.99055	T cells
Influenza A PR8	day3	CS93	Ly6a	-0.963477	T cells
Influenza A PR8	day3	CS93	Ly6c1	-0.274844	T cells
Influenza A PR8	day3	CS86	Cd28	-0.935462	T cells
Influenza A PR8	day3	CS86	Icos	-0.994808	T cells
Influenza A PR8	day3	CS86	Ptprc	-0.927631	T cells
Influenza A PR8	day3	CS86	Cd2	-0.888154	T cells
Influenza A PR8	day3	CS86	Il12rb1	0.40434	T cells
Influenza A PR8	day3	CS86	Cd3g	-0.95577	T cells
Influenza A PR8	day3	CS86	Cd3d	-0.892024	T cells
Influenza A PR8	day3	CS86	Ly6a	-0.973902	T cells
Influenza A PR8	day3	CS86	Il2rb	-0.0367916	T cells
Influenza A PR8	day3	CS85	Ptprc	-0.885056	T cells
Influenza A PR8	day3	CS85	Cd2	-0.92978	T cells
Influenza A PR8	day3	CS85	Tnfrsf18	-0.824813	T cells
Influenza A PR8	day3	CS85	Cd4	-0.736929	T cells
Influenza A PR8	day3	CS85	Ifngr1	-0.959625	T cells
Influenza A PR8	day3	CS85	Thy1	-0.573845	T cells
Influenza A PR8	day3	CS85	Cd3g	-0.920038	T cells
Influenza A PR8	day3	CS85	Cd3d	-0.87031	T cells
Influenza A PR8	day3	CS85	Cd3e	-0.571698	T cells
Influenza A PR8	day3	CS85	Ccr7	0.158152	T cells
Influenza A PR8	day3	CS85	Il7r	-0.909905	T cells
Influenza A PR8	day3	CS85	Ly6a	-0.985292	T cells
Influenza A PR8	day3	CS85	Ly6c1	-0.96987	T cells
Influenza A PR8	day3	CS85	Cd8a	0.422423	T cells
Influenza A PR8	day2	CS76	Cd28	-0.930775	T cells
Influenza A PR8	day2	CS76	Icos	-0.936267	T cells
Influenza A PR8	day2	CS76	Ptprc	-0.929547	T cells
Influenza A PR8	day2	CS76	Cxcr3	-0.987478	T cells
Influenza A PR8	day2	CS76	Cd2	-0.959554	T cells
Influenza A PR8	day2	CS76	Tnfrsf4	-0.957448	T cells
Influenza A PR8	day2	CS76	Il21r	-0.690258	T cells
Influenza A PR8	day2	CS76	Maf	-0.878824	T cells
Influenza A PR8	day2	CS76	Cd3g	-0.962839	T cells
Influenza A PR8	day2	CS76	Cd3d	-0.928662	T cells
Influenza A PR8	day2	CS76	Cd3e	-0.874908	T cells
Influenza A PR8	day2	CS76	Ccr7	-0.37115	T cells
Influenza A PR8	day2	CS76	Id2	-0.980165	T cells
Influenza A PR8	day2	CS76	Il7r	-0.902405	T cells
Influenza A PR8	day2	CS76	Ly6a	-0.967479	T cells
Influenza A PR8	day2	CS76	Ly6c1	-0.732052	T cells
Influenza A PR8	day2	CS76	Il1r2	-0.876158	T cells
Influenza A PR8	day2	CS76	Kit	8.89492	T cells
Influenza A PR8	day2	CS76	Cd40	3.07039	T cells
Influenza A PR8	day2	CS77	Cd28	-0.942052	T cells
Influenza A PR8	day2	CS77	Ctla4	-0.703792	T cells
Influenza A PR8	day2	CS77	Icos	-0.870353	T cells
Influenza A PR8	day2	CS77	Ptprc	-0.91546	T cells
Influenza A PR8	day2	CS77	Sell	0.384288	T cells
Influenza A PR8	day2	CS77	Cd40lg	-0.994153	T cells
Influenza A PR8	day2	CS77	Cxcr3	-0.978633	T cells
Influenza A PR8	day2	CS77	Cd2	-0.957499	T cells
Influenza A PR8	day2	CS77	Cd4	-0.857576	T cells
Influenza A PR8	day2	CS77	Cd69	-0.758408	T cells
Influenza A PR8	day2	CS77	Ifngr1	-0.91445	T cells
Influenza A PR8	day2	CS77	Maf	-0.858799	T cells
Influenza A PR8	day2	CS77	Thy1	-0.541996	T cells
Influenza A PR8	day2	CS77	Cd3g	-0.947628	T cells
Influenza A PR8	day2	CS77	Cd3d	-0.924099	T cells
Influenza A PR8	day2	CS77	Cd3e	-0.766797	T cells
Influenza A PR8	day2	CS77	Ccr7	-0.712089	T cells
Influenza A PR8	day2	CS77	Id2	-0.977047	T cells
Influenza A PR8	day2	CS77	Ly6a	-0.952341	T cells
Influenza A PR8	day2	CS77	Ly6c1	-0.469371	T cells
Influenza A PR8	day2	CS77	Havcr2	-0.756925	T cells
Influenza A PR8	day2	CS77	Itga2	-0.764717	T cells
Influenza A PR8	day2	CS69	Cd2	-0.966385	T cells
Influenza A PR8	day2	CS69	Cd3g	-0.967157	T cells
Influenza A PR8	day2	CS69	Cd3d	-0.950295	T cells
Influenza A PR8	day2	CS72	Cd28	-0.935233	T cells
Influenza A PR8	day2	CS72	Ctla4	-0.604933	T cells
Influenza A PR8	day2	CS72	Ptprc	-0.891531	T cells
Influenza A PR8	day2	CS72	Cd84	-0.912641	T cells
Influenza A PR8	day2	CS72	Cxcr3	-0.950381	T cells
Influenza A PR8	day2	CS72	Il6ra	-0.721491	T cells
Influenza A PR8	day2	CS72	Cd2	-0.969021	T cells
Influenza A PR8	day2	CS72	Cd27	-0.800277	T cells
Influenza A PR8	day2	CS72	Cd69	-0.727074	T cells
Influenza A PR8	day2	CS72	Ifngr1	-0.855534	T cells
Influenza A PR8	day2	CS72	Thy1	-0.651608	T cells
Influenza A PR8	day2	CS72	Cd3g	-0.959049	T cells
Influenza A PR8	day2	CS72	Cd3d	-0.953231	T cells
Influenza A PR8	day2	CS72	Cd3e	-0.770541	T cells
Influenza A PR8	day2	CS72	Id2	-0.976653	T cells
Influenza A PR8	day2	CS72	Ly6a	-0.965289	T cells
Influenza A PR8	day2	CS72	Cd8a	1.34555	T cells
Influenza A PR8	day2	CS73	Cd28	-0.926253	T cells
Influenza A PR8	day2	CS73	Icos	-0.893684	T cells
Influenza A PR8	day2	CS73	Ptprc	-0.907133	T cells
Influenza A PR8	day2	CS73	Cxcr3	-0.974425	T cells
Influenza A PR8	day2	CS73	Cd2	-0.97453	T cells
Influenza A PR8	day2	CS73	Cd4	-0.952599	T cells
Influenza A PR8	day2	CS73	Cd3g	-0.966387	T cells
Influenza A PR8	day2	CS73	Cd3d	-0.935377	T cells
Influenza A PR8	day2	CS73	Id2	-0.965291	T cells
Influenza A PR8	day2	CS73	Il7r	-0.882013	T cells
Influenza A PR8	day2	CS73	Ly6a	-0.953495	T cells
Influenza A PR8	day2	CS73	Klrb1b	3.23495	T cells
Influenza A PR8	day2	CS67	Cd28	-0.968349	T cells
Influenza A PR8	day2	CS67	Ptprc	-0.919983	T cells
Influenza A PR8	day2	CS67	Cxcr3	-0.969693	T cells
Influenza A PR8	day2	CS67	Cd2	-0.965293	T cells
Influenza A PR8	day2	CS67	Ifngr1	-0.899905	T cells
Influenza A PR8	day2	CS67	Cd3g	-0.959749	T cells
Influenza A PR8	day2	CS67	Cd3d	-0.946742	T cells
Influenza A PR8	day2	CS67	Cd3e	-0.812838	T cells
Influenza A PR8	day2	CS67	Pecam1	-0.824039	T cells
Influenza A PR8	day2	CS67	Id2	-0.969608	T cells
Influenza A PR8	day2	CS67	Ly6a	-0.956166	T cells
Influenza A PR8	day2	CS67	Cd5	-0.913018	T cells
Influenza A PR8	day2	CS70	Cd28	-0.980537	T cells
Influenza A PR8	day2	CS70	Ctla4	-0.882621	T cells
Influenza A PR8	day2	CS70	Icos	-0.968637	T cells
Influenza A PR8	day2	CS70	Ptprc	-0.919584	T cells
Influenza A PR8	day2	CS70	Cd84	-0.95391	T cells
Influenza A PR8	day2	CS70	Cxcr3	-0.983104	T cells
Influenza A PR8	day2	CS70	Cd2	-0.946372	T cells
Influenza A PR8	day2	CS70	Cd4	-0.926968	T cells
Influenza A PR8	day2	CS70	Cd27	-0.942447	T cells
Influenza A PR8	day2	CS70	Ifngr1	-0.924127	T cells
Influenza A PR8	day2	CS70	Thy1	-0.381871	T cells
Influenza A PR8	day2	CS70	Cd3g	-0.961636	T cells
Influenza A PR8	day2	CS70	Cd3d	-0.946998	T cells
Influenza A PR8	day2	CS70	Cd3e	-0.813157	T cells
Influenza A PR8	day2	CS70	Cd7	-0.910499	T cells
Influenza A PR8	day2	CS70	Id2	-0.989885	T cells
Influenza A PR8	day2	CS70	Il7r	-0.844339	T cells
Influenza A PR8	day2	CS70	Ly6a	-0.964837	T cells
Influenza A PR8	day2	CS70	Cd5	-0.948513	T cells
Influenza A PR8	day2	CS70	Cd8a	6.12413	T cells
Influenza A PR8	day2	CS71	Cd28	-0.921581	T cells
Influenza A PR8	day2	CS71	Ptprc	-0.888838	T cells
Influenza A PR8	day2	CS71	Cxcr3	-0.971919	T cells
Influenza A PR8	day2	CS71	Cd2	-0.967144	T cells
Influenza A PR8	day2	CS71	Cd3g	-0.951276	T cells
Influenza A PR8	day2	CS71	Cd3d	-0.910589	T cells
Influenza A PR8	day2	CS71	Cd3e	-0.77526	T cells
Influenza A PR8	day2	CS71	Nt5e	-0.649046	T cells
Influenza A PR8	day2	CS71	Id2	-0.982259	T cells
Influenza A PR8	day2	CS71	Ly6a	-0.965285	T cells
Influenza A PR8	day2	CS74	Cd28	-0.921519	T cells
Influenza A PR8	day2	CS74	Ptprc	-0.891818	T cells
Influenza A PR8	day2	CS74	Cd84	-0.974106	T cells
Influenza A PR8	day2	CS74	Cd44	-0.809888	T cells
Influenza A PR8	day2	CS74	Cxcr3	-0.983022	T cells
Influenza A PR8	day2	CS74	Cd2	-0.981743	T cells
Influenza A PR8	day2	CS74	Cd69	-0.783656	T cells
Influenza A PR8	day2	CS74	Cd3g	-0.97276	T cells
Influenza A PR8	day2	CS74	Cd3d	-0.954015	T cells
Influenza A PR8	day2	CS74	Cd3e	-0.864836	T cells
Influenza A PR8	day2	CS74	Ly6a	-0.966686	T cells
Influenza A PR8	day2	CS75	Cd28	-0.912211	T cells
Influenza A PR8	day2	CS75	Ctla4	-0.592058	T cells
Influenza A PR8	day2	CS75	Icos	-0.932069	T cells
Influenza A PR8	day2	CS75	Pdcd1	-0.47498	T cells
Influenza A PR8	day2	CS75	Ptprc	-0.922484	T cells
Influenza A PR8	day2	CS75	Cxcr3	-0.991147	T cells
Influenza A PR8	day2	CS75	Cd2	-0.961362	T cells
Influenza A PR8	day2	CS75	Tnfrsf4	-0.954059	T cells
Influenza A PR8	day2	CS75	Tnfrsf18	-0.823944	T cells
Influenza A PR8	day2	CS75	Cd4	-0.892093	T cells
Influenza A PR8	day2	CS75	Cd69	-0.847141	T cells
Influenza A PR8	day2	CS75	Ifngr1	-0.961742	T cells
Influenza A PR8	day2	CS75	Maf	-0.912426	T cells
Influenza A PR8	day2	CS75	Thy1	-0.646322	T cells
Influenza A PR8	day2	CS75	Cd3g	-0.952142	T cells
Influenza A PR8	day2	CS75	Cd3d	-0.92574	T cells
Influenza A PR8	day2	CS75	Cd3e	-0.906322	T cells
Influenza A PR8	day2	CS75	Cd7	-0.946939	T cells
Influenza A PR8	day2	CS75	Id2	-0.978292	T cells
Influenza A PR8	day2	CS75	Ly6a	-0.954309	T cells
Influenza A PR8	day2	CS75	Ly6c1	-0.703468	T cells
Influenza A PR8	day2	CS75	Cd5	-0.919088	T cells
Influenza A PR8	day2	CS68	Il18r1	-0.94977	T cells
Influenza A PR8	day2	CS68	Cd28	-0.935856	T cells
Influenza A PR8	day2	CS68	Icos	-0.955988	T cells
Influenza A PR8	day2	CS68	Ptprc	-0.891953	T cells
Influenza A PR8	day2	CS68	Sell	1.54891	T cells
Influenza A PR8	day2	CS68	Cd84	-0.85555	T cells
Influenza A PR8	day2	CS68	Cxcr3	-0.98387	T cells
Influenza A PR8	day2	CS68	Il6ra	-0.38976	T cells
Influenza A PR8	day2	CS68	Cd2	-0.962037	T cells
Influenza A PR8	day2	CS68	Cd4	-0.925566	T cells
Influenza A PR8	day2	CS68	Ifngr1	-0.910019	T cells
Influenza A PR8	day2	CS68	Maf	-0.965306	T cells
Influenza A PR8	day2	CS68	Thy1	-0.569369	T cells
Influenza A PR8	day2	CS68	Cd3g	-0.959295	T cells
Influenza A PR8	day2	CS68	Cd3d	-0.913535	T cells
Influenza A PR8	day2	CS68	Cd3e	-0.796586	T cells
Influenza A PR8	day2	CS68	Nt5e	-0.587261	T cells
Influenza A PR8	day2	CS68	Cd7	-0.956311	T cells
Influenza A PR8	day2	CS68	Id2	-0.980914	T cells
Influenza A PR8	day2	CS68	Il7r	-0.85406	T cells
Influenza A PR8	day2	CS68	Ly6a	-0.967249	T cells
Influenza A PR8	day2	CS68	Ly6c1	-0.38215	T cells
Influenza A PR8	day2	CS68	Cd5	-0.914067	T cells
Influenza A PR8	day2	CS68	Cd8a	4.74821	T cells
Influenza A PR8	day2	CS68	Havcr2	-0.667176	T cells
Influenza A PR8	day2	CS66	Cd28	-0.949	T cells
Influenza A PR8	day2	CS66	Ptprc	-0.904749	T cells
Influenza A PR8	day2	CS66	Cd2	-0.974494	T cells
Influenza A PR8	day2	CS66	Cd3g	-0.960697	T cells
Influenza A PR8	day2	CS66	Cd3d	-0.928866	T cells
Influenza A PR8	day2	CS66	Cd3e	-0.813956	T cells
Influenza A PR8	day2	CS66	Id2	-0.987297	T cells
Influenza A PR8	day2	CS66	Batf	-0.932199	T cells
Influenza A PR8	day2	CS66	Ly6a	-0.971312	T cells
Influenza A PR8	day3	CS78	Cd28	-0.98292	T cells
Influenza A PR8	day3	CS78	Ctla4	-0.934829	T cells
Influenza A PR8	day3	CS78	Ptprc	-0.919982	T cells
Influenza A PR8	day3	CS78	Cd40lg	-0.985331	T cells
Influenza A PR8	day3	CS78	Cd2	-0.977532	T cells
Influenza A PR8	day3	CS78	Cd4	-0.90465	T cells
Influenza A PR8	day3	CS78	Cd69	-0.926738	T cells
Influenza A PR8	day3	CS78	Maf	-0.938154	T cells
Influenza A PR8	day3	CS78	Cd3g	-0.971024	T cells
Influenza A PR8	day3	CS78	Cd3d	-0.947605	T cells
Influenza A PR8	day3	CS78	Cd3e	-0.862251	T cells
Influenza A PR8	day3	CS78	Id2	-0.987658	T cells
Influenza A PR8	day3	CS78	Ly6a	-0.977986	T cells
Candida albicans	day1	CS1	Cd28	-0.987504	T cells
Candida albicans	day1	CS1	Ptprc	-0.952713	T cells
Candida albicans	day1	CS1	Cd2	-0.985375	T cells
Candida albicans	day1	CS1	Ifngr1	-0.943904	T cells
Candida albicans	day1	CS1	Cd3g	-0.988602	T cells
Candida albicans	day1	CS1	Cd3d	-0.972394	T cells
Candida albicans	day1	CS1	Cd3e	-0.884639	T cells
Candida albicans	day1	CS1	Id2	-0.982447	T cells
Candida albicans	day1	CS1	Il7r	-0.921467	T cells
Candida albicans	day1	CS1	Ly6a	-0.980684	T cells
Candida albicans	day1	CS1	Cd5	-0.991055	T cells
Candida albicans	day2	CS2	Cd2	-0.972293	T cells
Candida albicans	day2	CS2	Tnfrsf4	-0.996191	T cells
Candida albicans	day2	CS2	Ifngr1	-0.954282	T cells
Candida albicans	day2	CS2	Maf	-0.97466	T cells
Candida albicans	day2	CS2	Cxcr5	-0.88151	T cells
Candida albicans	day2	CS2	Cd3g	-0.968295	T cells
Candida albicans	day2	CS2	Cd3d	-0.928788	T cells
Candida albicans	day2	CS2	Cd3e	-0.863373	T cells
Candida albicans	day2	CS2	Id2	-0.985699	T cells
Candida albicans	day2	CS2	Ly6a	-0.992318	T cells
Candida albicans	day2	CS2	Cd96	-0.959295	T cells
Candida albicans	day5	CS3	Ptprc	-0.928633	T cells
Candida albicans	day5	CS3	Cd2	-0.973022	T cells
Candida albicans	day5	CS3	Tnfrsf4	-0.991973	T cells
Candida albicans	day5	CS3	Spn	-0.812644	T cells
Candida albicans	day5	CS3	Maf	-0.954591	T cells
Candida albicans	day5	CS3	Cd3g	-0.972066	T cells
Candida albicans	day5	CS3	Cd3d	-0.940461	T cells
Candida albicans	day5	CS3	Cd3e	-0.831364	T cells
Candida albicans	day5	CS3	Id2	-0.988774	T cells
Candida albicans	day5	CS3	Il7r	-0.951454	T cells
Candida albicans	day5	CS3	Ly6a	-0.992395	T cells
Candida albicans	day5	CS3	Ly6c1	-0.921264	T cells
Candida albicans	day5	CS3	Cd5	-0.940512	T cells
Mycobacterium smegmatis	day1	CS4	Cd3g	-0.974833	T cells
Mycobacterium smegmatis	day2	CS5	Cd2	-0.980314	T cells
Mycobacterium smegmatis	day2	CS5	Cd4	-0.960025	T cells
Mycobacterium smegmatis	day2	CS5	Cd3g	-0.976838	T cells
Mycobacterium smegmatis	day2	CS5	Cd3d	-0.958622	T cells
Mycobacterium smegmatis	day2	CS5	Il7r	-0.945902	T cells
Mycobacterium smegmatis	day7	CS6	Cd28	-0.970642	T cells
Mycobacterium smegmatis	day7	CS6	Icos	-0.960335	T cells
Mycobacterium smegmatis	day7	CS6	Cxcr4	-0.257397	T cells
Mycobacterium smegmatis	day7	CS6	Ptprc	-0.914107	T cells
Mycobacterium smegmatis	day7	CS6	Fasl	-0.992501	T cells
Mycobacterium smegmatis	day7	CS6	Cd40lg	-0.992795	T cells
Mycobacterium smegmatis	day7	CS6	Cd2	-0.970616	T cells
Mycobacterium smegmatis	day7	CS6	Tnfrsf4	-0.994055	T cells
Mycobacterium smegmatis	day7	CS6	Tnfrsf18	-0.956245	T cells
Mycobacterium smegmatis	day7	CS6	Klrd1	-0.569165	T cells
Mycobacterium smegmatis	day7	CS6	Ifngr1	-0.969026	T cells
Mycobacterium smegmatis	day7	CS6	Maf	-0.978332	T cells
Mycobacterium smegmatis	day7	CS6	Cd3g	-0.969032	T cells
Mycobacterium smegmatis	day7	CS6	Cd3d	-0.932785	T cells
Mycobacterium smegmatis	day7	CS6	Tbx21	-0.884452	T cells
Mycobacterium smegmatis	day7	CS6	Ccr7	-0.342463	T cells
Mycobacterium smegmatis	day7	CS6	Id2	-0.991269	T cells
Mycobacterium smegmatis	day7	CS6	Il7r	-0.956178	T cells
Mycobacterium smegmatis	day7	CS6	Ly6a	-0.980078	T cells
Nippostrongylus brasiliensis	day1	CS7	Ptprc	-0.912349	T cells
Nippostrongylus brasiliensis	day1	CS7	Cd3g	-0.978849	T cells
Nippostrongylus brasiliensis	day2	CS8	Ctla4	-0.886528	T cells
Nippostrongylus brasiliensis	day2	CS8	Ptprc	-0.916802	T cells
Nippostrongylus brasiliensis	day2	CS8	Spn	-0.79937	T cells
Nippostrongylus brasiliensis	day2	CS8	Cd3g	-0.972367	T cells
Nippostrongylus brasiliensis	day2	CS8	Cd3d	-0.934064	T cells
Nippostrongylus brasiliensis	day2	CS8	Ccr7	-0.484537	T cells
Nippostrongylus brasiliensis	day2	CS8	Batf	-0.970628	T cells
Nippostrongylus brasiliensis	day4	CS9	Cd40lg	-0.978257	T cells
Nippostrongylus brasiliensis	day4	CS9	Spn	-0.798416	T cells
Nippostrongylus brasiliensis	day7	CS10	Sell	0.700476	T cells
Nippostrongylus brasiliensis	day7	CS10	Tnfrsf4	-0.990644	T cells
Nippostrongylus brasiliensis	day7	CS10	Lag3	-0.66121	T cells
Nippostrongylus brasiliensis	day7	CS10	Klrd1	-0.692725	T cells
Nippostrongylus brasiliensis	day7	CS10	Cd3g	-0.966376	T cells
Nippostrongylus brasiliensis	day7	CS10	Cd3d	-0.924781	T cells
Nippostrongylus brasiliensis	day7	CS10	Ly6a	-0.994226	T cells
Nippostrongylus brasiliensis	day7	CS10	Ly6c1	-0.884104	T cells
LCMV	day2	CS15	Cd3g	-0.96576	T cells
LCMV	day2	CS15	Cd3d	-0.953391	T cells
LCMV	day2	CS16	Cd28	-0.861329	T cells
LCMV	day2	CS16	Ptprc	-0.880574	T cells
LCMV	day2	CS16	Eomes	4.0575	T cells
LCMV	day2	CS16	Plaur	3.46596	T cells
LCMV	day2	CS12	Ctla4	-0.806758	T cells
LCMV	day2	CS12	Ptprc	-0.892289	T cells
LCMV	day2	CS12	Klrd1	0.309594	T cells
LCMV	day2	CS12	Cd3g	-0.949061	T cells
LCMV	day2	CS12	Cd3d	-0.909822	T cells
LCMV	day2	CS20	Cxcr5	-0.793754	T cells
LCMV	day2	CS20	Cd3g	-0.939101	T cells
LCMV	day2	CS20	Il7r	-0.88837	T cells
LCMV	day2	CS14	Il18r1	-0.899896	T cells
LCMV	day2	CS14	Ptprc	-0.901698	T cells
LCMV	day2	CS14	Cd2	-0.932413	T cells
LCMV	day2	CS14	Tnfrsf4	-0.952262	T cells
LCMV	day2	CS14	Klrd1	0.496113	T cells
LCMV	day2	CS14	Maf	-0.874914	T cells
LCMV	day2	CS14	Thy1	-0.482905	T cells
LCMV	day2	CS14	Id2	-0.980528	T cells
LCMV	day2	CS14	Il7r	-0.875195	T cells
LCMV	day2	CS14	Ly6a	-0.95356	T cells
LCMV	day2	CS14	Ly6c1	-0.438495	T cells
LCMV	day2	CS13	Ptprc	-0.878203	T cells
LCMV	day2	CS13	Cd3g	-0.94697	T cells
LCMV	day2	CS13	Cd3d	-0.89118	T cells
LCMV	day2	CS13	Cd3e	-0.680573	T cells
LCMV	day2	CS13	Eomes	7.67608	T cells
LCMV	day2	CS13	Id2	-0.9816	T cells
LCMV	day2	CS13	Ly6a	-0.959528	T cells
LCMV	day2	CS13	Il2ra	-0.801217	T cells
LCMV	day2	CS18	Tnfrsf4	-0.986688	T cells
LCMV	day2	CS18	Klrd1	0.175309	T cells
LCMV	day2	CS18	Cd3g	-0.954239	T cells
LCMV	day2	CS11	Cd3g	-0.964082	T cells
LCMV	day2	CS11	Cd3d	-0.922272	T cells
LCMV	day2	CS11	Ccr7	-0.27697	T cells
LCMV	day2	CS11	Id2	-0.985554	T cells
LCMV	day37	CS98	Cd3g	-0.909335	T cells
LCMV	day37	CS98	Irf4	-0.882039	T cells
LCMV	day37	CS99	Cd3d	-0.861186	T cells
LCMV	day37	CS99	Tbx21	-0.536351	T cells
LCMV	day37	CS99	Id2	-0.976948	T cells
LCMV	day37	CS99	Ly6a	-0.969321	T cells
LCMV	day37	CS94	Cd3g	-0.908211	T cells
LCMV	day37	CS94	Cd3d	-0.861434	T cells
LCMV	day37	CS94	Ly6a	-0.969915	T cells
LCMV	day37	CS96	Il18r1	-0.832639	T cells
LCMV	day37	CS96	Ptprc	-0.882346	T cells
LCMV	day37	CS96	Cxcr3	-0.877964	T cells
LCMV	day37	CS96	Cd2	-0.914854	T cells
LCMV	day37	CS96	Tnfrsf9	-0.961671	T cells
LCMV	day37	CS96	Tnfrsf4	-0.960808	T cells
LCMV	day37	CS96	Tnfrsf18	-0.870253	T cells
LCMV	day37	CS96	Il21r	-0.742885	T cells
LCMV	day37	CS96	Ifngr1	-0.960206	T cells
LCMV	day37	CS96	Maf	-0.867666	T cells
LCMV	day37	CS96	Thy1	-0.396831	T cells
LCMV	day37	CS96	Cd3g	-0.912807	T cells
LCMV	day37	CS96	Cd3d	-0.867094	T cells
LCMV	day37	CS96	Cd3e	-0.710162	T cells
LCMV	day37	CS96	Ccr5	-0.984927	T cells
LCMV	day37	CS96	Ccr7	-0.645278	T cells
LCMV	day37	CS96	Id2	-0.978646	T cells
LCMV	day37	CS96	Ly6a	-0.965684	T cells
LCMV	day37	CS106	Cd3d	-0.867631	T cells
LCMV	day37	CS106	Ccr7	-0.673289	T cells
LCMV	day37	CS106	Ly6a	-0.965862	T cells
LCMV	day37	CS108	Il18r1	-0.780076	T cells
LCMV	day37	CS108	Cd28	-0.725403	T cells
LCMV	day37	CS108	Ctla4	-0.909352	T cells
LCMV	day37	CS108	Icos	-0.883827	T cells
LCMV	day37	CS108	Pdcd1	-0.768522	T cells
LCMV	day37	CS108	Cxcr4	-0.752093	T cells
LCMV	day37	CS108	Ptprc	-0.869486	T cells
LCMV	day37	CS108	Slamf1	-0.959972	T cells
LCMV	day37	CS108	Cd84	-0.832237	T cells
LCMV	day37	CS108	Cd44	-0.89114	T cells
LCMV	day37	CS108	Cd40lg	-0.86119	T cells
LCMV	day37	CS108	Cxcr3	-0.865555	T cells
LCMV	day37	CS108	Cd2	-0.913526	T cells
LCMV	day37	CS108	Tnfrsf4	-0.968334	T cells
LCMV	day37	CS108	Tnfrsf18	-0.841017	T cells
LCMV	day37	CS108	Cd4	-0.705794	T cells
LCMV	day37	CS108	Lag3	-0.764435	T cells
LCMV	day37	CS108	Cd27	-0.506858	T cells
LCMV	day37	CS108	Ifngr1	-0.970825	T cells
LCMV	day37	CS108	Maf	-0.863625	T cells
LCMV	day37	CS108	Thy1	-0.356987	T cells
LCMV	day37	CS108	Cd3g	-0.916411	T cells
LCMV	day37	CS108	Cd3d	-0.861249	T cells
LCMV	day37	CS108	Cd3e	-0.710028	T cells
LCMV	day37	CS108	Nt5e	-0.466999	T cells
LCMV	day37	CS108	Eomes	-0.442861	T cells
LCMV	day37	CS108	Tbx21	-0.715528	T cells
LCMV	day37	CS108	Ccr7	-0.690276	T cells
LCMV	day37	CS108	Stat3	-0.78671	T cells
LCMV	day37	CS108	Id2	-0.973609	T cells
LCMV	day37	CS108	Batf	-0.844555	T cells
LCMV	day37	CS108	Il7r	-0.877084	T cells
LCMV	day37	CS108	Ly6a	-0.967292	T cells
LCMV	day37	CS108	Cd96	-0.901202	T cells
LCMV	day37	CS108	Cd5	-0.832213	T cells
LCMV	day37	CS103	Ctla4	-0.790459	T cells
LCMV	day37	CS103	Icos	-0.937922	T cells
LCMV	day37	CS103	Ptprc	-0.888236	T cells
LCMV	day37	CS103	Sell	-0.874847	T cells
LCMV	day37	CS103	Cd2	-0.922989	T cells
LCMV	day37	CS103	Tnfrsf4	-0.970197	T cells
LCMV	day37	CS103	Cd3g	-0.906799	T cells
LCMV	day37	CS103	Cd3d	-0.862868	T cells
LCMV	day37	CS103	Eomes	-0.033233	T cells
LCMV	day37	CS103	Tbx21	-0.503679	T cells
LCMV	day37	CS103	Ccr7	-0.594954	T cells
LCMV	day37	CS103	Cd7	-0.881582	T cells
LCMV	day37	CS104	Maf	-0.819678	T cells
LCMV	day37	CS104	Cd3g	-0.905542	T cells
LCMV	day37	CS104	Ccr7	-0.721693	T cells
LCMV	day37	CS105	Ptprc	-0.886721	T cells
LCMV	day37	CS105	Cd2	-0.920356	T cells
LCMV	day37	CS105	Cd3d	-0.870318	T cells
LCMV	day37	CS105	Id2	-0.978446	T cells
LCMV	day37	CS100	Cd3g	-0.9105	T cells
LCMV	day37	CS100	Cd3d	-0.865922	T cells
LCMV	day37	CS95	Pdcd1	-0.817981	T cells
LCMV	day37	CS95	Ptprc	-0.884958	T cells
LCMV	day37	CS95	Cxcr3	-0.88698	T cells
LCMV	day37	CS95	Cd2	-0.920966	T cells
LCMV	day37	CS95	Ifngr1	-0.963849	T cells
LCMV	day37	CS95	Cd3g	-0.909947	T cells
LCMV	day37	CS95	Cd3d	-0.87007	T cells
LCMV	day37	CS95	Cd3e	-0.711333	T cells
LCMV	day37	CS95	Ccr5	-0.960289	T cells
LCMV	day37	CS95	Ccr7	-0.709097	T cells
LCMV	day37	CS95	Id2	-0.977949	T cells
LCMV	day37	CS95	Ly6a	-0.968489	T cells
LCMV	day37	CS95	Ly6c1	-0.897147	T cells
LCMV	day37	CS101	Cd3d	-0.872644	T cells
LCMV	day37	CS101	Cd3e	-0.698571	T cells
LCMV	day37	CS101	Ly6a	-0.968557	T cells
LCMV	day37	CS102	Ptprc	-0.88422	T cells
LCMV	day37	CS102	Cd44	-0.83316	T cells
LCMV	day37	CS102	Ifngr1	-0.961983	T cells
LCMV	day37	CS102	Cd3g	-0.909464	T cells
LCMV	day37	CS102	Cd3d	-0.866676	T cells
LCMV	day37	CS102	Cd3e	-0.685748	T cells
LCMV	day37	CS102	Ly6a	-0.967782	T cells
LCMV	day37	CS97	Ptprc	-0.884336	T cells
LCMV	day37	CS97	Fasl	-0.959472	T cells
LCMV	day37	CS97	Itgav	-0.705095	T cells
LCMV	day37	CS97	Cd2	-0.913614	T cells
LCMV	day37	CS97	Ifngr1	-0.964792	T cells
LCMV	day37	CS97	Cd3g	-0.907173	T cells
LCMV	day37	CS97	Cd3e	-0.713447	T cells
LCMV	day37	CS97	Id2	-0.978821	T cells
LCMV	day37	CS112	Il6ra	-0.880557	T cells
LCMV	day37	CS112	Ccr7	-0.960276	T cells
LCMV	day37	CS112	Id2	-0.958554	T cells
LCMV	day37	CS117	Cd3g	-0.90676	T cells
LCMV	day37	CS117	Cd3d	-0.869605	T cells
LCMV	day37	CS117	Id2	-0.957438	T cells
LCMV	day37	CS118	Cd2	-0.931371	T cells
LCMV	day37	CS118	Cd3g	-0.908484	T cells
LCMV	day37	CS118	Cd3d	-0.875273	T cells
LCMV	day37	CS114	Eomes	-0.545565	T cells
LCMV	day37	CS121	Ptprc	-0.907155	T cells
LCMV	day37	CS121	Cd2	-0.931256	T cells
LCMV	day37	CS121	Ifngr1	-0.904148	T cells
LCMV	day37	CS121	Cd3g	-0.90976	T cells
LCMV	day37	CS121	Cd3e	-0.773609	T cells
LCMV	day37	CS121	Cd7	-0.861796	T cells
LCMV	day37	CS121	Id2	-0.954091	T cells
LCMV	day37	CS122	Cd44	-0.86119	T cells
LCMV	day37	CS122	Cd2	-0.934815	T cells
LCMV	day37	CS122	Cd3d	-0.866738	T cells
LCMV	day37	CS122	Cd3e	-0.80851	T cells
LCMV	day37	CS122	Ccr5	-0.900483	T cells
LCMV	day37	CS122	Id2	-0.955559	T cells
LCMV	day37	CS124	Ctla4	-0.870775	T cells
LCMV	day37	CS124	Ptprc	-0.907754	T cells
LCMV	day37	CS124	Cd2	-0.926846	T cells
LCMV	day37	CS124	Cd3e	-0.832442	T cells
LCMV	day37	CS124	Id2	-0.959525	T cells
LCMV	day37	CS125	Ptprc	-0.92637	T cells
LCMV	day37	CS125	Cd3e	-0.935777	T cells
LCMV	day37	CS123	Cd2	-0.931579	T cells
LCMV	day37	CS123	Cd3g	-0.905805	T cells
LCMV	day37	CS123	Cd3e	-0.759957	T cells
LCMV	day37	CS120	Cd28	-0.730561	T cells
LCMV	day37	CS120	Cd2	-0.922207	T cells
LCMV	day37	CS120	Tnfrsf4	-0.956807	T cells
LCMV	day37	CS120	Cd3g	-0.913748	T cells
LCMV	day37	CS120	Cd3d	-0.875748	T cells
LCMV	day37	CS109	Il18r1	-0.88243	T cells
LCMV	day37	CS109	Ptprc	-0.910471	T cells
LCMV	day37	CS109	Fasl	-0.892977	T cells
LCMV	day37	CS109	Cd84	-0.874287	T cells
LCMV	day37	CS109	Cd44	-0.854286	T cells
LCMV	day37	CS109	Cxcr3	-0.919871	T cells
LCMV	day37	CS109	Cd2	-0.936772	T cells
LCMV	day37	CS109	Tnfrsf18	-0.81163	T cells
LCMV	day37	CS109	Cd27	-0.769101	T cells
LCMV	day37	CS109	Cd69	-0.892814	T cells
LCMV	day37	CS109	Il21r	-0.676407	T cells
LCMV	day37	CS109	Spn	-0.844	T cells
LCMV	day37	CS109	Ifngr1	-0.925562	T cells
LCMV	day37	CS109	Il12rb1	-0.67044	T cells
LCMV	day37	CS109	Nrp1	-0.599032	T cells
LCMV	day37	CS109	Thy1	-0.514291	T cells
LCMV	day37	CS109	Cd3g	-0.904531	T cells
LCMV	day37	CS109	Cx3cr1	-0.930895	T cells
LCMV	day37	CS109	Ccr5	-0.931535	T cells
LCMV	day37	CS109	Stat3	-0.743447	T cells
LCMV	day37	CS109	Itgb3	-0.75476	T cells
LCMV	day37	CS109	Irf4	-0.895427	T cells
LCMV	day37	CS109	Id2	-0.957269	T cells
LCMV	day37	CS109	Batf	-0.836628	T cells
LCMV	day37	CS109	Il7r	-0.92538	T cells
LCMV	day37	CS109	Ly6a	-0.969629	T cells
LCMV	day37	CS109	Ly6c1	-0.888946	T cells
LCMV	day37	CS109	Cd96	-0.955639	T cells
LCMV	day37	CS110	Il18r1	-0.88883	T cells
LCMV	day37	CS110	Ctla4	-0.772133	T cells
LCMV	day37	CS110	Icos	-0.862872	T cells
LCMV	day37	CS110	Ptprc	-0.907975	T cells
LCMV	day37	CS110	Sell	-0.941856	T cells
LCMV	day37	CS110	Cd84	-0.867182	T cells
LCMV	day37	CS110	Cd44	-0.845014	T cells
LCMV	day37	CS110	Tnfrsf4	-0.968994	T cells
LCMV	day37	CS110	Cd27	-0.812392	T cells
LCMV	day37	CS110	Ifngr1	-0.912664	T cells
LCMV	day37	CS110	Maf	-0.882394	T cells
LCMV	day37	CS110	Thy1	-0.486691	T cells
LCMV	day37	CS110	Cxcr5	-0.963503	T cells
LCMV	day37	CS110	Cd3g	-0.905664	T cells
LCMV	day37	CS110	Cd3d	-0.878169	T cells
LCMV	day37	CS110	Cd3e	-0.795848	T cells
LCMV	day37	CS110	Stat3	-0.713227	T cells
LCMV	day37	CS110	Pecam1	-0.922779	T cells
LCMV	day37	CS110	Cd7	-0.873264	T cells
LCMV	day37	CS110	Id2	-0.955794	T cells
LCMV	day37	CS110	Ly6a	-0.970051	T cells
LCMV	day37	CS110	Ly6c1	-0.889826	T cells
LCMV	day37	CS110	Il2rb	-0.683261	T cells
LCMV	day37	CS110	Cd80	-0.557721	T cells
LCMV	day37	CS110	Cd96	-0.937023	T cells
LCMV	day37	CS110	Cd8a	-0.684616	T cells
LCMV	day37	CS110	Ccr8	-0.966847	T cells
LCMV	day37	CS115	Il18r1	-0.885244	T cells
LCMV	day37	CS115	Ptprc	-0.897796	T cells
LCMV	day37	CS115	Sell	-0.916919	T cells
LCMV	day37	CS115	Itgav	-0.828855	T cells
LCMV	day37	CS115	Il6ra	-0.874135	T cells
LCMV	day37	CS115	Tnfrsf18	-0.842135	T cells
LCMV	day37	CS115	Il21r	-0.699714	T cells
LCMV	day37	CS115	Ifngr1	-0.92354	T cells
LCMV	day37	CS115	Maf	-0.902	T cells
LCMV	day37	CS115	Thy1	-0.466231	T cells
LCMV	day37	CS115	Cd3g	-0.905441	T cells
LCMV	day37	CS115	Nt5e	-0.82047	T cells
LCMV	day37	CS115	Ccr7	-0.984448	T cells
LCMV	day37	CS115	Pecam1	-0.881967	T cells
LCMV	day37	CS115	Id2	-0.95296	T cells
LCMV	day37	CS115	Ly6a	-0.966175	T cells
LCMV	day37	CS115	Il2rb	-0.709108	T cells
LCMV	day37	CS115	Cd200	-0.906246	T cells
LCMV	day37	CS115	Cd96	-0.959298	T cells
LCMV	day37	CS115	Entpd1	-0.678912	T cells
LCMV	day37	CS115	Cd8a	-0.812356	T cells
LCMV	day37	CS116	Il18r1	-0.896195	T cells
LCMV	day37	CS116	Slamf1	-0.839655	T cells
LCMV	day37	CS116	Cd44	-0.844612	T cells
LCMV	day37	CS116	Cd1d1	-0.930099	T cells
LCMV	day37	CS116	Cd160	-0.703961	T cells
LCMV	day37	CS116	Tnfrsf9	-0.977315	T cells
LCMV	day37	CS116	Klrg1	-0.979876	T cells
LCMV	day37	CS116	Klrb1c	-0.734237	T cells
LCMV	day37	CS116	Spn	-0.832529	T cells
LCMV	day37	CS116	Ifngr1	-0.907822	T cells
LCMV	day37	CS116	Il12rb1	-0.61326	T cells
LCMV	day37	CS116	Thy1	-0.484949	T cells
LCMV	day37	CS116	Cxcr5	-0.946158	T cells
LCMV	day37	CS116	Ccr5	-0.928868	T cells
LCMV	day37	CS116	Ccr7	-0.918716	T cells
LCMV	day37	CS116	Stat3	-0.716078	T cells
LCMV	day37	CS116	Itgb3	-0.849192	T cells
LCMV	day37	CS116	Cd7	-0.889218	T cells
LCMV	day37	CS116	Id2	-0.960696	T cells
LCMV	day37	CS116	Il7r	-0.920843	T cells
LCMV	day37	CS116	Ly6a	-0.969939	T cells
LCMV	day37	CS116	Ly6c1	-0.938334	T cells
LCMV	day37	CS116	Cd96	-0.946427	T cells
LCMV	day37	CS111	Cd84	-0.891031	T cells
LCMV	day37	CS111	Tnfrsf18	-0.822883	T cells
LCMV	day37	CS111	Cd3g	-0.903731	T cells
LCMV	day37	CS111	Ccr5	-0.898577	T cells
LCMV	day37	CS111	Ccr7	-0.936613	T cells
LCMV	day37	CS111	Id2	-0.958975	T cells
LCMV	day37	CS111	Ly6a	-0.966718	T cells
LCMV	day37	CS111	Cd96	-0.950289	T cells
LCMV	day37	CS111	Cd5	-0.901702	T cells
Influenza A PR8	day14	CS133	Icos	-0.799696	T cells
Influenza A PR8	day14	CS133	Ptprc	-0.912145	T cells
Influenza A PR8	day14	CS133	Fasl	-0.966269	T cells
Influenza A PR8	day14	CS133	Cxcr3	-0.950345	T cells
Influenza A PR8	day14	CS133	Il6ra	-0.332964	T cells
Influenza A PR8	day14	CS133	Tnfrsf18	-0.749887	T cells
Influenza A PR8	day14	CS133	Ifngr1	-0.933448	T cells
Influenza A PR8	day14	CS133	Maf	-0.766178	T cells
Influenza A PR8	day14	CS133	Nrp1	-0.265292	T cells
Influenza A PR8	day14	CS133	Cxcr5	-0.469633	T cells
Influenza A PR8	day14	CS133	Cd3g	-0.902018	T cells
Influenza A PR8	day14	CS133	Cd3d	-0.867731	T cells
Influenza A PR8	day14	CS133	Cd3e	-0.735071	T cells
Influenza A PR8	day14	CS133	Id2	-0.983185	T cells
Influenza A PR8	day14	CS133	Cd5	-0.838811	T cells
Influenza A PR8	day14	CS136	Ptprc	-0.901811	T cells
Influenza A PR8	day14	CS136	Cd44	-0.819383	T cells
Influenza A PR8	day14	CS136	Cd40lg	-0.79836	T cells
Influenza A PR8	day14	CS136	Cd2	-0.926694	T cells
Influenza A PR8	day14	CS136	Cd69	-0.850805	T cells
Influenza A PR8	day14	CS136	Ifngr1	-0.920849	T cells
Influenza A PR8	day14	CS136	Cd3g	-0.901655	T cells
Influenza A PR8	day14	CS136	Cd3d	-0.867175	T cells
Influenza A PR8	day14	CS136	Cd3e	-0.762946	T cells
Influenza A PR8	day14	CS136	Id2	-0.986745	T cells
Influenza A PR8	day14	CS136	Cd96	-0.991685	T cells
Influenza A PR8	day14	CS136	Cd5	-0.863308	T cells
Influenza A PR8	day14	CS137	Cd28	-0.757893	T cells
Influenza A PR8	day14	CS137	Cxcr3	-0.95889	T cells
Influenza A PR8	day14	CS137	Tnfrsf4	-0.86079	T cells
Influenza A PR8	day14	CS137	Cxcr5	-0.866539	T cells
Influenza A PR8	day14	CS137	Ly6a	-0.964393	T cells
Influenza A PR8	day14	CS134	Ctla4	-0.396291	T cells
Influenza A PR8	day14	CS134	Ptprc	-0.907777	T cells
Influenza A PR8	day14	CS134	Cd84	-0.840812	T cells
Influenza A PR8	day14	CS134	Cd44	-0.826625	T cells
Influenza A PR8	day14	CS134	Cxcr3	-0.955186	T cells
Influenza A PR8	day14	CS134	Cxcr5	-0.817537	T cells
Influenza A PR8	day14	CS134	Cd3g	-0.906131	T cells
Influenza A PR8	day14	CS134	Cd3d	-0.864505	T cells
Influenza A PR8	day14	CS134	Nt5e	-0.271841	T cells
Influenza A PR8	day14	CS134	Ccr5	-0.935696	T cells
Influenza A PR8	day14	CS134	Id2	-0.980195	T cells
Influenza A PR8	day14	CS134	Ly6a	-0.969207	T cells
Influenza A PR8	day14	CS134	Il2rb	-0.792522	T cells
Influenza A PR8	day14	CS135	Ptprc	-0.909402	T cells
Influenza A PR8	day14	CS135	Cd2	-0.920488	T cells
Influenza A PR8	day14	CS135	Spn	-0.893576	T cells
Influenza A PR8	day14	CS135	Ifngr1	-0.920793	T cells
Influenza A PR8	day14	CS135	Prdm1	-0.846406	T cells
Influenza A PR8	day14	CS135	Cd3d	-0.857462	T cells
Influenza A PR8	day14	CS135	Cd3e	-0.714426	T cells
Influenza A PR8	day14	CS135	Ly6c1	-0.952249	T cells
Influenza A PR8	day14	CS135	Cd200	-0.414859	T cells
Influenza A PR8	day14	CS135	Cd5	-0.856436	T cells
Influenza A PR8	day14	CS131	Il18r1	-0.926693	T cells
Influenza A PR8	day14	CS131	Ptprc	-0.912812	T cells
Influenza A PR8	day14	CS131	Cd2	-0.91928	T cells
Influenza A PR8	day14	CS131	Tnfrsf4	-0.823393	T cells
Influenza A PR8	day14	CS131	Spn	-0.870057	T cells
Influenza A PR8	day14	CS131	Ifngr1	-0.807409	T cells
Influenza A PR8	day14	CS131	Cd3g	-0.89888	T cells
Influenza A PR8	day14	CS131	Cd3d	-0.880823	T cells
Influenza A PR8	day14	CS131	Id2	-0.97204	T cells
Influenza A PR8	day14	CS132	Il18r1	-0.948913	T cells
Influenza A PR8	day14	CS132	Icos	-0.763699	T cells
Influenza A PR8	day14	CS132	Ptprc	-0.903397	T cells
Influenza A PR8	day14	CS132	Fasl	-0.962	T cells
Influenza A PR8	day14	CS132	Sell	-0.944883	T cells
Influenza A PR8	day14	CS132	Slamf1	-0.934562	T cells
Influenza A PR8	day14	CS132	Cd44	-0.854876	T cells
Influenza A PR8	day14	CS132	Cd2	-0.912797	T cells
Influenza A PR8	day14	CS132	Tnfrsf18	-0.734029	T cells
Influenza A PR8	day14	CS132	Cd69	-0.879134	T cells
Influenza A PR8	day14	CS132	Il21r	-0.668651	T cells
Influenza A PR8	day14	CS132	Ifngr1	-0.93568	T cells
Influenza A PR8	day14	CS132	Thy1	-0.632156	T cells
Influenza A PR8	day14	CS132	Cxcr5	-0.634151	T cells
Influenza A PR8	day14	CS132	Cd3g	-0.900852	T cells
Influenza A PR8	day14	CS132	Cd3d	-0.871281	T cells
Influenza A PR8	day14	CS132	Ccr7	-0.882943	T cells
Influenza A PR8	day14	CS132	Id2	-0.984978	T cells
Influenza A PR8	day14	CS132	Ly6a	-0.970804	T cells
Influenza A PR8	day14	CS132	Ly6c1	-0.993266	T cells
Influenza A PR8	day14	CS132	Il2rb	-0.77998	T cells
Influenza A PR8	day14	CS132	Bcl6	-0.287147	T cells
Influenza A PR8	day14	CS132	Cd200	-0.186497	T cells
Influenza A PR8	day14	CS132	Cd5	-0.833593	T cells
Influenza A PR8	day14	CS132	Entpd1	-0.946207	T cells
Influenza A PR8	day30	CS138	Il18r1	-0.950135	T cells
Influenza A PR8	day30	CS138	Ctla4	-0.481134	T cells
Influenza A PR8	day30	CS138	Sell	-0.983896	T cells
Influenza A PR8	day30	CS138	Cd84	-0.864435	T cells
Influenza A PR8	day30	CS138	Cd2	-0.906462	T cells
Influenza A PR8	day30	CS138	Tnfrsf18	-0.596558	T cells
Influenza A PR8	day30	CS138	Prdm1	-0.87183	T cells
Influenza A PR8	day30	CS138	Cd3g	-0.896284	T cells
Influenza A PR8	day30	CS138	Cd3d	-0.868185	T cells
Influenza A PR8	day30	CS138	Nt5e	-0.339832	T cells
Influenza A PR8	day30	CS138	Id2	-0.979164	T cells
Influenza A PR8	day30	CS138	Batf	-0.761321	T cells
Influenza A PR8	day30	CS138	Ly6a	-0.968335	T cells
Influenza A PR8	day30	CS139	Cd28	-0.782688	T cells
Influenza A PR8	day30	CS139	Icos	-0.812059	T cells
Influenza A PR8	day30	CS139	Cxcr4	-0.461411	T cells
[truncated: 256 more rows]
