# Supplementary material for: A Catalogus Immune Muris of the mouse immune responses to diverse pathogens
Source: Cell Death Dis. 2021 Aug 17;12(9):798. doi: 10.1038/s41419-021-04075-y (PMC8370971; doi:10.1038/s41419-021-04075-y)
Supplement: Supplementary file 6 — Supplementary Table S5 [file 41419_2021_4075_MOESM6_ESM.xlsx]

## Sheet: Bcells
Ratio of cells expressing features (cell markers) extracted with Boruta
	B cells Functional Cell States (CS)
Features	CS10	CS14	CS15	CS16	CS9	CS2	CS3	CS5	CS6	CS13	CS1	CS4	CS11	CS12	CS8	CS7
Bach2	0.06	0.14	0.18	0.13	0.21	0.12	0.18	0.11	0.19	0.09	0.17	0.12	0.1	0.09	0.08	0.18
Bcl6	0.06	0.05	0.11	0.06	0.03	0.03	0.01	0.04	0.11	0.11	0.03	0.1	0.05	0.05	0.01	0.05
Bcr	0	0.01	0.01	0.01	0.01	0.01	0.01	0.02	0.02	0.03	0	0.02	0	0.02	0.01	0.01
Bst2	0.13	0.07	0.02	0.04	0.17	0.04	0.04	0.09	0.08	0.23	0.2	0.14	0.6	0.54	0.16	0.23
Cd19	0.29	0.29	0.34	0.3	0.31	0.23	0.24	0.21	0.28	0.23	0.27	0.26	0.48	0.49	0.22	0.32
Cd22	0.16	0.26	0.4	0.26	0.29	0.19	0.22	0.19	0.3	0.26	0.17	0.31	0.5	0.51	0.28	0.55
Cd27	0	0.01	0.02	0.03	0.01	0.01	0.01	0.05	0.02	0	0	0	0	0.01	0	0
Cd38	0.13	0.14	0.1	0.08	0.12	0.13	0.11	0.08	0.15	0.06	0	0.05	0.28	0.27	0.1	0.26
Cd40	0.03	0.12	0.07	0.08	0.04	0.04	0.04	0.12	0.1	0.34	0.27	0.24	0.19	0.15	0.04	0.06
Cd79a	0.13	0.09	0.14	0.16	0.13	0.06	0.11	0.05	0.06	0.09	0.1	0.07	0.2	0.29	0.09	0.32
Cd81	0.03	0.09	0.08	0.08	0.12	0.08	0.04	0.1	0.1	0.14	0.27	0.14	0.23	0.25	0.08	0.11
Cd86	0.03	0.03	0.02	0.03	0.05	0.02	0.03	0.03	0.04	0.2	0.2	0.1	0.11	0.16	0.04	0.07
Cd9	0.06	0.02	0	0	0.04	0.02	0.01	0.02	0.03	0.09	0.2	0.1	0.04	0.08	0	0.01
Cd93	0.03	0.02	0.02	0.01	0.05	0.01	0	0.01	0.01	0.03	0.03	0.02	0.02	0.05	0.01	0.02
Cxcr4	0.45	0.25	0.3	0.22	0.53	0.19	0.27	0.22	0.26	0.26	0.37	0.26	0.07	0.05	0.15	0.34
Cxcr5	0.16	0.18	0.18	0.15	0.19	0.15	0.2	0.19	0.23	0.2	0.17	0.19	0.32	0.36	0.1	0.33
Ebf1	0.13	0.2	0.2	0.12	0.24	0.14	0.18	0.15	0.17	0.11	0.1	0.1	0.18	0.2	0.1	0.27
Fasn	0	0.05	0.08	0.02	0.01	0.03	0.04	0.03	0.08	0.03	0	0.02	0.06	0.05	0.04	0.04
Fcer2a	0.16	0.33	0.42	0.37	0.17	0.3	0.33	0.25	0.29	0.31	0.3	0.21	0.11	0.1	0.06	0.17
Fcgr3	0.06	0.01	0	0	0.06	0	0	0.02	0	0	0	0.07	0.05	0.03	0.01	0.01
Foxo1	0.16	0.18	0.21	0.16	0.2	0.17	0.19	0.17	0.21	0.2	0.2	0.1	0.15	0.15	0.1	0.21
Ifngr1	0	0.05	0.03	0.04	0.07	0.04	0.01	0.05	0.05	0.09	0.03	0.1	0.12	0.1	0.1	0.16
Il1r2	0.13	0	0	0.01	0.06	0	0.01	0.01	0.01	0.03	0	0	0.01	0.01	0.01	0
Il2ra	0	0.03	0.01	0	0.01	0.02	0.01	0.01	0.01	0.17	0.13	0.12	0.01	0.01	0.03	0.03
Il6ra	0.03	0.01	0.02	0.01	0.04	0	0	0.01	0.01	0.03	0	0	0.01	0.02	0.03	0.05
Itgam	0.03	0.01	0	0	0.03	0.01	0.01	0.01	0.01	0.09	0	0.05	0.06	0.03	0.01	0.01
Ly6a	0.32	0.24	0.1	0.17	0.47	0.27	0.18	0.27	0.52	0.46	0.5	0.36	0.93	0.96	0.69	0.78
Ms4a1	0.32	0.55	0.56	0.54	0.55	0.47	0.54	0.48	0.54	0.6	0.63	0.5	0.78	0.83	0.48	0.65
Notch2	0.06	0.06	0.08	0.06	0.15	0.11	0.03	0.08	0.13	0.03	0.13	0.05	0.07	0.14	0.07	0.11
Pax5	0.1	0.11	0.07	0.06	0.09	0.1	0.11	0.12	0.12	0.06	0.03	0.07	0.27	0.31	0.18	0.32
Pecam1	0.03	0.15	0.02	0.07	0.11	0.06	0.07	0.09	0.05	0.09	0.03	0.1	0.16	0.15	0.07	0.2
Ptprc	0.32	0.46	0.42	0.34	0.47	0.29	0.36	0.4	0.5	0.57	0.33	0.4	0.6	0.59	0.39	0.58
S1pr1	0	0.14	0.14	0.11	0.12	0.13	0.11	0.12	0.23	0.26	0.13	0.17	0.27	0.21	0.09	0.27
Sell	0.32	0.24	0.26	0.21	0.45	0.18	0.17	0.29	0.35	0.06	0.2	0.19	0.47	0.47	0.35	0.43
Spib	0.23	0.2	0.18	0.22	0.21	0.16	0.16	0.18	0.24	0.2	0.27	0.14	0.35	0.4	0.12	0.2
Spn	0	0.04	0.02	0.04	0.04	0.03	0.01	0.05	0.08	0	0.07	0.12	0.09	0.05	0.03	0.02
Tnfrsf13c	0.13	0.2	0.25	0.22	0.12	0.18	0.11	0.16	0.26	0.09	0.13	0.1	0.4	0.4	0.14	0.28

## Sheet: DCs
	Dendritic cells Functional Cell States (CS)
Features	CS19	CS17	CS29	CS14	CS15	CS16	CS20	CS22	CS23	CS21	CS27	CS25	CS28	CS24	CS26	CS2	CS3	CS6	CS9	CS11	CS12	CS10	CS36	CS30	CS32	CS31	CS33	CS13	CS4	CS5	CS1	CS7	CS8	CS34	CS35	CS18
Acvrl1	0.08	0.31	0.06	0.02	0.03	0.04	0.18	0.05	0.17	0.38	0.11	0	0	0	0.22	0.03	0.03	0.04	0.14	0.3	0	0.04	0.04	0.01	0	0.02	0	0.02	0.05	0.02	0.02	0	0.1	0	0	0
Bst2	0.36	0.13	0.54	0.13	0.17	0.11	0.91	0.81	0.83	0.75	0.67	0.67	1	0.88	0.89	0.17	0.13	0.17	0.21	0.3	0.6	0.25	0.58	0.6	0.74	0.77	0.6	0.22	0.23	0.17	0.29	0.21	0.35	0.42	0.62	0.41
Ccr7	0.38	0.42	0.29	0.62	0.66	0.38	0	0.57	0.5	0.5	0.11	0.17	0.12	0.5	0.33	0.62	0.68	0.54	0.29	0.2	0.6	0.96	0.74	0.83	0.68	0.69	0.86	0.44	0.49	0.69	0.6	0.44	0.05	0.58	0.62	0.49
Cd4	0.13	0.14	0	0.02	0.03	0.06	0.27	0.1	0.33	0	0.22	0	0.38	0.12	0	0.03	0	0.02	0	0	0	0.12	0.07	0.02	0.09	0.11	0	0.01	0.02	0.02	0.03	0.03	0	0	0.04	0.04
Cd40	0.46	0.7	0.14	0.46	0.3	0.14	0.18	0.52	0.33	0.75	0.22	0.5	0.38	0.5	0.22	0.42	0.23	0.38	0.29	0.2	0.4	0.21	0.58	0.48	0.56	0.7	0.64	0.51	0.36	0.44	0.49	0.24	0.35	0.42	0.5	0.73
Cd83	0.82	0.9	0.4	0.43	0.41	0.34	0.09	0.57	0.17	0.5	0	0.33	0	0.62	0.11	0.4	0.55	0.37	0.43	0.7	0.8	0.5	0.48	0.46	0.53	0.6	0.64	0.33	0.36	0.45	0.37	0.41	0.2	0.5	0.46	0.3
Cd8a	0.33	0.08	0	0.06	0.17	0.24	0.27	0.14	0.17	0	0.56	0	0.12	0.12	0.22	0.03	0.22	0.12	0.29	0.7	1	0.08	0.19	0.12	0.09	0.28	0.29	0.05	0.18	0.09	0.03	0.09	0.65	0.08	0.17	0.05
Clec4a4	0.33	0	0	0	0	0	0	0	0	0	0	0	0	0	0	0	0	0	0	0	0	0	0.01	0	0	0.01	0	0	0	0	0	0	0	0.08	0	0.03
Clec7a	0.15	0.62	0.26	0.04	0.04	0.02	0.27	0.48	0	0.62	0	0.5	0.5	0.5	0.22	0.09	0.08	0.06	0.14	0	0	0.04	0.06	0.04	0.09	0.16	0.24	0.03	0.04	0.03	0.06	0	0	0.08	0.17	0
Clec9a	0.33	0.39	0.06	0.03	0.08	0.16	0.27	0	0	0.12	0.22	0.33	0.12	0.12	0.22	0.02	0.1	0.06	0.21	0.6	0.6	0.08	0.09	0.09	0	0.14	0.05	0.03	0.12	0.02	0.02	0.06	0.5	0	0.08	0.04
Cxcr3	0	0.12	0	0.01	0.03	0.04	0.09	0	0	0.12	0	0.17	0	0	0	0.01	0.04	0.02	0	0.1	0.2	0.04	0.01	0	0	0.02	0	0.01	0.04	0	0.01	0.03	0.15	0	0	0
Flt3	0.59	0.76	0.23	0.24	0.36	0.3	0	0.29	0.5	0	0.11	0.17	0.5	0.25	0.22	0.22	0.31	0.21	0.21	0.5	0.8	0.21	0.27	0.26	0.29	0.3	0.21	0.19	0.26	0.26	0.26	0.15	0.55	0.25	0.33	0.22
Irf8	0.56	0.67	0.4	0.29	0.44	0.35	0.82	0.62	1	0.75	0.89	0.33	0.75	0.38	0.56	0.26	0.4	0.36	0.57	0.9	1	0.5	0.42	0.44	0.5	0.53	0.57	0.15	0.37	0.21	0.18	0.26	0.85	0.5	0.58	0.11
Itgae	0.05	0.32	0.06	0.02	0.04	0.01	0.09	0	0	0	0.11	0.17	0	0	0	0.01	0.03	0.02	0	0	0	0.04	0.01	0	0	0.02	0	0.01	0.09	0.01	0.01	0	0.2	0	0.04	0.01
Ly75	0.28	0.43	0.03	0.21	0.23	0.12	0.09	0.29	0.17	0	0	0	0	0.38	0.11	0.19	0.18	0.17	0.07	0.2	0.2	0.25	0.18	0.15	0.21	0.22	0.31	0.14	0.17	0.19	0.2	0.18	0.1	0.08	0.17	0.02
Ptprc	0.97	0.97	0.46	0.25	0.32	0.23	0.91	0.67	0.67	0.75	0.56	0.83	0.88	0.25	0.89	0.22	0.34	0.29	0.5	0.7	0.8	0.38	0.39	0.33	0.24	0.48	0.26	0.22	0.4	0.29	0.22	0.21	0.75	0.58	0.46	0.57
Siglech	0.03	0.32	0.09	0.02	0.03	0.09	0.27	0.1	0.5	0.12	0.67	0	0.25	0.12	0.11	0.01	0.06	0.03	0.14	0.1	0.2	0.25	0.05	0.04	0	0.02	0.05	0.01	0.01	0.01	0.01	0.03	0	0.08	0.04	0.06
Tcf4	0.49	0.67	0.14	0.13	0.13	0.07	0.36	0.71	1	0.25	0.78	0.33	1	0.38	0.22	0.11	0.1	0.08	0.14	0	0.4	0.12	0.25	0.27	0.15	0.31	0.12	0.11	0.07	0.13	0.14	0.21	0	0.17	0.21	0.04
Tlr7	0.13	0.03	0.11	0.01	0	0.01	0.36	0.14	0	0.38	0.11	0	0.38	0	0.11	0.02	0	0.01	0	0	0	0	0.06	0.04	0	0.05	0	0.01	0.02	0.01	0.02	0	0	0	0.08	0.01
Tlr9	0.1	0.09	0	0	0	0	0.18	0.05	0	0	0	0.17	0	0	0	0	0.01	0	0	0	0	0	0.33	0.36	0.32	0.44	0.4	0	0	0	0	0	0	0.33	0.42	0.01

## Sheet: Macrophages
	Macrophages Functional Cell States (CS)
Features	CS29	CS31	CS30	CS32	CS35	CS33	CS34	CS36	CS4	CS1	CS2	CS3	CS24	CS12	CS18	CS20	CS19	CS21	CS22	CS26	CS23	CS27	CS25	CS14	CS16	CS17	CS15	CS13	CS28	CS5	CS9	CS7	CS6	CS8	CS10	CS11
Adgre1	1	1	1	1	1	1	1	1	0	0.1	0.18	0.21	0	0	0	0	0	0	0	0	0	0	0	0	0	0	0	0	0	0.73	0.66	0.39	0.73	0.6	0.17	0.46
Arg1	0.03	0	0.05	0.22	0.09	0.17	0.33	0.42	0	0.07	0.06	0	0	0	0	0	0	0	0	0	0	0	0	0	0	0	0	0	0	0.67	0.34	0.1	0.47	0.37	0	0.15
Ccl2	1	1	0.95	0.89	1	0.87	1	0.98	0.79	0.03	0.04	0.09	0.12	0.12	0.12	0.27	0	0.33	0.12	0	0	0.27	0.25	0.14	0.17	0.15	0.3	0.23	0.02	0.37	0.15	0.1	0.25	0.2	0.17	0.31
Ccl22	0.28	0.27	0.5	0.22	0.35	0.43	0.33	0	0	0.05	0.01	0.02	0.71	0.65	0.2	0.23	0.09	0.29	0.57	0.83	0.6	0.91	1	0.06	0.17	0.15	0.2	0.68	0.03	0.04	0.01	0	0.02	0.01	0	0
Ccl5	0.91	1	1	1	1	1	1	1	0	0.02	0.02	0.34	0.76	0.65	0.49	0.45	0.27	0.29	0.72	0.67	0.8	0.82	0.88	0.46	0.83	0.54	0.5	0.72	0.97	0.99	0.95	0.61	0.94	0.95	0.83	0.92
Ccr7	0.06	0	0.05	0.11	0	0	0	0	0	0	0.01	0.01	0.06	0.08	0.09	0	0	0	0.05	0.33	0.1	0	0.25	0.2	0	0.08	0.1	0.14	0.02	0.04	0.02	0	0.02	0.02	0	0
Cd14	1	1	1	1	1	1	1	0.98	0.94	0.03	0.02	0.27	0	0.03	0.03	0.05	0	0.05	0.02	0	0	0	0	0.03	0.17	0	0	0	0.78	0.81	0.58	0.32	0.68	0.49	0.17	0.46
Cd163	0.19	0.27	0.18	0.33	0.18	0	0.33	0.18	0	0.26	0.25	0.32	0	0	0	0	0	0	0	0	0	0	0	0	0	0	0	0	0.05	0.19	0.1	0	0.13	0.1	0	0.15
Cd200	0.19	0.45	0.5	0.44	0.35	0.3	0.33	0.27	0	0.52	0.62	0.68	0.12	0.17	0.11	0.18	0.36	0.14	0.2	0.17	0.4	0.36	0.12	0.26	0.33	0.23	0.2	0.14	0.02	0.44	0.19	0.06	0.23	0.16	0	0.15
Cd274	0.66	0.82	1	0.89	0.88	1	1	1	0.44	0.72	0.79	0.9	0.24	0.22	0.17	0.32	0.18	0.29	0.15	0	0.5	0.09	0.38	0.2	0	0.31	0.3	0.23	0.37	0.79	0.6	0.39	0.72	0.56	0.33	0.62
Cd40	1	1	1	1	1	1	1	0.82	0	0.01	0.01	0.07	0.29	0.27	0.26	0.41	0.09	0.33	0.15	0.67	0.5	0.45	0.38	0.23	1	0.62	0.5	0.28	0.17	0.14	0.07	0	0.07	0.07	0	0.08
Cd68	1	1	1	1	1	1	1	1	1	0.04	0.08	0.26	0.76	0.67	0.55	0.86	0.36	0.81	0.72	0.83	0.8	0.91	0.75	0.6	1	0.77	0.8	0.76	0.64	0.88	0.77	0.48	0.82	0.69	0.33	0.54
Cd80	0.03	0.36	0.14	0.11	0.06	0.04	0.17	0.24	0	0.07	0.11	0.08	0.06	0.01	0.02	0	0	0	0.02	0	0	0.18	0	0.03	0.17	0.08	0	0.02	0	0.22	0.18	0.06	0.15	0.11	0	0
Cd86	0.12	0.27	0.41	0.67	0.35	0.26	0.17	0.6	0.63	0.04	0.09	0.04	0.59	0.54	0.43	0.68	0.18	0.67	0.6	1	0.7	0.91	0.88	0.46	0.83	0.54	0.5	0.6	0.1	0.31	0.17	0	0.25	0.18	0	0.08
Cdh1	0.09	0.18	0.05	0.11	0.03	0.04	0.17	0	0	0.16	0.21	0.21	0	0	0	0.05	0	0	0	0	0	0	0	0	0	0	0	0	0.02	0.27	0.22	0.16	0.18	0.12	0	0.08
Chil3	0.09	0.18	0.14	0.22	0.03	0.13	0	0.04	0	0.08	0.09	0.08	0	0	0	0	0	0	0	0	0	0	0	0	0	0	0	0	0	1	1	0.9	1	1	1	1
Clec10a	0.09	0	0	0	0.06	0.04	0	0	0	0.05	0.02	0.01	0.06	0.05	0.08	0.05	0.18	0.05	0.05	0.17	0.2	0.18	0.12	0.14	0.17	0.15	0.1	0.15	0.02	0.07	0.03	0.03	0.03	0.02	0	0
Clec7a	0.12	0.27	0.23	0	0.32	0.13	0.5	0.29	0.71	0.35	0.41	0.49	0.47	0.47	0.28	0.45	0	0.33	0.4	0.67	0.3	0.45	0.5	0.34	0.33	0.46	0.4	0.55	0	0.91	0.97	0.55	0.94	0.92	0.83	1
Csf1r	0.97	1	1	1	1	1	1	1	1	0.08	0.09	0.2	0.82	0.77	0.8	0.95	0.55	0.86	0.95	0.83	1	1	1	0.8	1	0.85	1	0.9	0.73	0.76	0.5	0.26	0.62	0.43	0	0.62
Fcgr1	0.69	0.91	0.86	0.67	0.82	0.35	0.5	0.96	0.52	0.05	0.03	0.03	0	0.11	0.05	0.23	0.09	0.24	0.08	0	0.1	0	0	0.11	0.17	0.15	0.1	0.13	0.03	0.42	0.2	0.06	0.29	0.23	0	0.15
Fcgr3	0.88	1	0.95	1	0.91	0.78	1	0.69	0.96	0.05	0.06	0.07	0.41	0.32	0.32	0.41	0.18	0.38	0.22	0.5	0.3	0.27	0.38	0.37	0.67	0.54	0.5	0.3	0.25	0.83	0.78	0.23	0.78	0.63	0.83	0.69
Il10	0.06	0.09	0.36	0.22	0.24	0.04	0	0.13	0	0.01	0.01	0	0	0	0	0	0.09	0	0	0	0	0.09	0	0.03	0.17	0	0	0	0	0.18	0.07	0	0.17	0.06	0.17	0
Il12b	0.56	0.64	0.86	0.56	0.91	0.96	0.83	0.16	0	0.11	0.1	0.19	0	0	0.04	0	0	0.05	0	0	0	0	0	0	0	0	0	0.04	0	0.1	0.07	0.03	0.05	0.06	0	0
Il13ra1	0.16	0.27	0.5	0.56	0.12	0.35	0	0.53	0	0.08	0.22	0.1	0.18	0.12	0.19	0.14	0.09	0.33	0.15	0.33	0.2	0.55	0.38	0.17	0	0.08	0.3	0.17	0	0.53	0.33	0.23	0.47	0.29	0.17	0.62
Il18	0.25	0.45	0.73	0.78	0.24	0.65	0.83	0.56	0	0.02	0	0.01	0.53	0.47	0.45	0.41	0.55	0.52	0.52	1	0.6	0.36	0.5	0.57	0.83	0.38	0.6	0.49	0.34	0.49	0.39	0.19	0.39	0.35	0.33	0.15
Il1b	0.62	0.82	1	0.89	0.94	1	1	0.91	0	0.02	0.05	0.32	0.06	0.17	0.14	0.09	0.09	0.33	0.15	0.17	0	0.09	0	0.31	0.33	0.46	0.4	0.18	0.05	0.66	0.43	0.19	0.5	0.4	0.33	0.31
Il6	0.25	0.73	0.73	0.67	0.41	0.96	1	0.33	0	0.02	0.03	0.21	0	0.01	0.01	0	0	0	0	0	0	0	0	0.06	0	0.08	0.1	0.03	0.03	0.07	0.07	0	0.05	0.05	0	0.08
Irf4	0.06	0.36	0.14	0	0	0.04	0.17	0	0	0.17	0.22	0.11	0.06	0.01	0.01	0	0	0	0	0.33	0.1	0.09	0	0.03	0	0	0	0.02	0.03	0.05	0.02	0	0.03	0.04	0	0
Irf5	0.88	1	0.95	1	0.97	1	1	0.96	0.89	0.03	0.01	0.02	0.06	0.12	0.12	0.23	0.09	0.19	0.1	0	0.1	0.45	0	0.11	0	0.23	0.3	0.14	0.12	0.46	0.32	0.1	0.38	0.26	0.33	0.08
Itgam	0.88	1	0.95	1	1	1	1	0.98	0.61	0.68	0.76	0.74	0.12	0.17	0.17	0.14	0.09	0.24	0.15	0.33	0.2	0.27	0.25	0.23	0.5	0.31	0.2	0.11	0	0.01	0	0	0	0	0	0
Itgax	0	0.27	0.23	0.11	0	0.04	0	0.07	0	0.07	0.05	0.06	0.12	0.21	0.26	0.27	0	0.38	0.22	0.17	0.2	0.55	0.62	0.29	0.33	0.23	0.1	0.26	0.05	0.57	0.52	0.39	0.5	0.4	0.33	0.38
Ly6c1	0	0.09	0.09	0	0.06	0.04	0	0.04	0	0.02	0.01	0	0	0	0	0.05	0	0	0	0	0	0	0	0.03	0	0	0	0.01	0	0.7	0.42	0.13	0.45	0.36	0.33	0.15
Mertk	0.22	0.09	0.41	0.56	0.18	0.13	0	0.2	0	0.14	0.17	0.09	0.59	0.34	0.34	0.36	0	0.38	0.3	0.5	0.6	0.55	0.38	0.34	0.17	0.54	0.3	0.38	0.08	0.72	0.7	0.39	0.73	0.62	0.5	0.46
Mrc1	0.28	0.09	0.18	0.44	0.29	0.04	0.33	0.11	0.6	0.11	0.12	0.1	0	0.02	0.02	0	0.09	0.05	0.02	0	0	0	0	0.06	0	0.08	0	0.02	0.1	0.87	0.92	0.55	0.89	0.9	0.5	0.92
Msr1	0.97	1	1	1	1	1	1	1	0.89	0.05	0.07	0.06	0.12	0.14	0.13	0.32	0.09	0.24	0.05	0	0.2	0.18	0	0.23	0	0.31	0.3	0.17	0.02	0.69	0.42	0.13	0.63	0.45	0.17	0.31
Nos2	0.34	0.91	0.91	0.67	0.59	0.7	0.33	0.58	0	0.11	0.07	0.29	0	0	0	0	0	0	0	0	0	0	0	0	0	0	0	0	0	0.51	0.2	0.13	0.22	0.18	0.17	0
Stat1	0.78	1	0.95	1	0.97	1	1	0.98	0.32	0.74	0.8	0.74	0.47	0.6	0.5	0.68	0.55	0.67	0.6	0.83	0.4	0.82	1	0.46	0.83	0.85	0.8	0.66	0.44	0.52	0.23	0.16	0.31	0.31	0.17	0.23
Tgfb1	0.03	0	0.09	0	0	0.04	0.17	0.64	0.8	0.06	0.06	0.21	0.41	0.32	0.25	0.23	0.09	0.33	0.3	0.67	0.4	0.36	0.38	0.26	0.17	0.38	0.2	0.35	0.2	0.19	0.15	0.13	0.17	0.12	0	0.15
Tnf	0.97	1	1	1	1	1	1	0.91	0.83	0.2	0.18	0.47	0	0.05	0.05	0	0	0.14	0	0	0	0	0.12	0.17	0.17	0.31	0.3	0.03	0.36	0.4	0.2	0	0.18	0.11	0.17	0.15

## Sheet: Monocytes
	Monocytes Functional Cell States (CS)
Features	CS19	CS22	CS23	CS13	CS11	CS12	CS14	CS16	CS17	CS15	CS18	CS20	CS21	CS2	CS3	CS4	CS6	CS8	CS43	CS24	CS9	CS10	CS5	CS1	CS7	CS41	CS29	CS33	CS31	CS42	CS25	CS28	CS35	CS30	CS34	CS37	CS32	CS27	CS39	CS26	CS38	CS36	CS40
Fcgr3	0.9	0.51	0.46	0.41	0.34	0.33	0.37	0.33	0.24	0.19	0.18	0.55	0.43	0.38	0.15	0.25	0.3	0.36	0.44	0.36	0.38	0.37	0.4	0.34	0.32	0.4	0.44	0.38	0.59	0.59	0.41	0.45	0.3	0.56	0.25	0.27	0.41	0.27	0.67	0.36	0.2	0.47	0.62
Itgam	0.68	0.39	0.44	0.27	0.31	0.29	0.35	0.11	0.27	0.33	0.15	0.56	0.52	0.35	0.2	0.39	0.2	0.23	0.21	0.18	0.3	0.32	0.34	0.24	0.12	0.2	0.78	0.38	0.41	0.41	0.71	0.24	0.43	0.67	0.5	0.27	0.47	0.36	0.67	0.64	0.4	0.21	0.85
Kit	0.04	0	0	0.05	0.05	0.07	0.06	0.06	0.07	0.1	0	0.01	0	0.06	0.05	0	0.03	0.12	0.02	0	0.01	0.02	0.02	0.02	0.1	0	0	0.02	0.06	0	0	0.06	0	0	0	0.07	0	0	0	0	0	0	0
Ly6a	0.88	0.52	0.54	0.3	0.21	0.25	0.22	0.06	0.02	0.14	0.07	0.74	0.57	0.36	0.08	0.11	0.38	0.62	0.32	0.73	0.56	0.6	0.27	0.5	0.52	0.8	1	0.93	1	1	0.94	0.91	1	1	1	1	0.94	1	1	1	1	1	1

## Sheet: NKcells
	Natural Killer cells Functional Cell States (CS)
Features	CS17	CS13	CS9	CS10	CS11	CS12	CS2	CS3	CS5	CS7	CS16	CS14	CS15	CS8	CS1	CS4	CS6
Agpat2	0.42	0.09	0.03	0.01	0.08	0.02	0.02	0.03	0.03	0	0.03	0.03	0	0.02	0.03	0.03	0
Cd160	0.62	0.06	0.09	0.17	0.1	0.03	0.11	0.06	0.08	0.03	0.04	0.07	0.04	0.08	0.08	0.08	0.03
Cd1d1	0.21	0	0.01	0.01	0.02	0.01	0	0	0.01	0.03	0	0.03	0	0.01	0.04	0	0.02
Cd2	0.8	0.03	0.16	0.24	0.16	0.22	0.23	0.21	0.14	0.32	0.16	0.19	0.18	0.16	0.12	0.2	0.17
Cd3d	0.08	0	0.04	0.03	0.08	0.08	0.07	0.15	0.03	0.13	0.04	0	0	0.03	0.03	0.09	0.05
Cd3e	0	0.03	0.03	0.12	0.04	0.06	0.02	0.03	0.01	0.1	0	0	0	0.01	0.01	0.05	0.02
Cd44	0.53	0.16	0.14	0.17	0.12	0.18	0.23	0.21	0.14	0.1	0.15	0.14	0.09	0.13	0.12	0.13	0.05
Cd69	0.39	0.09	0.13	0.08	0.04	0.26	0.2	0.03	0.09	0.1	0.51	0.48	0.51	0.09	0.13	0.12	0.05
Cd8a	0	0	0.05	0.01	0.06	0.04	0.01	0.03	0.03	0.1	0.02	0	0.01	0.02	0.01	0.02	0.02
Cd96	0.32	0.16	0.06	0.03	0.02	0.05	0.12	0	0.05	0.03	0.04	0.03	0.07	0.07	0.05	0.07	0.06
Cxcr2	0	0	0	0	0	0.04	0	0	0	0	0.01	0	0	0	0.03	0.01	0
Cxcr3	0.4	0	0.06	0.04	0.06	0.02	0.1	0.06	0.04	0.03	0.02	0.03	0.03	0.07	0.06	0.06	0.11
Eomes	0.75	0.12	0.24	0.25	0.27	0.2	0.21	0.24	0.13	0.32	0.28	0.33	0.32	0.19	0.21	0.16	0.1
Fcgr3	0.42	0.16	0.08	0.1	0.02	0.14	0.12	0	0.06	0.03	0.05	0.07	0.09	0.08	0.08	0.07	0.08
Flt3	0.01	0	0.02	0.03	0.02	0.01	0.04	0	0.01	0	0.02	0	0.04	0.01	0.01	0.01	0
Gata3	0.56	0.06	0.05	0.08	0.02	0.08	0.03	0.03	0.04	0.06	0.06	0.05	0.05	0.04	0.05	0.03	0.05
Id2	0.93	0.5	0.42	0.6	0.39	0.73	0.48	0.5	0.52	0.42	0.63	0.81	0.74	0.47	0.49	0.48	0.49
Ifngr1	0.89	0.25	0.25	0.28	0.18	0.41	0.34	0.24	0.24	0.23	0.39	0.48	0.45	0.26	0.26	0.22	0.25
Il12rb1	0.4	0.03	0.02	0.06	0	0.07	0.02	0.03	0.02	0	0.1	0.19	0.17	0.02	0.03	0.03	0.02
Il2ra	0.23	0	0.02	0.04	0.02	0.05	0.01	0.03	0.04	0	0.13	0.16	0.25	0.02	0.04	0.03	0
Il2rb	0.9	0.19	0.3	0.25	0.33	0.4	0.31	0.35	0.33	0.23	0.73	0.76	0.72	0.3	0.26	0.31	0.33
Il7r	0.05	0.03	0.06	0.06	0.06	0.06	0.03	0.06	0.03	0.03	0.02	0.02	0.04	0.05	0.02	0.06	0.03
Itga2	0.33	0.03	0.02	0	0	0.03	0	0	0.01	0	0.03	0.12	0.07	0.02	0.05	0.03	0.02
Itgam	0.61	0.19	0.04	0.08	0.02	0.15	0.05	0.06	0.06	0.13	0.02	0.05	0.04	0.11	0.08	0.09	0.11
Itgax	0.76	0.03	0.16	0.12	0.14	0.1	0.14	0.12	0.12	0.06	0.07	0.02	0.07	0.2	0.16	0.13	0.14
Kit	0.07	0.03	0.05	0.01	0.02	0.02	0.05	0.18	0.06	0	0.02	0.05	0.11	0.04	0.04	0.03	0.05
Klrb1b	0.17	0.22	0.11	0.18	0.04	0.32	0.16	0.26	0.1	0.13	0.2	0.19	0.2	0.11	0.14	0.07	0.11
Klrb1c	0.26	0.25	0.51	0.44	0.33	0.53	0.32	0.38	0.3	0.42	0.38	0.34	0.43	0.37	0.36	0.4	0.41
Klrd1	0.94	0.41	0.46	0.44	0.39	0.47	0.49	0.41	0.34	0.29	0.29	0.47	0.43	0.36	0.4	0.41	0.25
Klrg1	0.82	0.09	0.05	0.06	0.04	0.17	0.01	0.06	0.04	0.03	0.05	0.02	0.12	0.06	0.04	0.06	0.06
Klrk1	0.94	0.41	0.43	0.47	0.45	0.66	0.47	0.44	0.39	0.45	0.66	0.64	0.64	0.47	0.38	0.4	0.4
Ly6a	0.9	0.12	0.05	0.03	0.1	0.32	0.08	0.06	0.14	0.23	0.31	0.64	0.55	0.17	0.19	0.12	0.08
Ncr1	0.91	0.25	0.27	0.32	0.18	0.26	0.26	0.26	0.27	0.42	0.56	0.6	0.67	0.32	0.32	0.3	0.3
Nfil3	0.3	0	0.05	0.01	0.02	0.11	0.03	0.03	0.03	0	0.15	0.07	0.12	0.02	0.06	0.03	0.05
Pecam1	0.5	0.03	0.07	0.08	0.02	0.11	0.06	0.06	0.03	0.03	0.11	0.19	0.17	0.05	0.04	0.03	0.03
Ptprc	0.97	0.47	0.55	0.62	0.53	0.7	0.5	0.44	0.48	0.65	0.64	0.59	0.71	0.54	0.56	0.54	0.59
Runx1	0.59	0.03	0.06	0.04	0.08	0.11	0.04	0.12	0.06	0.03	0.08	0.09	0.18	0.04	0.12	0.04	0.08
Slamf7	0.82	0.12	0.08	0.11	0.06	0.15	0.07	0.09	0.1	0.1	0.27	0.33	0.29	0.1	0.11	0.1	0.06
Spn	0.84	0.19	0.21	0.22	0.16	0.3	0.19	0.12	0.16	0.13	0.11	0.21	0.29	0.2	0.24	0.2	0.16
Thy1	0.74	0.19	0.16	0.15	0.08	0.19	0.17	0.12	0.14	0.16	0.11	0.26	0.21	0.11	0.12	0.19	0.22
Tox	0.21	0	0.03	0.03	0	0.03	0.05	0.03	0.03	0.03	0.03	0.03	0	0.04	0.04	0.02	0.02

## Sheet: Tcells
	T cells Functional Cell States (CS)
Features	CS128	CS133	CS138	CS98	CS104	CS110	CS141	CS139	CS95	CS116	CS140	CS118	CS109	CS126	CS99	CS96	CS127	CS105	CS111	CS134	CS129	CS121	CS115	CS94	CS142	CS114	CS100	CS131	CS112	CS106	CS130	CS107	CS135	CS117	CS119	CS101	CS97	CS102	CS103	CS122	CS113	CS132	CS136	CS120	CS124	CS108	CS137	CS123	CS125
Batf	0.31	0.25	0.32	0.3	0.32	0.39	0.36	0.29	0.29	0.29	0.34	0.36	0.34	0.27	0.26	0.31	0.28	0.32	0.37	0.29	0.29	0.22	0.31	0.38	0.3	0.33	0.31	0.29	0.34	0.28	0.33	0.25	0.33	0.39	0.31	0.28	0.32	0.27	0.35	0.22	0.47	0.29	0.26	0.28	0.27	0.27	0.21	0.19	0.29
Bcl6	0.03	0.05	0.01	0.02	0	0	0.03	0.03	0.01	0	0.03	0	0	0	0	0.01	0.07	0.01	0	0.02	0.03	0	0.01	0.02	0.02	0	0	0.01	0	0	0.06	0	0	0	0	0.01	0.01	0	0	0.01	0	0.03	0.09	0	0	0.02	0.02	0	0
Btla	0.12	0.08	0.04	0.08	0.1	0.04	0.09	0.08	0.09	0.04	0.07	0.04	0.02	0.05	0.04	0.09	0.16	0.07	0.04	0.06	0.11	0.06	0.07	0.05	0.06	0.04	0.06	0.03	0.04	0.06	0.1	0.19	0.04	0.04	0.04	0.06	0.08	0.11	0.05	0.11	0.04	0.1	0.06	0.04	0.02	0.06	0.06	0	0
Ccr10	0	0	0	0	0	0	0	0	0	0	0	0	0	0	0	0	0	0	0	0	0	0	0	0	0	0	0	0	0	0	0	0	0	0	0	0	0	0	0	0	0	0	0	0	0	0	0	0	0
Ccr3	0	0	0	0	0	0	0	0	0	0	0	0	0	0	0	0	0	0	0	0	0	0	0	0	0	0	0	0	0	0	0	0	0	0	0	0	0	0	0	0	0	0	0	0	0	0	0	0	0
Ccr4	0	0	0	0	0	0.02	0	0	0	0.01	0	0.01	0.01	0	0	0	0	0	0.02	0	0	0	0.01	0	0	0.02	0	0	0.01	0	0	0	0	0	0.02	0	0	0	0	0	0	0	0	0	0	0	0	0.02	0
Ccr5	0.02	0.04	0.01	0.04	0.01	0.1	0.01	0.02	0.03	0.07	0.02	0.09	0.07	0.07	0.02	0.01	0.01	0.02	0.11	0.04	0.01	0.05	0.07	0.02	0.04	0.07	0	0.14	0.08	0	0.04	0.06	0.03	0.04	0.08	0.02	0.02	0.04	0.04	0.1	0.03	0.05	0.05	0.06	0.07	0.03	0.06	0.08	0
Ccr6	0	0	0	0	0	0	0	0	0	0	0	0	0	0	0	0	0	0	0	0	0	0	0	0	0	0	0	0	0	0	0	0	0	0	0	0	0	0	0	0	0	0	0	0	0	0	0	0	0
Ccr7	0.05	0.04	0.06	0.17	0.19	0.06	0.07	0.06	0.19	0.06	0.07	0.04	0.04	0.02	0.21	0.23	0.07	0.19	0.06	0.09	0.05	0.02	0.01	0.23	0.06	0.03	0.21	0.04	0.04	0.2	0.03	0	0.08	0.04	0.04	0.21	0.17	0.23	0.26	0.06	0.08	0.07	0.07	0.06	0.02	0.21	0.02	0.03	0
Ccr8	0.01	0.07	0.06	0	0	0.01	0.04	0.04	0	0.01	0.06	0.02	0.02	0.03	0	0	0.01	0	0.02	0.05	0	0.02	0	0	0.09	0.02	0	0.15	0	0	0	0	0.05	0	0.01	0	0	0	0	0.01	0.03	0.07	0.05	0.02	0	0	0.15	0	0
Cd160	0.05	0.03	0.02	0.04	0.05	0.15	0.03	0.01	0.03	0.1	0.02	0.16	0.16	0.02	0.03	0.03	0.09	0.02	0.14	0.01	0.07	0.08	0.14	0.02	0.01	0.17	0.02	0.01	0.13	0	0.06	0	0.07	0.15	0.12	0.03	0.03	0.03	0.02	0.15	0.09	0.02	0.03	0.06	0.15	0.02	0	0.08	0.29
Cd163l1	0	0	0	0.01	0.01	0	0	0	0.01	0	0	0	0	0	0.02	0.01	0	0.01	0	0	0	0	0	0.01	0	0	0	0	0	0.01	0	0	0	0	0	0.01	0	0.01	0.01	0	0	0	0	0	0	0.03	0	0	0
Cd1d1	0.03	0.06	0.04	0.06	0.1	0.06	0.05	0.04	0.07	0.02	0.04	0.06	0.04	0.02	0.07	0.06	0.05	0.06	0.04	0.03	0.03	0.03	0.07	0.08	0.03	0.05	0.09	0.04	0.04	0.04	0.01	0.06	0.01	0.09	0.05	0.1	0.07	0.09	0.05	0.1	0.04	0.06	0.08	0.13	0.02	0.05	0	0.05	0
Cd2	0.66	0.66	0.68	0.72	0.7	0.68	0.67	0.67	0.68	0.71	0.67	0.7	0.65	0.62	0.71	0.73	0.64	0.69	0.77	0.57	0.65	0.67	0.63	0.68	0.69	0.69	0.6	0.62	0.65	0.75	0.63	0.62	0.64	0.66	0.67	0.66	0.73	0.71	0.66	0.67	0.72	0.69	0.59	0.74	0.68	0.76	0.79	0.74	0
Cd200	0.16	0.14	0.1	0.04	0.1	0.01	0.15	0.11	0.05	0.05	0.13	0	0.01	0.05	0.04	0.05	0.23	0.03	0.05	0.11	0.18	0	0.02	0.07	0.1	0.03	0.05	0.07	0.01	0.02	0.2	0	0.11	0.04	0.01	0.04	0.03	0.03	0.04	0.08	0.01	0.14	0.14	0	0.02	0.03	0.06	0	0
Cd24a	0	0	0	0	0	0	0	0	0	0	0	0	0	0	0	0	0	0	0	0	0	0	0	0	0	0	0	0	0	0	0	0	0	0	0	0	0	0	0	0	0	0	0	0	0	0	0	0	0
Cd27	0.52	0.49	0.4	0.6	0.52	0.33	0.51	0.46	0.55	0.43	0.48	0.33	0.39	0.32	0.52	0.61	0.54	0.6	0.46	0.37	0.53	0.35	0.4	0.48	0.41	0.39	0.58	0.48	0.34	0.54	0.51	0.38	0.49	0.29	0.37	0.63	0.57	0.57	0.57	0.33	0.3	0.39	0.38	0.34	0.37	0.65	0.49	0.31	0.29
Cd28	0.68	0.68	0.59	0.81	0.85	0.78	0.72	0.65	0.82	0.8	0.64	0.78	0.75	0.53	0.83	0.79	0.65	0.81	0.74	0.64	0.66	0.81	0.79	0.84	0.61	0.74	0.83	0.64	0.75	0.81	0.69	0.75	0.68	0.76	0.79	0.83	0.77	0.83	0.78	0.79	0.75	0.7	0.7	0.91	0.8	0.85	0.66	0.82	0.71
Cd34	0	0	0	0	0	0	0	0	0	0	0	0	0	0	0	0	0	0	0	0	0	0	0	0	0	0	0	0	0	0	0	0	0	0	0	0	0	0	0	0	0	0	0	0	0	0	0	0	0
Cd38	0.03	0.01	0.02	0.03	0.03	0.07	0.03	0.03	0.03	0.02	0.02	0.06	0.07	0.01	0.02	0.02	0.03	0.02	0.05	0	0.02	0.08	0.07	0.04	0.01	0.08	0.01	0.01	0.04	0.01	0.04	0	0.04	0.11	0.07	0.01	0.02	0.01	0	0.08	0.05	0.02	0.01	0.02	0.07	0.03	0.02	0.05	0.14
Cd3d	0.97	0.85	0.79	0.89	0.93	0.89	0.93	0.84	0.89	0.85	0.88	0.91	0.89	0.84	0.93	0.91	0.98	0.9	0.83	0.84	0.97	0.92	0.87	0.94	0.82	0.9	0.92	0.76	0.87	0.9	0.96	0.94	0.89	0.93	0.89	0.87	0.89	0.91	0.95	0.94	0.85	0.82	0.85	0.89	0.93	0.95	0.81	0.87	0.71
Cd3e	0.65	0.62	0.51	0.76	0.74	0.61	0.67	0.58	0.71	0.6	0.61	0.59	0.62	0.46	0.71	0.7	0.65	0.73	0.59	0.57	0.64	0.69	0.64	0.77	0.54	0.63	0.68	0.6	0.57	0.71	0.55	0.75	0.65	0.6	0.6	0.73	0.69	0.77	0.71	0.56	0.53	0.56	0.59	0.6	0.56	0.73	0.49	0.69	0.29
Cd3g	0.95	0.91	0.89	0.91	0.95	0.92	0.96	0.93	0.9	0.9	0.94	0.9	0.94	0.87	0.93	0.89	0.95	0.89	0.94	0.83	0.97	0.9	0.93	0.92	0.91	0.94	0.9	0.89	0.89	0.95	0.96	0.94	0.88	0.93	0.93	0.92	0.93	0.91	0.95	0.93	0.9	0.91	0.92	0.87	0.93	0.86	0.92	0.94	1
Cd4	0.44	0.44	0.29	0.5	0.6	0.36	0.44	0.37	0.54	0.35	0.39	0.33	0.37	0.23	0.51	0.57	0.47	0.55	0.42	0.38	0.55	0.35	0.28	0.55	0.28	0.34	0.48	0.39	0.31	0.51	0.46	0.44	0.49	0.38	0.42	0.52	0.48	0.47	0.55	0.47	0.29	0.47	0.55	0.36	0.37	0.52	0.42	0.34	0.14
Cd40	0	0	0	0	0	0	0	0	0	0	0	0	0	0	0	0	0	0	0	0	0	0	0	0	0	0	0	0	0	0	0	0	0	0	0	0	0	0	0	0	0	0	0	0	0	0	0	0	0
Cd40lg	0.43	0.25	0.28	0.4	0.47	0.35	0.36	0.32	0.42	0.32	0.31	0.42	0.41	0.15	0.42	0.48	0.42	0.4	0.43	0.23	0.4	0.37	0.41	0.48	0.25	0.43	0.4	0.25	0.33	0.31	0.42	0.5	0.24	0.43	0.39	0.42	0.35	0.47	0.35	0.47	0.36	0.27	0.4	0.51	0.37	0.3	0.26	0.35	0.29
Cd44	0.26	0.24	0.24	0.29	0.31	0.34	0.29	0.27	0.31	0.32	0.27	0.33	0.33	0.17	0.21	0.3	0.26	0.29	0.33	0.25	0.26	0.26	0.3	0.35	0.27	0.36	0.3	0.21	0.32	0.22	0.32	0.19	0.27	0.36	0.33	0.27	0.2	0.28	0.33	0.28	0.26	0.22	0.29	0.34	0.34	0.18	0.17	0.27	0.29
Cd5	0.38	0.4	0.26	0.4	0.48	0.36	0.42	0.32	0.43	0.31	0.32	0.31	0.35	0.28	0.4	0.39	0.43	0.44	0.35	0.29	0.38	0.35	0.31	0.4	0.25	0.31	0.42	0.4	0.28	0.43	0.4	0.56	0.35	0.33	0.36	0.46	0.4	0.44	0.37	0.42	0.35	0.42	0.35	0.45	0.34	0.45	0.42	0.32	0.43
Cd69	0.35	0.26	0.26	0.49	0.43	0.4	0.28	0.25	0.48	0.27	0.26	0.33	0.33	0.24	0.52	0.5	0.34	0.4	0.34	0.24	0.31	0.37	0.33	0.45	0.26	0.31	0.53	0.29	0.37	0.43	0.4	0.69	0.28	0.33	0.35	0.46	0.41	0.46	0.41	0.32	0.39	0.27	0.34	0.3	0.37	0.45	0.26	0.42	0.29
Cd7	0.06	0.01	0.01	0.14	0.13	0.23	0.02	0.02	0.14	0.19	0.01	0.27	0.21	0.07	0.16	0.13	0.05	0.15	0.27	0.03	0.05	0.26	0.28	0.17	0.01	0.25	0.15	0.03	0.14	0.24	0.08	0.44	0.08	0.19	0.22	0.14	0.18	0.14	0.19	0.28	0.18	0	0.02	0.21	0.27	0.14	0	0.24	0.14
Cd80	0	0	0.01	0.01	0.01	0.01	0.02	0.01	0.01	0.01	0.01	0	0.01	0	0.02	0.01	0.01	0.01	0	0.01	0	0	0	0.02	0.01	0.01	0	0.01	0.01	0	0.01	0	0	0	0	0.01	0.01	0.01	0.03	0.01	0.03	0.01	0.01	0	0.02	0	0.02	0.02	0
Cd84	0.36	0.27	0.18	0.31	0.27	0.26	0.21	0.18	0.38	0.2	0.2	0.23	0.24	0.18	0.32	0.36	0.34	0.34	0.22	0.2	0.32	0.22	0.28	0.38	0.16	0.26	0.28	0.2	0.26	0.28	0.3	0.44	0.13	0.25	0.25	0.31	0.26	0.27	0.3	0.24	0.25	0.24	0.25	0.23	0.37	0.26	0.13	0.21	0.43
Cd8a	0	0	0	0	0	0.02	0	0	0	0	0	0	0.01	0	0	0	0	0	0.02	0	0	0.03	0.01	0	0	0.01	0	0	0.01	0	0	0	0	0	0.03	0	0	0	0	0.04	0.01	0	0	0	0	0	0	0	0
Cd96	0.05	0.08	0.04	0.19	0.24	0.19	0.04	0.06	0.17	0.14	0.05	0.16	0.14	0.03	0.23	0.21	0.04	0.21	0.17	0.04	0.05	0.17	0.13	0.26	0.04	0.16	0.23	0.11	0.15	0.24	0.04	0.19	0.13	0.16	0.16	0.22	0.2	0.18	0.2	0.22	0.16	0.04	0.02	0.11	0.34	0.23	0.06	0.18	0.14
Cr2	0	0	0	0	0	0	0	0	0	0	0	0	0	0	0	0	0	0	0	0	0	0	0	0	0	0	0	0	0	0	0	0	0	0	0	0	0	0	0	0	0	0	0	0	0	0	0	0	0
Ctla4	0.3	0.32	0.29	0.12	0.12	0.2	0.37	0.36	0.12	0.25	0.37	0.19	0.19	0.43	0.07	0.12	0.27	0.09	0.2	0.34	0.34	0.22	0.17	0.09	0.34	0.14	0.06	0.44	0.16	0.1	0.35	0.06	0.33	0.16	0.19	0.1	0.07	0.07	0.15	0.21	0.18	0.32	0.28	0.13	0.15	0.06	0.21	0.18	0
Cx3cr1	0	0	0	0.02	0.01	0.01	0	0	0.01	0	0	0	0.01	0	0.02	0.01	0	0.01	0	0	0	0.01	0	0.02	0	0	0.02	0	0	0.05	0	0.06	0	0.03	0	0.02	0.02	0.02	0.03	0	0	0	0	0	0.02	0	0	0.02	0
Cxcr3	0.2	0.24	0.2	0.58	0.59	0.49	0.22	0.2	0.56	0.5	0.19	0.51	0.51	0.21	0.58	0.6	0.22	0.56	0.48	0.2	0.25	0.56	0.55	0.65	0.15	0.57	0.55	0.22	0.52	0.64	0.22	0.81	0.27	0.46	0.52	0.6	0.58	0.58	0.51	0.56	0.52	0.21	0.24	0.47	0.56	0.65	0.19	0.58	0.57
Cxcr4	0.04	0.05	0.07	0.01	0.02	0.07	0.11	0.1	0.04	0.05	0.1	0.05	0.05	0.01	0.01	0.03	0.03	0.02	0.05	0.06	0.04	0.07	0.05	0.02	0.1	0.07	0.01	0.03	0.04	0	0.06	0.06	0.05	0.03	0.06	0	0.02	0.01	0	0.07	0.06	0.04	0.05	0.09	0.07	0.05	0.04	0.03	0
Cxcr5	0.14	0.17	0.02	0.12	0.15	0.02	0.18	0.09	0.11	0.02	0.1	0.01	0.01	0.02	0.1	0.16	0.21	0.12	0.01	0.06	0.21	0	0.02	0.16	0.04	0.01	0.08	0.03	0	0.06	0.17	0.06	0.11	0.01	0.02	0.1	0.13	0.15	0.09	0.01	0.01	0.11	0.14	0.02	0.02	0.12	0.04	0	0
Entpd1	0.01	0.01	0.01	0	0	0.04	0.01	0.01	0	0.02	0.01	0.04	0.04	0.02	0.01	0.01	0.01	0	0.05	0	0.01	0.03	0.05	0	0.01	0.05	0	0.02	0.04	0	0	0	0.01	0.02	0.05	0.01	0.02	0.01	0.01	0.06	0.01	0.01	0	0.02	0.02	0	0.02	0.02	0
Eomes	0	0	0.01	0.04	0.03	0.03	0.01	0.01	0.01	0.02	0.01	0.02	0.02	0	0.01	0.04	0.01	0.03	0.05	0.01	0	0.01	0.01	0.05	0.02	0.02	0.01	0	0.01	0.05	0	0.06	0	0	0.03	0.03	0.05	0.03	0.03	0.03	0.01	0.01	0.01	0	0.07	0.02	0	0.02	0
Fasl	0.01	0.03	0.05	0.05	0.03	0.14	0.02	0.04	0.04	0.1	0.03	0.16	0.15	0.02	0.04	0.04	0	0.03	0.13	0.03	0	0.19	0.1	0.02	0.04	0.16	0.03	0.1	0.12	0.04	0	0.06	0.05	0.14	0.15	0.04	0.04	0.05	0.05	0.14	0.07	0.03	0.04	0.19	0.12	0.08	0.04	0.13	0.43
Flt3	0	0	0	0	0	0	0	0	0	0	0	0	0	0	0	0	0	0	0	0	0	0	0	0	0	0	0	0	0	0	0	0	0	0	0	0	0	0	0	0	0	0	0	0	0	0	0	0	0
Gstm1	0	0	0	0	0	0	0	0	0	0	0	0	0	0	0	0	0	0	0	0	0	0	0	0	0	0	0	0	0	0	0	0	0	0	0	0	0	0	0	0	0	0	0	0	0	0	0	0	0
Havcr2	0	0	0	0	0	0.02	0	0	0	0	0	0	0.02	0	0	0	0	0	0.02	0	0	0.02	0.01	0	0	0.02	0	0	0.01	0	0	0	0	0.02	0.01	0	0	0	0	0	0.02	0	0	0	0.02	0	0	0	0
Icos	0.64	0.5	0.46	0.31	0.4	0.46	0.48	0.46	0.32	0.5	0.46	0.48	0.46	0.59	0.26	0.33	0.65	0.27	0.49	0.49	0.64	0.44	0.58	0.37	0.45	0.46	0.29	0.65	0.47	0.33	0.58	0.31	0.53	0.44	0.45	0.33	0.24	0.31	0.18	0.47	0.52	0.58	0.45	0.47	0.46	0.33	0.45	0.45	0.43
Id2	0.24	0.38	0.43	0.6	0.52	0.92	0.31	0.43	0.53	0.8	0.39	0.9	0.89	0.51	0.55	0.51	0.12	0.53	0.88	0.43	0.18	0.94	0.92	0.53	0.49	0.91	0.5	0.61	0.85	0.66	0.2	0.56	0.51	0.89	0.86	0.46	0.5	0.58	0.5	0.89	0.83	0.33	0.31	0.89	0.85	0.64	0.66	0.84	1
Ifngr1	0.09	0.26	0.39	0.14	0.21	0.49	0.14	0.23	0.17	0.49	0.2	0.37	0.42	0.33	0.25	0.19	0.05	0.16	0.48	0.38	0.07	0.48	0.4	0.2	0.32	0.47	0.19	0.72	0.42	0.27	0.11	0.38	0.31	0.5	0.39	0.15	0.17	0.18	0.21	0.29	0.45	0.26	0.3	0.43	0.41	0.15	0.57	0.47	0.57
Il12rb1	0.02	0.01	0.01	0.02	0.05	0.07	0.01	0.01	0.03	0.08	0.01	0.07	0.08	0.02	0.03	0.04	0	0.02	0.1	0.04	0.02	0.09	0.05	0.02	0.01	0.08	0.04	0.03	0.09	0.05	0.03	0	0	0.07	0.06	0.04	0.03	0.02	0.01	0.08	0.06	0.02	0.02	0.09	0.05	0	0	0.06	0
Il18r1	0.08	0.06	0.06	0.22	0.32	0.21	0.03	0.06	0.23	0.18	0.05	0.16	0.23	0.11	0.28	0.25	0.05	0.27	0.22	0.08	0.09	0.21	0.22	0.25	0.06	0.21	0.3	0.1	0.21	0.36	0.06	0.25	0.09	0.16	0.18	0.24	0.22	0.24	0.33	0.18	0.28	0.07	0.05	0.36	0.12	0.32	0.04	0.26	0
Il1r1	0	0	0	0	0	0	0	0	0	0	0	0	0	0	0	0	0	0	0	0	0	0	0	0	0	0	0	0	0	0	0	0	0	0	0	0	0	0	0	0	0	0	0	0	0	0	0	0	0
Il1r2	0.01	0.02	0.02	0	0	0	0.03	0.01	0	0	0.02	0	0	0.03	0	0	0.01	0	0	0.03	0.01	0	0	0	0	0	0	0	0	0	0	0	0.01	0	0	0	0	0	0	0	0	0.02	0.03	0	0	0	0	0	0
Il21r	0.1	0.25	0.23	0.17	0.26	0.28	0.22	0.22	0.18	0.2	0.22	0.28	0.3	0.06	0.2	0.18	0.1	0.16	0.27	0.27	0.09	0.26	0.27	0.16	0.24	0.23	0.16	0.43	0.24	0.13	0.09	0.12	0.31	0.33	0.29	0.23	0.16	0.2	0.16	0.31	0.18	0.21	0.28	0.23	0.29	0.23	0.23	0.19	0.43
Il2ra	0.02	0	0.01	0	0	0.04	0	0	0	0.02	0.01	0.04	0.04	0.04	0	0	0.01	0	0.01	0	0.01	0.03	0.08	0	0.01	0.05	0	0.01	0.03	0	0.04	0	0	0.03	0.04	0	0	0	0	0.04	0.03	0.01	0	0.06	0	0	0.02	0.03	0.14
Il2rb	0.17	0.26	0.17	0.17	0.19	0.39	0.21	0.18	0.16	0.35	0.19	0.32	0.35	0.18	0.18	0.18	0.19	0.17	0.34	0.19	0.18	0.39	0.36	0.17	0.18	0.41	0.16	0.32	0.32	0.22	0.23	0.06	0.2	0.35	0.32	0.17	0.21	0.18	0.16	0.44	0.33	0.21	0.22	0.36	0.59	0.15	0.26	0.29	0.43
Il6ra	0.16	0.17	0.08	0.23	0.21	0.03	0.22	0.13	0.2	0.08	0.15	0.04	0.04	0.05	0.21	0.25	0.19	0.22	0.03	0.13	0.17	0.02	0.04	0.17	0.07	0.03	0.25	0.05	0.04	0.16	0.15	0	0.07	0.06	0.02	0.22	0.21	0.19	0.19	0.03	0.06	0.15	0.21	0.04	0.07	0.18	0.06	0.05	0
Il7r	0.13	0.08	0.17	0.43	0.49	0.33	0.13	0.2	0.48	0.39	0.17	0.41	0.42	0.12	0.6	0.49	0.07	0.57	0.48	0.08	0.1	0.43	0.41	0.4	0.15	0.43	0.56	0.06	0.46	0.6	0.08	0.56	0.15	0.44	0.45	0.46	0.43	0.46	0.57	0.35	0.42	0.03	0.05	0.55	0.49	0.56	0.04	0.48	0.43
Irf4	0.04	0.03	0.02	0.01	0.01	0.02	0.04	0.02	0.01	0.02	0.03	0.01	0.02	0.04	0.01	0.01	0.04	0.01	0.02	0.03	0.03	0.01	0.01	0	0.02	0.02	0	0.01	0	0	0.04	0	0	0.01	0	0.01	0.01	0.01	0	0	0.03	0.02	0.02	0.02	0	0.02	0.02	0.02	0
Itga2	0	0	0	0	0	0	0	0	0	0	0	0	0	0	0	0	0	0	0	0	0	0	0	0	0	0	0	0	0	0	0	0	0	0	0	0	0	0	0	0	0	0	0	0	0	0	0	0	0
Itgae	0	0	0	0	0	0	0	0	0	0	0	0	0	0	0	0	0	0	0	0	0	0	0	0	0	0	0	0	0	0	0	0	0	0	0	0	0	0	0	0	0	0	0	0	0	0	0	0	0
Itgav	0.04	0.08	0.08	0.02	0.02	0.06	0.07	0.06	0.02	0.05	0.1	0.04	0.05	0.06	0.06	0.06	0.05	0.05	0.06	0.06	0.08	0.02	0.04	0.03	0.1	0.07	0.05	0.08	0.05	0.05	0.04	0	0.05	0.09	0.04	0.04	0.04	0.03	0.01	0.08	0.04	0.1	0.04	0.04	0.02	0.03	0.04	0.03	0
Itgax	0	0	0	0	0	0	0	0	0	0	0	0	0	0	0	0	0	0	0	0	0	0	0	0	0	0	0	0	0	0	0	0	0	0	0	0	0	0	0	0	0	0	0	0	0	0	0	0	0
Itgb3	0.01	0.03	0.02	0.01	0.05	0.02	0	0.01	0.02	0.02	0.01	0.06	0.03	0.03	0.04	0.02	0.01	0.02	0.05	0.01	0.02	0.02	0.05	0.03	0	0.05	0.03	0.09	0.05	0.01	0	0.12	0.01	0.01	0.03	0.01	0.01	0.01	0.02	0.04	0.02	0.02	0.03	0.02	0.02	0.03	0.04	0.03	0
Kit	0	0	0	0	0	0	0	0	0	0	0	0	0	0	0	0	0	0	0	0	0	0	0	0	0	0	0	0	0	0	0	0	0	0	0	0	0	0	0	0	0	0	0	0	0	0	0	0	0
Klrb1b	0	0	0	0	0	0.01	0	0	0	0.01	0	0.01	0.01	0	0	0	0	0	0.01	0	0	0.02	0.01	0	0	0.03	0	0	0.01	0	0	0	0	0.01	0.03	0	0	0	0	0	0	0	0	0	0.02	0	0	0	0.14
Klrb1c	0.02	0.02	0	0.02	0.01	0.09	0.01	0	0.02	0.04	0.01	0.11	0.08	0.01	0.01	0.01	0.03	0.01	0.11	0	0.05	0.1	0.14	0.04	0	0.12	0.02	0	0.07	0.01	0.04	0.12	0.01	0.09	0.08	0.02	0.03	0.02	0.02	0.11	0.05	0	0.01	0.06	0.12	0.02	0.02	0.06	0
Klrd1	0.02	0.01	0.02	0.07	0.09	0.18	0.01	0.01	0.08	0.11	0.01	0.13	0.13	0.07	0.11	0.07	0	0.07	0.17	0.02	0.01	0.1	0.14	0.08	0.02	0.18	0.13	0.03	0.16	0.17	0	0.44	0.04	0.18	0.11	0.07	0.11	0.1	0.21	0.12	0.12	0.02	0	0.11	0.2	0.12	0	0.11	0.29
Klrg1	0	0	0	0.02	0.01	0.03	0	0	0.02	0.04	0	0.03	0.03	0	0.03	0.01	0	0.02	0.02	0	0	0.02	0.02	0.03	0	0.05	0.02	0	0.01	0.02	0	0	0	0.02	0.04	0.01	0.02	0.04	0.05	0	0.04	0	0	0.09	0.07	0.03	0	0.05	0.14
Lag3	0.11	0.12	0.06	0.01	0.03	0.05	0.16	0.09	0.02	0.05	0.1	0.03	0.06	0.15	0.03	0.03	0.09	0.02	0.08	0.06	0.12	0.03	0.01	0.02	0.07	0.05	0.01	0.1	0.04	0.01	0.14	0	0.13	0.03	0.01	0.03	0.04	0.02	0.03	0.07	0.03	0.12	0.08	0.11	0.07	0.02	0.15	0	0
Ly6a	0.85	0.59	0.57	0.71	0.69	0.69	0.61	0.63	0.68	0.71	0.61	0.78	0.71	0.88	0.65	0.72	0.83	0.68	0.76	0.58	0.84	0.72	0.75	0.64	0.56	0.73	0.67	0.62	0.65	0.72	0.82	0.75	0.68	0.68	0.75	0.67	0.64	0.68	0.65	0.75	0.73	0.57	0.64	0.74	0.93	0.7	0.64	0.6	0.57
Ly6c1	0.02	0.02	0.01	0.1	0.07	0.12	0.01	0.01	0.08	0.06	0	0.13	0.12	0.02	0.18	0.07	0.01	0.08	0.08	0.01	0.02	0.11	0.14	0.09	0.01	0.12	0.11	0.03	0.09	0.14	0.04	0.25	0.04	0.09	0.09	0.07	0.08	0.09	0.12	0.14	0.12	0	0.01	0.11	0.15	0.15	0.04	0.1	0.29
Maf	0.51	0.41	0.29	0.21	0.32	0.28	0.45	0.4	0.24	0.26	0.39	0.24	0.26	0.31	0.21	0.24	0.54	0.24	0.27	0.41	0.54	0.16	0.22	0.23	0.32	0.22	0.21	0.5	0.23	0.17	0.51	0.25	0.45	0.23	0.2	0.22	0.23	0.22	0.2	0.24	0.24	0.49	0.41	0.23	0.22	0.26	0.38	0.29	0.29
Nrp1	0.19	0.15	0.14	0.14	0.23	0.1	0.23	0.17	0.14	0.13	0.19	0.07	0.12	0.14	0.16	0.2	0.24	0.16	0.11	0.12	0.23	0.11	0.11	0.12	0.16	0.12	0.16	0.16	0.09	0.16	0.23	0.19	0.17	0.09	0.08	0.15	0.18	0.18	0.16	0.15	0.07	0.19	0.16	0.09	0.2	0.18	0.15	0.05	0
Nt5e	0.13	0.19	0.13	0.05	0.09	0.07	0.16	0.13	0.07	0.04	0.15	0.04	0.05	0.12	0.05	0.07	0.15	0.08	0.1	0.15	0.15	0.09	0.05	0.08	0.12	0.04	0.06	0.18	0.06	0.1	0.16	0	0.13	0.07	0.04	0.06	0.06	0.06	0.03	0.08	0.05	0.2	0.24	0.04	0.02	0.14	0.11	0.1	0
Pdcd1	0.24	0.42	0.3	0.12	0.13	0.04	0.37	0.29	0.11	0.08	0.3	0.07	0.05	0.33	0.14	0.16	0.26	0.12	0.12	0.32	0.26	0.04	0.07	0.15	0.3	0.07	0.08	0.46	0.05	0.02	0.28	0.06	0.35	0.03	0.05	0.11	0.12	0.14	0.08	0.08	0.03	0.33	0.41	0.13	0.05	0.15	0.4	0.03	0
Pdgfrb	0	0	0	0	0	0	0	0	0	0	0	0	0	0	0	0	0	0	0	0	0	0	0	0	0	0	0	0	0	0	0	0	0	0	0	0	0	0	0	0	0	0	0	0	0	0	0	0	0
Pecam1	0.2	0.13	0.08	0.15	0.17	0.05	0.15	0.09	0.15	0.13	0.11	0.08	0.09	0.1	0.14	0.15	0.19	0.13	0.12	0.08	0.22	0.07	0.07	0.17	0.07	0.08	0.23	0.09	0.07	0.04	0.18	0.25	0.05	0.12	0.07	0.14	0.14	0.15	0.15	0.04	0.06	0.14	0.08	0.04	0.12	0.18	0	0.11	0.14
Plaur	0	0	0.01	0	0	0	0	0	0	0	0.01	0	0	0.01	0	0	0.01	0	0	0.01	0	0	0	0	0.01	0	0	0	0	0	0	0	0	0	0	0	0	0	0	0	0	0.01	0	0	0	0	0	0	0
Prdm1	0.03	0.03	0.02	0.03	0.01	0.07	0.02	0.02	0.02	0.05	0.02	0.12	0.08	0.05	0.02	0.01	0.01	0.02	0.07	0.03	0.02	0.06	0.08	0.02	0.02	0.08	0.02	0.09	0.09	0.06	0.02	0.06	0.03	0.05	0.07	0.02	0.03	0.04	0.02	0.04	0.05	0.01	0.03	0.06	0.07	0.02	0.02	0.03	0.14
Ptprc	0.89	0.64	0.56	0.83	0.85	0.79	0.72	0.62	0.84	0.76	0.67	0.8	0.77	0.6	0.86	0.87	0.91	0.83	0.77	0.62	0.9	0.8	0.81	0.88	0.58	0.8	0.83	0.62	0.76	0.81	0.88	0.88	0.64	0.73	0.79	0.86	0.84	0.85	0.83	0.79	0.81	0.68	0.69	0.89	0.78	0.95	0.72	0.76	0.71
Sell	0.07	0.01	0	0.02	0	0.02	0.01	0.01	0.02	0	0.01	0	0.02	0.03	0.01	0.01	0.03	0.03	0.03	0.02	0.05	0.01	0.02	0.03	0	0.02	0.02	0	0.01	0.02	0.09	0	0.01	0.03	0	0.03	0.02	0.01	0.03	0	0.03	0.01	0	0.02	0.05	0.05	0	0	0
Slamf1	0.05	0.09	0.07	0.07	0.04	0.24	0.05	0.06	0.04	0.24	0.06	0.23	0.24	0.07	0.05	0.06	0.04	0.06	0.26	0.11	0.07	0.3	0.19	0.04	0.06	0.26	0.07	0.2	0.25	0.11	0.08	0.06	0.08	0.19	0.22	0.06	0.05	0.05	0.05	0.19	0.19	0.08	0.07	0.26	0.27	0.05	0.17	0.27	0
Spn	0.37	0.21	0.06	0.32	0.34	0.28	0.19	0.12	0.37	0.3	0.14	0.23	0.29	0.24	0.41	0.38	0.33	0.32	0.26	0.14	0.38	0.23	0.23	0.35	0.11	0.22	0.37	0.17	0.24	0.39	0.35	0.31	0.15	0.32	0.3	0.35	0.36	0.37	0.38	0.29	0.24	0.16	0.18	0.34	0.27	0.41	0.09	0.24	0.14
Stat3	0.25	0.29	0.18	0.17	0.19	0.27	0.2	0.22	0.18	0.26	0.24	0.21	0.24	0.22	0.19	0.19	0.25	0.21	0.3	0.26	0.21	0.2	0.16	0.17	0.19	0.23	0.15	0.36	0.21	0.22	0.22	0.25	0.31	0.23	0.26	0.23	0.21	0.18	0.16	0.18	0.18	0.3	0.3	0.21	0.32	0.15	0.32	0.31	0.14
Tbx21	0.03	0.03	0.03	0.11	0.11	0.05	0.02	0.02	0.09	0.15	0.03	0.08	0.1	0.03	0.1	0.09	0.03	0.08	0.13	0.02	0.02	0.04	0.07	0.04	0.02	0.09	0.06	0.08	0.08	0.07	0.04	0.06	0.07	0.12	0.13	0.09	0.06	0.07	0.12	0.08	0.1	0.03	0.05	0.15	0.1	0.08	0.13	0.08	0
Thy1	0.53	0.52	0.53	0.78	0.85	0.76	0.57	0.55	0.8	0.73	0.55	0.7	0.75	0.5	0.74	0.81	0.52	0.81	0.83	0.58	0.51	0.77	0.81	0.79	0.5	0.76	0.81	0.53	0.79	0.84	0.53	0.88	0.68	0.67	0.77	0.78	0.81	0.86	0.78	0.78	0.71	0.48	0.53	0.7	0.68	0.86	0.66	0.74	0.71
Tnfrsf18	0.26	0.34	0.48	0.16	0.22	0.39	0.37	0.4	0.17	0.36	0.43	0.4	0.37	0.46	0.24	0.21	0.23	0.2	0.34	0.4	0.25	0.31	0.31	0.25	0.48	0.4	0.2	0.51	0.3	0.31	0.31	0.25	0.32	0.32	0.35	0.22	0.22	0.22	0.24	0.36	0.27	0.36	0.34	0.32	0.59	0.26	0.36	0.34	0.57
Tnfrsf4	0.3	0.42	0.72	0.16	0.11	0.16	0.43	0.55	0.12	0.23	0.6	0.15	0.17	0.6	0.09	0.17	0.34	0.12	0.18	0.48	0.27	0.17	0.16	0.17	0.68	0.16	0.08	0.6	0.15	0.05	0.28	0.25	0.37	0.18	0.17	0.14	0.1	0.08	0.13	0.11	0.21	0.46	0.35	0.21	0.27	0.14	0.47	0.15	0.43
Tnfrsf9	0.02	0.06	0.07	0.04	0.03	0.06	0.05	0.05	0.01	0.02	0.05	0.04	0.05	0.06	0.01	0.03	0.03	0.02	0.05	0.06	0.02	0.04	0.04	0.02	0.07	0.04	0.01	0.09	0.02	0.01	0.05	0	0.04	0.02	0.06	0.03	0.01	0.03	0.04	0.03	0.05	0.09	0.06	0.06	0.02	0	0.04	0.06	0
[truncated: 98 more columns]
